# Supplementary material for: Comparative Transcriptome Analysis between Fertile and CMS Flower Buds in Wucai (Brassica campestris L.)
Source: BMC Genomics. 2018 Dec 12;19:908. doi: 10.1186/s12864-018-5331-4 (PMC6292171; doi:10.1186/s12864-018-5331-4)
Supplement: Supplementary file 1 — Table S1. Summary of de novo transcriptome assembly. (XLS 18 kb) [file 12864_2018_5331_MOESM1_ESM.xls]

## Sheet: Table S1
Additional file 1: Table S1. Summary of de novo transcriptome assembly
Length (bp)	Unigenes	Percentage(%)
200-999	49098	60.7
1000-1499	12861	15.91
1500-1999	8365	10.34
2000-2499	4645	5.75
2500-2999	2416	2.99
>=3000	3466	4.29
