# Supplementary material for: Comparative Transcriptome Analysis between Fertile and CMS Flower Buds in Wucai (Brassica campestris L.)
Source: BMC Genomics. 2018 Dec 12;19:908. doi: 10.1186/s12864-018-5331-4 (PMC6292171; doi:10.1186/s12864-018-5331-4)
Supplement: Supplementary file 4 — Table S3. All DEGs between sterile and fertile buds. (XLS 5575 kb) [file 12864_2018_5331_MOESM4_ESM.xls]

## Sheet: Table S3
Additional file 4: Table S3. All DEGs between sterile and fertile buds
GeneID(4430)	length	ReadsMeanF	ReadsMeanS	baseMeanF	baseMeanS	log2Ratio(S/F)	Up-Down-Regulation(S/F)	P-value	FDR	Nr-ID	Nr-Score	Nr-Evalue	Nr-annotation	Nt-ID	Nt-Score	Nt-Evalue	Nt-annotation	Swissprot-ID	Swissprot-Score	Swissprot-Evalue	Swissprot-annotation	COG-Protein-or-Domain	COG-Score	COG-Evalue	COG-ID	COG-Function-Description	KO_id	KEGG-Evalue	KEGG-Score	KEGG-Gene	ko_definition	GO-BiologicalProcess	GO-MolecularFunction	Go-CellularComponent	Pathway ID//Pathway
CL10004.Contig5	4359	41.3333	1.66667	46.1171	1.46668	-4.97468	Down	1.08998e-08	4.46704e-07	gi|15217785|ref|NP_171753.1|	2280.4	0	P-glycoprotein 11 [Arabidopsis thaliana] >gi|75334433|sp|Q9FWX7.1|AB11B_ARATH RecName: Full=ABC transporter B family member 11; Short=ABC transporter ABCB.11; Short=AtABCB11; AltName: Full=Multidrug resistance protein 8; AltName: Full=P-glycoprotein 11 >gi|332189319|gb|AEE27440.1| P-glycoprotein 11 [Arabidopsis thaliana]	gi|334182239|ref|NM_100133.2|	2048	0	Arabidopsis thaliana P-glycoprotein 11 mRNA, complete cds	sp|Q9FWX7|AB11B_ARATH	2280	0	ABC transporter B family member 11 OS=Arabidopsis thaliana GN=ABCB11 PE=2 SV=1	SPCC663.03	788	0	COG1132	ABC-type multidrug transport system, ATPase and permease components	K05658	0	2280	ath:AT1G02520	ATP-binding cassette, subfamily B (MDR/TAP), member 1	GO:0035435//phosphate ion transmembrane transport;GO:0006855//drug transmembrane transport;GO:0006200//ATP catabolic process;GO:0042908//xenobiotic transport	GO:0015415//phosphate ion transmembrane-transporting ATPase activity;GO:0008559//xenobiotic-transporting ATPase activity;GO:0005524//ATP binding	GO:0016021//integral to membrane;GO:0009506//plasmodesma;GO:0005886//plasma membrane;GO:0005634//nucleus	ko02010//ABC transporters
CL10009.Contig1	2343	172	55.6667	193.482	46.9597	-2.0427	Down	1.28032e-05	0.00027928	gi|567210235|ref|XP_006410030.1|	718	0	hypothetical protein EUTSA_v10016462mg [Eutrema salsugineum] >gi|557111199|gb|ESQ51483.1| hypothetical protein EUTSA_v10016462mg [Eutrema salsugineum]	gi|297826364|ref|XM_002881019.1|	466	1e-128	Arabidopsis lyrata subsp. lyrata binding protein, mRNA	--	--	--	--	--	--	--	--	--	--	--	--	--	--	GO:0019252//starch biosynthetic process;GO:0000023//maltose metabolic process	-	GO:0009507//chloroplast	--
CL10015.Contig3	1529	24.3333	142.333	27.4117	126.09	2.20158	Up	1.96634e-05	0.000408208	gi|567183700|ref|XP_006402762.1|	564.7	0	hypothetical protein EUTSA_v10006007mg [Eutrema salsugineum] >gi|557103861|gb|ESQ44215.1| hypothetical protein EUTSA_v10006007mg [Eutrema salsugineum]	gi|202070584|gb|AC189221.2|	662	0	Brassica rapa subsp. pekinensis clone KBrB010L05, complete sequence	sp|Q8VZB9|R10A1_ARATH	76.6	7e-16	60S ribosomal protein L10a-1 OS=Arabidopsis thaliana GN=RPL10AA PE=2 SV=1	YPL220w	65.5	2e-11	COG0081	Ribosomal protein L1	K14775	0	541	aly:ARALYDRAFT_486318	ribosome biogenesis protein UTP30	GO:0001510//RNA methylation;GO:0006164//purine nucleotide biosynthetic process;GO:0009220//pyrimidine ribonucleotide biosynthetic process	GO:0003723//RNA binding	GO:0005829//cytosol;GO:0005730//nucleolus;GO:0016020//membrane	--
CL10027.Contig3	500	0	31	0.0001	26.9203	18.0383	Up	3.5919e-07	1.10418e-05	gi|567124209|ref|XP_006391117.1|	215.7	1e-68	hypothetical protein EUTSA_v10019529mg [Eutrema salsugineum] >gi|557087551|gb|ESQ28403.1| hypothetical protein EUTSA_v10019529mg [Eutrema salsugineum]	gi|199579989|gb|AC189308.2|	307	7e-81	Brassica rapa subsp. pekinensis clone KBrB034A02, complete sequence	sp|Q9SX25|CXE6_ARATH	184	4e-58	Probable carboxylesterase 6 OS=Arabidopsis thaliana GN=CXE6 PE=2 SV=1	--	--	--	--	--	K14493	3e-10	58.9	ppp:PHYPADRAFT_118478	gibberellin receptor GID1 [EC:3.-.-.-]	GO:0009407//toxin catabolic process;GO:0010583//response to cyclopentenone;GO:0010200//response to chitin	GO:0016787//hydrolase activity	GO:0005634//nucleus	ko04075//Plant hormone signal transduction
CL10044.Contig1	995	19.6667	0	22.3485	0.0001	-17.7698	Down	2.07903e-06	5.47664e-05	gi|567210699|ref|XP_006410155.1|	469.9	2e-165	hypothetical protein EUTSA_v10016822mg [Eutrema salsugineum] >gi|557111324|gb|ESQ51608.1| hypothetical protein EUTSA_v10016822mg [Eutrema salsugineum]	gi|330250293|gb|CP002685.1|	236	4e-59	Arabidopsis thaliana chromosome 2, complete sequence	--	--	--	--	--	--	--	--	--	--	--	--	--	--	-	-	GO:0005634//nucleus	--
CL10044.Contig2	1163	100	0	113.479	0.0001	-20.114	Down	7.61696e-08	2.68581e-06	gi|567210699|ref|XP_006410155.1|	511.1	1e-180	hypothetical protein EUTSA_v10016822mg [Eutrema salsugineum] >gi|557111324|gb|ESQ51608.1| hypothetical protein EUTSA_v10016822mg [Eutrema salsugineum]	gi|330250293|gb|CP002685.1|	256	5e-65	Arabidopsis thaliana chromosome 2, complete sequence	--	--	--	--	--	--	--	--	--	--	--	--	--	--	-	-	GO:0005634//nucleus	--
CL10050.Contig1	958	30.3333	0	34.2536	0.0001	-18.3859	Down	1.76026e-09	8.22316e-08	gi|297791713|ref|XP_002863741.1|	47	1e-21	hypothetical protein ARALYDRAFT_917455 [Arabidopsis lyrata subsp. lyrata] >gi|297309576|gb|EFH40000.1| hypothetical protein ARALYDRAFT_917455 [Arabidopsis lyrata subsp. lyrata]	gi|297853261|ref|XM_002894466.1|	103	4e-19	Arabidopsis lyrata subsp. lyrata F-box family protein, mRNA	--	--	--	--	--	--	--	--	--	--	--	--	--	--	GO:0001708//cell fate specification;GO:0009409//response to cold;GO:0006863//purine nucleobase transport	-	GO:0010319//stromule;GO:0005634//nucleus	--
CL10057.Contig1	1365	30.3333	259.667	34.1331	228.057	2.74015	Up	8.2008e-09	3.43762e-07	gi|15232541|ref|NP_188145.1|	294.7	2e-97	squamosa promoter-binding-like protein 5 [Arabidopsis thaliana] >gi|67461548|sp|Q9S758.1|SPL5_ARATH RecName: Full=Squamosa promoter-binding-like protein 5 >gi|5931629|emb|CAB56571.1| squamosa promoter binding protein-like 5 [Arabidopsis thaliana] >gi|5931631|emb|CAB56572.1| squamosa promoter binding protein-like 5 [Arabidopsis thaliana] >gi|9294254|dbj|BAB02156.1| squamosa promoter binding protei…	gi|332640072|gb|CP002686.1|	339	5e-90	Arabidopsis thaliana chromosome 3, complete sequence	sp|Q9S758|SPL5_ARATH	294	4e-99	Squamosa promoter-binding-like protein 5 OS=Arabidopsis thaliana GN=SPL5 PE=2 SV=1	--	--	--	--	--	--	--	--	--	--	GO:0010321//regulation of vegetative phase change;GO:0006355//regulation of transcription, DNA-dependent	GO:0003677//DNA binding;GO:0003700//sequence-specific DNA binding transcription factor activity	GO:0005634//nucleus	--
CL10071.Contig1	770	278	0	316.401	0.0001	-21.5933	Down	1.31542e-07	4.42403e-06	gi|297846462|ref|XP_002891112.1|	58.5	7e-09	hypothetical protein ARALYDRAFT_891065 [Arabidopsis lyrata subsp. lyrata] >gi|297336954|gb|EFH67371.1| hypothetical protein ARALYDRAFT_891065 [Arabidopsis lyrata subsp. lyrata]	gi|199579879|gb|AC189197.2|	270	2e-69	Brassica rapa subsp. pekinensis clone KBrB004L02, complete sequence	--	--	--	--	--	--	--	--	--	--	--	--	--	--	-	-	-	--
CL10071.Contig2	532	75.3333	0	85.6101	0.0001	-19.7074	Down	3.243e-08	1.23222e-06	--	--	--	--	--	--	--	--	--	--	--	--	--	--	--	--	--	--	--	--	--	--	-	-	-	--
CL10077.Contig1	862	4.66667	57.3333	5.41604	50.2469	3.21373	Up	9.01724e-06	0.000204034	gi|565430711|ref|XP_006279744.1|	79.7	1e-16	hypothetical protein CARUB_v10027599mg [Capsella rubella] >gi|482548448|gb|EOA12642.1| hypothetical protein CARUB_v10027599mg [Capsella rubella]	gi|332002898|gb|CP002688.1|	93.7	3e-16	Arabidopsis thaliana chromosome 5, complete sequence	--	--	--	--	--	--	--	--	--	--	--	--	--	--	-	-	-	--
CL10091.Contig2	854	34	0	37.5398	0.0001	-18.5181	Down	4.38675e-05	0.000821047	gi|15232334|ref|NP_191605.1|	342	9e-117	R2R3 myb transcription factor DUO1 [Arabidopsis thaliana] >gi|7287994|emb|CAB81832.1| myb protein-like [Arabidopsis thaliana] >gi|302589002|gb|ADL59373.1| duo pollen 1 [Arabidopsis thaliana] >gi|332646543|gb|AEE80064.1| R2R3 myb transcription factor DUO1 [Arabidopsis thaliana]	gi|110796999|gb|AC189319.1|	1489	0	Brassica rapa subsp. pekinensis clone KBrB036H01, complete sequence	sp|Q0JIC2|GAM1_ORYSJ	108	2e-26	Transcription factor GAMYB OS=Oryza sativa subsp. japonica GN=GAM1 PE=2 SV=1	ECU11g1690	87.4	4e-20	COG5147	Myb superfamily proteins, including transcription factors and mRNA splicing factors	K09422	4e-118	342	ath:AT3G60460	myb proto-oncogene protein, plant	GO:0048235//pollen sperm cell differentiation;GO:0006355//regulation of transcription, DNA-dependent	GO:0003677//DNA binding;GO:0003700//sequence-specific DNA binding transcription factor activity	GO:0005634//nucleus	--
CL101.Contig1	932	65.3333	8.66667	72.9767	7.49434	-3.28356	Down	2.11131e-07	6.79267e-06	gi|567202559|ref|XP_006408001.1|	457.2	1e-158	hypothetical protein EUTSA_v10020522mg [Eutrema salsugineum] >gi|557109147|gb|ESQ49454.1| hypothetical protein EUTSA_v10020522mg [Eutrema salsugineum]	gi|145338165|ref|NM_111473.4|	426	1e-116	Arabidopsis thaliana leucine-rich repeat family protein mRNA, complete cds	sp|A5PHT0|Y1448_ARATH	117	2e-29	Uncharacterized protein At1g24485 OS=Arabidopsis thaliana GN=RWK1 PE=2 SV=2	--	--	--	--	--	--	--	--	--	--	GO:0007165//signal transduction	-	GO:0005886//plasma membrane	--
CL10109.Contig1	906	32.3333	2	36.5342	1.71768	-4.41072	Down	1.22955e-06	3.3961e-05	gi|565480484|ref|XP_006297882.1|	346.3	7e-117	hypothetical protein CARUB_v10013924mg [Capsella rubella] >gi|482566591|gb|EOA30780.1| hypothetical protein CARUB_v10013924mg [Capsella rubella]	gi|199579903|gb|AC189218.2|	1513	0	Brassica rapa subsp. pekinensis clone KBrB010F13, complete sequence	sp|Q2V9B0|MY1R1_SOLTU	77.8	2e-16	Transcription factor MYB1R1 OS=Solanum tuberosum PE=2 SV=1	--	--	--	--	--	--	--	--	--	--	GO:0009733//response to auxin stimulus;GO:0009753//response to jasmonic acid stimulus;GO:0009739//response to gibberellin stimulus;GO:0009651//response to salt stress;GO:0009723//response to ethylene stimulus;GO:0006355//regulation of transcription, DNA-dependent;GO:0046686//response to cadmium ion	GO:0008270//zinc ion binding;GO:0003677//DNA binding;GO:0003700//sequence-specific DNA binding transcription factor activity;GO:0003682//chromatin binding	GO:0005634//nucleus	--
CL1013.Contig5	4413	14	353.667	15.8437	298.289	4.23472	Up	2.39888e-17	2.69268e-15	gi|94467214|dbj|BAE93768.1|	2610.5	0	aldehyde oxidase [Brassica rapa subsp. pekinensis]	gi|94467213|dbj|AB238209.1|	7614	0	Brassica rapa BrAO2 mRNA for aldehyde oxidase, partial cds	sp|Q7G193|ALDO1_ARATH	2276	0	Indole-3-acetaldehyde oxidase OS=Arabidopsis thaliana GN=AAO1 PE=1 SV=2	RSc2096	363	4e-108	COG4631	Xanthine dehydrogenase, molybdopterin-binding subunit B	K11817	0	2276	ath:AT5G20960	indole-3-acetaldehyde oxidase [EC:1.2.3.7]	GO:0055114//oxidation-reduction process;GO:0009851//auxin biosynthetic process;GO:0009834//secondary cell wall biogenesis;GO:0009688//abscisic acid biosynthetic process	GO:0005507//copper ion binding;GO:0008131//primary amine oxidase activity;GO:0051537//2 iron, 2 sulfur cluster binding;GO:0050302//indole-3-acetaldehyde oxidase activity;GO:0009055//electron carrier activity;GO:0050660//flavin adenine dinucleotide binding;GO:0008762//UDP-N-acetylmuramate dehydrogenase activity;GO:0005506//iron ion binding	GO:0005829//cytosol;GO:0005618//cell wall;GO:0005576//extracellular region;GO:0009507//chloroplast	ko01100//Metabolic pathways;ko00906//Carotenoid biosynthesis;ko00380//Tryptophan metabolism;ko01110//Biosynthesis of secondary metabolites
CL10135.Contig1	1866	288	23.6667	324.156	20.4563	-3.98607	Down	1.83388e-16	1.90014e-14	gi|565470638|ref|XP_006293122.1|	284.3	0	hypothetical protein CARUB_v10019427mg [Capsella rubella] >gi|482561829|gb|EOA26020.1| hypothetical protein CARUB_v10019427mg [Capsella rubella]	gi|594097098|gb|KF129403.1|	1681	0	Brassica napus cultivar DH12075 mitogen activated kinase kinase kinase Raf46 (Raf46) mRNA, complete cds	sp|Q05609|CTR1_ARATH	92.8	6e-27	Serine/threonine-protein kinase CTR1 OS=Arabidopsis thaliana GN=CTR1 PE=1 SV=1	SA1063_1	46.6	3e-12	COG0515	Serine/threonine protein kinase	K04424	1e-26	83.6	aly:ARALYDRAFT_909157	sterile alpha motif and leucine zipper containing kinase AZK [EC:2.7.11.25]	GO:0046777//protein autophosphorylation;GO:0018108//peptidyl-tyrosine phosphorylation;GO:0009860//pollen tube growth;GO:0009966//regulation of signal transduction;GO:0009827//plant-type cell wall modification	GO:0004674//protein serine/threonine kinase activity;GO:0004712//protein serine/threonine/tyrosine kinase activity;GO:0005524//ATP binding;GO:0004713//protein tyrosine kinase activity	GO:0005886//plasma membrane	ko04075//Plant hormone signal transduction
CL10135.Contig2	1636	151.667	8.66667	170.786	7.50497	-4.5082	Down	1.16299e-15	1.1379e-13	gi|594097099|gb|AHL77720.1|	309.3	0	mitogen activated kinase kinase kinase Raf46 [Brassica napus]	gi|594097098|gb|KF129403.1|	1804	0	Brassica napus cultivar DH12075 mitogen activated kinase kinase kinase Raf46 (Raf46) mRNA, complete cds	sp|Q05609|CTR1_ARATH	92	9e-27	Serine/threonine-protein kinase CTR1 OS=Arabidopsis thaliana GN=CTR1 PE=1 SV=1	lin1934_1	45.4	6e-12	COG0515	Serine/threonine protein kinase	K04424	2e-26	82.8	aly:ARALYDRAFT_909157	sterile alpha motif and leucine zipper containing kinase AZK [EC:2.7.11.25]	GO:0046777//protein autophosphorylation;GO:0018108//peptidyl-tyrosine phosphorylation;GO:0009860//pollen tube growth;GO:0009966//regulation of signal transduction;GO:0009827//plant-type cell wall modification	GO:0004674//protein serine/threonine kinase activity;GO:0004712//protein serine/threonine/tyrosine kinase activity;GO:0005524//ATP binding;GO:0004713//protein tyrosine kinase activity	GO:0005886//plasma membrane	ko04075//Plant hormone signal transduction
CL10136.Contig2	380	325	118.667	366.7	103.453	-1.82562	Down	1.31318e-05	0.000285445	gi|567178240|ref|XP_006401243.1|	235	2e-71	hypothetical protein EUTSA_v10012523mg [Eutrema salsugineum] >gi|557102333|gb|ESQ42696.1| hypothetical protein EUTSA_v10012523mg [Eutrema salsugineum]	gi|312282692|dbj|AK353126.1|	500	1e-139	Thellungiella halophila mRNA, complete cds, clone: RTFL01-14-A22	sp|Q9LF79|ACA8_ARATH	229	4e-71	Calcium-transporting ATPase 8, plasma membrane-type OS=Arabidopsis thaliana GN=ACA8 PE=1 SV=1	all3375	115	3e-30	COG0474	Cation transport ATPase	K01537	1e-65	215	aly:ARALYDRAFT_491768	Ca2+-transporting ATPase [EC:3.6.3.8]	GO:0070588//calcium ion transmembrane transport;GO:0006882//cellular zinc ion homeostasis;GO:0008152//metabolic process;GO:0009624//response to nematode	GO:0005388//calcium-transporting ATPase activity;GO:0005516//calmodulin binding;GO:0046872//metal ion binding;GO:0043621//protein self-association;GO:0005524//ATP binding	GO:0016021//integral to membrane;GO:0009506//plasmodesma;GO:0005886//plasma membrane	--
CL10136.Contig3	607	544.333	231	614.465	200.592	-1.61507	Down	5.41864e-05	0.000989034	gi|567178240|ref|XP_006401243.1|	387.1	2e-127	hypothetical protein EUTSA_v10012523mg [Eutrema salsugineum] >gi|557102333|gb|ESQ42696.1| hypothetical protein EUTSA_v10012523mg [Eutrema salsugineum]	gi|312282692|dbj|AK353126.1|	775	0	Thellungiella halophila mRNA, complete cds, clone: RTFL01-14-A22	sp|Q9LF79|ACA8_ARATH	385	5e-128	Calcium-transporting ATPase 8, plasma membrane-type OS=Arabidopsis thaliana GN=ACA8 PE=1 SV=1	L117821	83.6	3e-18	COG0474	Cation transport ATPase	K01537	5e-105	326	ath:AT4G29900	Ca2+-transporting ATPase [EC:3.6.3.8]	GO:0070588//calcium ion transmembrane transport;GO:0006882//cellular zinc ion homeostasis;GO:0008152//metabolic process;GO:0009624//response to nematode	GO:0005388//calcium-transporting ATPase activity;GO:0005516//calmodulin binding;GO:0046872//metal ion binding;GO:0043621//protein self-association;GO:0005524//ATP binding	GO:0016021//integral to membrane;GO:0009506//plasmodesma;GO:0005886//plasma membrane	--
CL10138.Contig1	1177	1976.33	858.333	2222.86	752.402	-1.56284	Down	3.4497e-05	0.00066762	gi|567167833|ref|XP_006398207.1|	360.9	3e-124	hypothetical protein EUTSA_v10001039mg [Eutrema salsugineum] >gi|557099296|gb|ESQ39660.1| hypothetical protein EUTSA_v10001039mg [Eutrema salsugineum]	gi|77817760|gb|DQ245079.1|	1189	0	Zea mays clone 12755 mRNA sequence	sp|P37705|GRP3_DAUCA	120	4e-32	Glycine-rich protein A3 OS=Daucus carota PE=2 SV=1	Rv2560	68.6	3e-12	COG5473	Predicted integral membrane protein	K11086	7e-15	75.9	vcn:VOLCADRAFT_107252	small nuclear ribonucleoprotein B and B'	-	-	-	ko03040//Spliceosome
CL10138.Contig2	289	670	164.667	754.219	140.938	-2.41992	Down	4.21281e-09	1.84537e-07	gi|567167833|ref|XP_006398207.1|	107.8	3e-29	hypothetical protein EUTSA_v10001039mg [Eutrema salsugineum] >gi|557099296|gb|ESQ39660.1| hypothetical protein EUTSA_v10001039mg [Eutrema salsugineum]	gi|77817760|gb|DQ245079.1|	470	1e-130	Zea mays clone 12755 mRNA sequence	sp|P37705|GRP3_DAUCA	59.7	2e-12	Glycine-rich protein A3 OS=Daucus carota PE=2 SV=1	Rv2560	50.4	4e-08	COG5473	Predicted integral membrane protein	K12831	5e-09	52.8	cre:CHLREDRAFT_196073	splicing factor 3B subunit 4	-	-	-	ko03040//Spliceosome
CL10158.Contig1	1418	1778.67	4.66667	2012.76	4.29716	-8.87158	Down	1.48149e-18	1.81136e-16	gi|334050274|gb|AEG42534.1|	488.4	2e-172	SPX domain-harboring protein 3.1 [Brassica napus] >gi|355398233|gb|AER70120.1| phosphorus starvation-induced protein [Brassica napus] >gi|355398237|gb|AER70122.1| phosphorus starvation-induced protein [Brassica rapa]	gi|334050273|gb|JF330407.1|	1832	0	Brassica napus SPX domain-harboring protein 3.1 (SPX3.1) mRNA, complete cds	sp|Q5PP62|SPX3_ARATH	400	1e-139	SPX domain-containing protein 3 OS=Arabidopsis thaliana GN=SPX3 PE=2 SV=1	YJL012c	60.5	4e-09	COG5036	SPX domain-containing protein involved in vacuolar polyphosphate accumulation	--	--	--	--	--	GO:0019375//galactolipid biosynthetic process;GO:0045892//negative regulation of transcription, DNA-dependent;GO:0080040//positive regulation of cellular response to phosphate starvation;GO:0006817//phosphate ion transport	-	GO:0005634//nucleus	--
CL10158.Contig2	1325	1436.33	79.6667	1614.89	69.8526	-4.53098	Down	5.41157e-25	1.02185e-22	gi|334050274|gb|AEG42534.1|	430.3	8e-150	SPX domain-harboring protein 3.1 [Brassica napus] >gi|355398233|gb|AER70120.1| phosphorus starvation-induced protein [Brassica napus] >gi|355398237|gb|AER70122.1| phosphorus starvation-induced protein [Brassica rapa]	gi|334050273|gb|JF330407.1|	850	0	Brassica napus SPX domain-harboring protein 3.1 (SPX3.1) mRNA, complete cds	sp|Q5PP62|SPX3_ARATH	426	4e-150	SPX domain-containing protein 3 OS=Arabidopsis thaliana GN=SPX3 PE=2 SV=1	SPCC1322.14c_1	62	1e-09	COG5036	SPX domain-containing protein involved in vacuolar polyphosphate accumulation	--	--	--	--	--	GO:0019375//galactolipid biosynthetic process;GO:0045892//negative regulation of transcription, DNA-dependent;GO:0080040//positive regulation of cellular response to phosphate starvation;GO:0006817//phosphate ion transport	-	GO:0005634//nucleus	--
CL10161.Contig1	2314	1.66667	59.3333	1.8919	51.6791	4.77167	Up	1.70219e-08	6.76673e-07	gi|413939274|gb|AFW73825.1|	1360.5	0	trehalose-6-phosphate synthase [Zea mays]	gi|226498975|ref|NM_001154846.1|	4286	0	Zea mays LOC100281927 (gpm600), mRNA >gi|195617505|gb|EU958465.1| Zea mays clone 1693547 trehalose-6-phosphate synthase mRNA, complete cds	sp|Q9ZV48|TPS11_ARATH	897	0	Probable alpha,alpha-trehalose-phosphate synthase [UDP-forming] 11 OS=Arabidopsis thaliana GN=TPS11 PE=2 SV=1	SPAC328.03	284	2e-86	COG0380	Trehalose-6-phosphate synthase	K16055	0	1312	sbi:SORBI_04g035560	trehalose 6-phosphate synthase/phosphatase [EC:2.4.1.15 3.1.3.12]	GO:0016311//dephosphorylation;GO:0005992//trehalose biosynthetic process	GO:0003825//alpha,alpha-trehalose-phosphate synthase (UDP-forming) activity;GO:0004805//trehalose-phosphatase activity	GO:0009536//plastid	ko00500//Starch and sucrose metabolism
CL10166.Contig3	1888	295	29.6667	334.341	25.9426	-3.68792	Down	1.18036e-06	3.27367e-05	gi|297850508|ref|XP_002893135.1|	631.7	0	hypothetical protein ARALYDRAFT_472323 [Arabidopsis lyrata subsp. lyrata] >gi|297338977|gb|EFH69394.1| hypothetical protein ARALYDRAFT_472323 [Arabidopsis lyrata subsp. lyrata]	gi|18394921|ref|NM_101940.1|	335	1e-88	Arabidopsis thaliana HSP20-like chaperones superfamily protein mRNA, complete cds	--	--	--	--	--	--	--	--	--	--	--	--	--	--	GO:0009644//response to high light intensity;GO:0042542//response to hydrogen peroxide;GO:0009408//response to heat	-	-	--
CL10167.Contig2	1027	50	2	55.8965	1.73884	-5.00656	Down	7.71148e-10	3.80016e-08	gi|15220910|ref|NP_173237.1|	437.2	4e-154	myb domain protein 52 [Arabidopsis thaliana] >gi|41619102|gb|AAS10024.1| MYB transcription factor [Arabidopsis thaliana] >gi|332191534|gb|AEE29655.1| myb domain protein 52 [Arabidopsis thaliana]	gi|30685609|ref|NM_101658.2|	712	0	Arabidopsis thaliana myb domain protein 52 mRNA, complete cds	sp|Q9FDW1|MYB44_ARATH	127	3e-34	Transcription factor MYB44 OS=Arabidopsis thaliana GN=MYB44 PE=2 SV=1	ECU11g1690	125	4e-34	COG5147	Myb superfamily proteins, including transcription factors and mRNA splicing factors	K09422	2e-155	437	ath:AT1G17950	myb proto-oncogene protein, plant	GO:0006355//regulation of transcription, DNA-dependent;GO:2000652//regulation of secondary cell wall biogenesis;GO:0009737//response to abscisic acid stimulus	GO:0003677//DNA binding;GO:0003700//sequence-specific DNA binding transcription factor activity;GO:0003682//chromatin binding	GO:0005634//nucleus	--
CL10167.Contig3	1419	20	1	22.3844	0.95937	-4.54426	Down	4.74916e-05	0.000881123	gi|15220910|ref|NP_173237.1|	96.7	9e-21	myb domain protein 52 [Arabidopsis thaliana] >gi|41619102|gb|AAS10024.1| MYB transcription factor [Arabidopsis thaliana] >gi|332191534|gb|AEE29655.1| myb domain protein 52 [Arabidopsis thaliana]	gi|30685609|ref|NM_101658.2|	650	0	Arabidopsis thaliana myb domain protein 52 mRNA, complete cds	sp|Q9FDW1|MYB44_ARATH	127	3e-33	Transcription factor MYB44 OS=Arabidopsis thaliana GN=MYB44 PE=2 SV=1	ECU11g1690	125	4e-33	COG5147	Myb superfamily proteins, including transcription factors and mRNA splicing factors	K09422	2e-118	348	ath:AT1G17950	myb proto-oncogene protein, plant	GO:0006355//regulation of transcription, DNA-dependent;GO:2000652//regulation of secondary cell wall biogenesis;GO:0009737//response to abscisic acid stimulus	GO:0003677//DNA binding;GO:0003700//sequence-specific DNA binding transcription factor activity;GO:0003682//chromatin binding	GO:0005634//nucleus	--
CL10180.Contig1	371	1895.67	0	2110.35	0.0001	-24.331	Down	1.07161e-32	3.01761e-30	gi|297793729|ref|XP_002864749.1|	75.9	2e-15	hypothetical protein ARALYDRAFT_496339 [Arabidopsis lyrata subsp. lyrata] >gi|297310584|gb|EFH41008.1| hypothetical protein ARALYDRAFT_496339 [Arabidopsis lyrata subsp. lyrata]	gi|332002898|gb|CP002688.1|	91.7	6e-16	Arabidopsis thaliana chromosome 5, complete sequence	--	--	--	--	--	--	--	--	--	--	--	--	--	--	-	-	GO:0005634//nucleus	--
CL10180.Contig2	334	2340	0	2638.76	0.0001	-24.6533	Down	4.77608e-71	5.21613e-68	gi|297793729|ref|XP_002864749.1|	75.5	2e-15	hypothetical protein ARALYDRAFT_496339 [Arabidopsis lyrata subsp. lyrata] >gi|297310584|gb|EFH41008.1| hypothetical protein ARALYDRAFT_496339 [Arabidopsis lyrata subsp. lyrata]	gi|332002898|gb|CP002688.1|	81.8	5e-13	Arabidopsis thaliana chromosome 5, complete sequence	--	--	--	--	--	--	--	--	--	--	--	--	--	--	-	-	GO:0005634//nucleus	--
CL10198.Contig2	575	190	0	217.242	0.0001	-21.0509	Down	3.94162e-05	0.000749185	--	--	--	--	gi|199579922|gb|AC189242.2|	137	2e-29	Brassica rapa subsp. pekinensis clone KBrB016N13, complete sequence	--	--	--	--	--	--	--	--	--	--	--	--	--	--	-	-	-	--
CL10203.Contig2	1990	732.333	35.3333	821.228	30.1725	-4.76648	Down	8.51261e-25	1.59253e-22	gi|30694744|ref|NP_199347.2|	823.2	0	abscisic acid 8&apos;-hydroxylase 3 [Arabidopsis thaliana] >gi|332007852|gb|AED95235.1| abscisic acid 8&apos;-hydroxylase 3 [Arabidopsis thaliana]	gi|30694743|ref|NM_123902.2|	1568	0	Arabidopsis thaliana abscisic acid 8'-hydroxylase 3 mRNA, complete cds	sp|Q9FH76|ABAH3_ARATH	820	0	Abscisic acid 8'-hydroxylase 3 OS=Arabidopsis thaliana GN=CYP707A3 PE=1 SV=1	slr0574	214	4e-62	COG2124	Cytochrome P450	K09843	0	823	ath:AT5G45340	(+)-abscisic acid 8'-hydroxylase [EC:1.14.13.93]	GO:0055114//oxidation-reduction process;GO:0009414//response to water deprivation;GO:0046345//abscisic acid catabolic process;GO:0010200//response to chitin;GO:0048838//release of seed from dormancy;GO:0050832//defense response to fungus;GO:0009639//response to red or far red light	GO:0010295//(+)-abscisic acid 8'-hydroxylase activity;GO:0019825//oxygen binding;GO:0020037//heme binding;GO:0005506//iron ion binding	GO:0005576//extracellular region	ko00906//Carotenoid biosynthesis
CL10206.Contig2	1180	168.333	23.3333	188.638	20.2528	-3.21943	Down	1.11337e-10	6.11695e-09	gi|297831128|ref|XP_002883446.1|	119.4	9e-29	predicted protein [Arabidopsis lyrata subsp. lyrata] >gi|297329286|gb|EFH59705.1| predicted protein [Arabidopsis lyrata subsp. lyrata]	gi|202070622|gb|AC189543.2|	202	7e-49	Brassica rapa subsp. pekinensis clone KBrH004D08, complete sequence	sp|Q1PEP5|NUCL2_ARATH	59.7	2e-09	Nucleolin 2 OS=Arabidopsis thaliana GN=NUCL2 PE=2 SV=1	--	--	--	--	--	K11294	4e-09	59.7	aly:ARALYDRAFT_474037	nucleolin	-	-	-	--
CL10215.Contig2	2596	67	515	75.8408	438.167	2.53043	Up	2.73454e-09	1.24018e-07	gi|296083209|emb|CBI22845.3|	315.1	0	unnamed protein product [Vitis vinifera]	gi|186509841|ref|NM_111527.2|	1259	0	Arabidopsis thaliana beta-glucosidase-like SFR2 mRNA, complete cds	sp|Q93Y07|SFR2_ARATH	689	0	Beta-glucosidase-like SFR2, chloroplastic OS=Arabidopsis thaliana GN=SFR2 PE=1 SV=1	SSO3019	122	4e-34	COG2723	Beta-glucosidase/6-phospho-beta-glucosidase/beta-galactosidase	K01188	2e-30	95.9	vvi:100252705	beta-glucosidase [EC:3.2.1.21]	GO:0000023//maltose metabolic process;GO:0050826//response to freezing;GO:0019252//starch biosynthetic process;GO:0019761//glucosinolate biosynthetic process	GO:0080079//cellobiose glucosidase activity	GO:0005739//mitochondrion;GO:0009707//chloroplast outer membrane	ko01100//Metabolic pathways;ko00500//Starch and sucrose metabolism;ko00940//Phenylpropanoid biosynthesis;ko01110//Biosynthesis of secondary metabolites;ko00460//Cyanoamino acid metabolism
CL10219.Contig2	494	0.333333	52	0.371497	44.7494	6.91237	Up	1.06379e-09	5.15119e-08	gi|567192835|ref|XP_006405293.1|	226.1	5e-70	hypothetical protein EUTSA_v10027703mg [Eutrema salsugineum] >gi|557106431|gb|ESQ46746.1| hypothetical protein EUTSA_v10027703mg [Eutrema salsugineum]	gi|145358735|ref|NM_123559.4|	283	1e-73	Arabidopsis thaliana RabGAP/TBC domain-containing protein mRNA, complete cds	--	--	--	--	--	--	--	--	--	--	--	--	--	--	GO:0032851//positive regulation of Rab GTPase activity	GO:0005097//Rab GTPase activator activity	GO:0005794//Golgi apparatus	--
CL10234.Contig5	2353	172.667	59.6667	193.743	50.4745	-1.94052	Down	2.84723e-05	0.000566906	gi|565468058|ref|XP_006291909.1|	364.8	1e-120	hypothetical protein CARUB_v10018087mg [Capsella rubella] >gi|482560616|gb|EOA24807.1| hypothetical protein CARUB_v10018087mg [Capsella rubella]	gi|145339306|ref|NM_114847.4|	741	0	Arabidopsis thaliana ADP-ribosylation factor-like A1C mRNA, complete cds	sp|Q9XI33|WIN1_ARATH	296	1e-95	Ethylene-responsive transcription factor WIN1 OS=Arabidopsis thaliana GN=WIN1 PE=2 SV=1	YBR164c	110	3e-27	COG1100	GTPase SAR1 and related small G proteins	K07977	6e-120	359	ath:AT3G49870	Arf/Sar family, other	GO:0007264//small GTPase mediated signal transduction;GO:0009741//response to brassinosteroid stimulus;GO:0006661//phosphatidylinositol biosynthetic process;GO:0051607//defense response to virus	GO:0005525//GTP binding	GO:0005829//cytosol;GO:0009506//plasmodesma;GO:0005774//vacuolar membrane;GO:0005576//extracellular region;GO:0005794//Golgi apparatus;GO:0005634//nucleus;GO:0005886//plasma membrane	--
CL10253.Contig2	2027	34.6667	187.333	38.4204	162.641	2.08175	Up	1.77634e-05	0.000372496	gi|567220892|ref|XP_006414075.1|	751.1	0	hypothetical protein EUTSA_v10025107mg [Eutrema salsugineum] >gi|557115245|gb|ESQ55528.1| hypothetical protein EUTSA_v10025107mg [Eutrema salsugineum]	gi|30684481|ref|NM_117979.2|	587	1e-164	Arabidopsis thaliana uncharacterized protein mRNA, complete cds	--	--	--	--	--	--	--	--	--	--	--	--	--	--	-	-	GO:0005634//nucleus	--
CL10263.Contig1	425	0	24	0.0001	21.2312	17.6958	Up	6.7681e-06	0.000157905	gi|304281950|gb|ADM21188.1|	55.5	5e-08	unknown [Arabidopsis thaliana]	gi|199580009|gb|AC232480.1|	355	3e-95	Brassica rapa subsp. pekinensis clone KBrB037E04, complete sequence	--	--	--	--	--	--	--	--	--	--	--	--	--	--	-	-	-	--
CL10264.Contig2	620	0	19.6667	0.0001	17.4602	17.4137	Up	4.94853e-05	0.000913083	gi|255074629|ref|XP_002500989.1|	213	2e-69	predicted protein [Micromonas sp. RCC299] >gi|226516252|gb|ACO62247.1| predicted protein [Micromonas sp. RCC299]	gi|612396747|ref|XM_007513831.1|	65.9	5e-08	Bathycoccus prasinos 40S ribosomal protein S16 (Bathy03g04680) mRNA, complete cds	sp|P46293|RS16_GOSHI	205	4e-68	40S ribosomal protein S16 OS=Gossypium hirsutum GN=RPS16 PE=2 SV=1	YMR143w	248	8e-85	COG0103	Ribosomal protein S9	K02960	5e-70	211	rcu:RCOM_0812680	small subunit ribosomal protein S16e	GO:0006412//translation	GO:0003735//structural constituent of ribosome	GO:0005840//ribosome	ko03010//Ribosome
CL10266.Contig2	1070	45	0	49.782	0.0001	-18.9253	Down	9.95398e-06	0.000223509	gi|2980767|emb|CAA18194.1|	43.5	3e-11	putative protein [Arabidopsis thaliana] >gi|7270001|emb|CAB79817.1| putative protein [Arabidopsis thaliana]	gi|199580063|gb|AC232491.1|	1645	0	Brassica rapa subsp. pekinensis clone KBrB049N04, complete sequence	--	--	--	--	--	--	--	--	--	--	--	--	--	--	-	-	-	--
CL10274.Contig1	1635	59.6667	8.66667	66.3085	7.20332	-3.20246	Down	2.20553e-05	0.000452287	gi|567214413|ref|XP_006411136.1|	647.1	0	hypothetical protein EUTSA_v10017943mg [Eutrema salsugineum] >gi|557112305|gb|ESQ52589.1| hypothetical protein EUTSA_v10017943mg [Eutrema salsugineum]	gi|330250293|gb|CP002685.1|	349	7e-93	Arabidopsis thaliana chromosome 2, complete sequence	--	--	--	--	--	--	--	--	--	K15015	2e-40	155	aly:ARALYDRAFT_669769	solute carrier family 32 (vesicular inhibitory amino acid transporter)	GO:0017004//cytochrome complex assembly;GO:0000373//Group II intron splicing	GO:0003723//RNA binding	GO:0005739//mitochondrion	--
CL10291.Contig3	942	432.333	0.333333	485.805	0.298631	-10.6678	Down	4.8653e-43	2.09151e-40	gi|297842705|ref|XP_002889234.1|	69.3	4e-11	hypothetical protein ARALYDRAFT_895820 [Arabidopsis lyrata subsp. lyrata] >gi|297335075|gb|EFH65493.1| hypothetical protein ARALYDRAFT_895820 [Arabidopsis lyrata subsp. lyrata]	gi|199579888|gb|AC232445.1|	1665	0	Brassica rapa subsp. pekinensis clone KBrB006F18, complete sequence	--	--	--	--	--	--	--	--	--	K14834	9e-28	114	aly:ARALYDRAFT_895820	nucleolar complex protein 3	GO:0006606//protein import into nucleus;GO:0009165//nucleotide biosynthetic process	-	-	--
CL10291.Contig4	642	41	0	46.2447	0.0001	-18.8189	Down	6.22296e-12	4.02986e-10	gi|297842705|ref|XP_002889234.1|	114.8	1e-27	hypothetical protein ARALYDRAFT_895820 [Arabidopsis lyrata subsp. lyrata] >gi|297335075|gb|EFH65493.1| hypothetical protein ARALYDRAFT_895820 [Arabidopsis lyrata subsp. lyrata]	gi|199579888|gb|AC232445.1|	714	0	Brassica rapa subsp. pekinensis clone KBrB006F18, complete sequence	--	--	--	--	--	--	--	--	--	K14834	6e-29	114	aly:ARALYDRAFT_895820	nucleolar complex protein 3	GO:0006606//protein import into nucleus;GO:0009165//nucleotide biosynthetic process	-	-	--
CL10297.Contig3	2682	382.667	83	430.34	73.3153	-2.55329	Down	1.92548e-09	8.92278e-08	gi|18410739|ref|NP_565097.1|	58.5	5e-50	3-oxoacyl-[acyl-carrier-protein] synthase II [Arabidopsis thaliana] >gi|30699063|ref|NP_849888.1| 3-oxoacyl-[acyl-carrier-protein] synthase II [Arabidopsis thaliana] >gi|334183918|ref|NP_001185400.1| 3-oxoacyl-[acyl-carrier-protein] synthase II [Arabidopsis thaliana] >gi|75308921|sp|Q9C9P4.1|KASC2_ARATH RecName: Full=3-oxoacyl-[acyl-carrier-protein] synthase II, chloroplastic; AltName: Full=Beta-…	gi|110797009|gb|AC189329.1|	1279	0	Brassica rapa subsp. pekinensis clone KBrB037C07, complete sequence	sp|Q9C9P4|KASC2_ARATH	165	9e-52	3-oxoacyl-[acyl-carrier-protein] synthase II, chloroplastic OS=Arabidopsis thaliana GN=KAS2 PE=1 SV=1	CT770	66.6	1e-12	COG0304	3-oxoacyl-(acyl-carrier-protein) synthase	K09458	2e-51	165	ath:AT1G74960	3-oxoacyl-[acyl-carrier-protein] synthase II [EC:2.3.1.179]	GO:0019684//photosynthesis, light reaction;GO:0009072//aromatic amino acid family metabolic process;GO:0000096//sulfur amino acid metabolic process;GO:0009631//cold acclimation;GO:0016117//carotenoid biosynthetic process;GO:0000038//very long-chain fatty acid metabolic process;GO:0006636//unsaturated fatty acid biosynthetic process;GO:0009793//embryo development ending in seed dormancy;GO:0030243…	GO:0004315//3-oxoacyl-[acyl-carrier-protein] synthase activity	GO:0009570//chloroplast stroma	ko01100//Metabolic pathways;ko00061//Fatty acid biosynthesis
CL10298.Contig2	600	0	21	0.0001	18.4325	17.4919	Up	2.82829e-05	0.000563553	gi|195618964|gb|ACG31312.1|	178.7	8e-57	metallothionein-like protein type 2 [Zea mays]	gi|226508953|ref|NM_001154972.1|	864	0	Zea mays LOC100282059 (csu275a(mtl)), mRNA >gi|195619311|gb|EU959368.1| Zea mays clone 217731 metallothionein-like protein type 2 mRNA, complete cds	sp|A3AZ88|MT2C_ORYSJ	107	1e-30	Metallothionein-like protein 2C OS=Oryza sativa subsp. japonica GN=MT2C PE=2 SV=1	RSc2303	51.2	4e-07	COG4796	Type II secretory pathway, component HofQ	K11324	7e-07	50.1	vcn:VOLCADRAFT_104620	DNA methyltransferase 1-associated protein 1	-	GO:0046872//metal ion binding	-	ko03013//RNA transport;ko03015//mRNA surveillance pathway;ko03018//RNA degradation
CL10298.Contig3	600	0	43.6667	0.0001	38.1516	18.5414	Up	2.0662e-09	9.54752e-08	gi|226508954|ref|NP_001148444.1|	191.8	5e-62	LOC100282059 [Zea mays] >gi|195619312|gb|ACG31486.1| metallothionein-like protein type 2 [Zea mays]	gi|226508953|ref|NM_001154972.1|	1170	0	Zea mays LOC100282059 (csu275a(mtl)), mRNA >gi|195619311|gb|EU959368.1| Zea mays clone 217731 metallothionein-like protein type 2 mRNA, complete cds	sp|A3AZ88|MT2C_ORYSJ	134	5e-41	Metallothionein-like protein 2C OS=Oryza sativa subsp. japonica GN=MT2C PE=2 SV=1	mlr3004	52.4	9e-08	COG3743	Uncharacterized conserved protein	K11789	7e-09	56.2	vcn:VOLCADRAFT_116053	HIV-1 Vpr-binding protein	-	GO:0046872//metal ion binding	GO:0005737//cytoplasm	--
CL10309.Contig2	328	43	3	48.3704	2.58178	-4.22769	Down	1.18119e-07	4.00594e-06	gi|567183890|ref|XP_006402817.1|	136.7	2e-40	hypothetical protein EUTSA_v10006263mg [Eutrema salsugineum] >gi|557103916|gb|ESQ44270.1| hypothetical protein EUTSA_v10006263mg [Eutrema salsugineum]	gi|297817131|ref|XM_002876403.1|	248	4e-63	Arabidopsis lyrata subsp. lyrata VQ motif-containing protein, mRNA	--	--	--	--	--	--	--	--	--	--	--	--	--	--	-	-	GO:0005634//nucleus;GO:0005739//mitochondrion	--
CL1031.Contig1	795	17.3333	0	19.4813	0.0001	-17.5717	Down	4.66478e-06	0.000112941	gi|567217356|ref|XP_006412307.1|	56.6	6e-33	hypothetical protein EUTSA_v10027468mg, partial [Eutrema salsugineum] >gi|557113477|gb|ESQ53760.1| hypothetical protein EUTSA_v10027468mg, partial [Eutrema salsugineum]	gi|332656411|gb|CP002687.1|	69.9	5e-09	Arabidopsis thaliana chromosome 4, complete genome	--	--	--	--	--	--	--	--	--	--	--	--	--	--	-	GO:0016798//hydrolase activity, acting on glycosyl bonds	-	--
CL10330.Contig1	500	1	98	1.1489	83.1924	6.17812	Up	7.10422e-07	2.06826e-05	gi|567147307|ref|XP_006415762.1|	129.4	7e-38	hypothetical protein EUTSA_v10009236mg [Eutrema salsugineum] >gi|557093533|gb|ESQ34115.1| hypothetical protein EUTSA_v10009236mg [Eutrema salsugineum]	gi|42562349|ref|NM_102507.2|	170	1e-39	Arabidopsis thaliana uncharacterized protein mRNA, complete cds	--	--	--	--	--	--	--	--	--	--	--	--	--	--	-	-	GO:0005739//mitochondrion	--
CL10331.Contig4	420	20.3333	0	23.057	0.0001	-17.8148	Down	6.51956e-07	1.91182e-05	--	--	--	--	--	--	--	--	--	--	--	--	--	--	--	--	--	--	--	--	--	--	-	-	-	--
CL10332.Contig2	706	36.3333	0	41.3191	0.0001	-18.6564	Down	2.96243e-06	7.5076e-05	--	--	--	--	gi|330250293|gb|CP002685.1|	67.9	2e-08	Arabidopsis thaliana chromosome 2, complete sequence	--	--	--	--	--	--	--	--	--	--	--	--	--	--	-	-	-	--
CL10347.Contig3	1228	253	62.3333	283.48	50.9847	-2.47511	Down	7.09443e-08	2.51915e-06	gi|567170906|ref|XP_006399081.1|	524.6	0	hypothetical protein EUTSA_v10014141mg [Eutrema salsugineum] >gi|557100171|gb|ESQ40534.1| hypothetical protein EUTSA_v10014141mg [Eutrema salsugineum]	gi|145357693|ref|NM_120695.4|	726	0	Arabidopsis thaliana chaperone protein dnaJ-like protein mRNA, complete cds	--	--	--	--	--	--	--	--	--	--	--	--	--	--	-	GO:0051082//unfolded protein binding;GO:0031072//heat shock protein binding	GO:0005739//mitochondrion	--
CL10348.Contig2	932	152.667	36	171.092	28.4148	-2.59005	Down	3.49366e-07	1.07685e-05	gi|21593837|gb|AAM65804.1|	255.8	2e-84	60S ribosomal protein L18A, putative [Arabidopsis thaliana]	gi|110738496|dbj|AK229311.1|	299	3e-78	Arabidopsis thaliana mRNA for 60S ribosomal protein L18A like, complete cds, clone: RAFL16-57-J06	sp|Q8L9S1|R18A1_ARATH	254	1e-85	60S ribosomal protein L18a-1 OS=Arabidopsis thaliana GN=RPL18AA PE=2 SV=2	--	--	--	--	--	K02882	6e-34	127	rcu:RCOM_0632990	large subunit ribosomal protein L18Ae	GO:0006412//translation;GO:0006914//autophagy	GO:0003735//structural constituent of ribosome	GO:0005840//ribosome;GO:0005829//cytosol	ko03010//Ribosome
CL10352.Contig2	679	0	83.3333	0.0001	70.3914	19.425	Up	1.45753e-10	7.86745e-09	gi|567220918|ref|XP_006414088.1|	65.5	1e-10	hypothetical protein EUTSA_v10024648mg [Eutrema salsugineum] >gi|557115258|gb|ESQ55541.1| hypothetical protein EUTSA_v10024648mg [Eutrema salsugineum]	--	--	--	--	--	--	--	--	--	--	--	--	--	--	--	--	--	--	-	-	-	--
CL10356.Contig1	443	15.3333	0	17.02	0.0001	-17.3769	Down	2.55283e-05	0.000517079	gi|5903085|gb|AAD55643.1|AC008017_16	53.9	2e-07	Putative GTP-binding protein [Arabidopsis thaliana]	gi|199580199|gb|AC189507.2|	710	0	Brassica rapa subsp. pekinensis clone KBrB088E11, complete sequence	sp|Q9SSN0|RHD31_ARATH	53.9	4e-09	Protein ROOT HAIR DEFECTIVE 3 homolog 1 OS=Arabidopsis thaliana GN=At1g72960 PE=2 SV=2	--	--	--	--	--	--	--	--	--	--	-	-	-	--
CL10365.Contig1	799	50.6667	3.66667	57.4224	3.11025	-4.20651	Down	2.25679e-06	5.88733e-05	gi|567219340|ref|XP_006413299.1|	243.4	7e-80	hypothetical protein EUTSA_v10026333mg [Eutrema salsugineum] >gi|557114469|gb|ESQ54752.1| hypothetical protein EUTSA_v10026333mg [Eutrema salsugineum]	gi|334188329|ref|NM_001203589.1|	143	4e-31	Arabidopsis thaliana phosphoprotein phosphatase inhibitor mRNA, complete cds	--	--	--	--	--	--	--	--	--	--	--	--	--	--	GO:0080163//regulation of protein serine/threonine phosphatase activity	GO:0004864//protein phosphatase inhibitor activity	GO:0005634//nucleus	--
CL10375.Contig4	1097	85	7.66667	94.5164	6.78367	-3.80043	Down	4.03886e-05	0.000763538	gi|1783312|emb|CAA67145.1|	602.8	0	receptor-like kinase [Brassica oleracea var. viridis]	gi|1783311|emb|X98520.1|	1840	0	B.oleracea mRNA for receptor-like kinase, SFR2	sp|O81905|SD18_ARATH	520	2e-179	Receptor-like serine/threonine-protein kinase SD1-8 OS=Arabidopsis thaliana GN=SD18 PE=1 SV=1	CAC1728_1	87.4	2e-18	COG0515	Serine/threonine protein kinase	K04733	5e-55	184	smo:SELMODRAFT_33807	interleukin-1 receptor-associated kinase 4 [EC:2.7.11.1]	GO:0046777//protein autophosphorylation;GO:0048544//recognition of pollen	GO:0031625//ubiquitin protein ligase binding;GO:0005524//ATP binding;GO:0004675//transmembrane receptor protein serine/threonine kinase activity	GO:0009506//plasmodesma;GO:0005773//vacuole;GO:0005886//plasma membrane	ko04075//Plant hormone signal transduction
CL10379.Contig2	1109	67	2	75.5655	1.78115	-5.40684	Down	2.68936e-12	1.81275e-10	gi|567120723|ref|XP_006390207.1|	256.1	1e-79	hypothetical protein EUTSA_v10018510mg [Eutrema salsugineum] >gi|557086641|gb|ESQ27493.1| hypothetical protein EUTSA_v10018510mg [Eutrema salsugineum]	gi|199580023|gb|AC189339.2|	2177	0	Brassica rapa subsp. pekinensis clone KBrB041J04, complete sequence	sp|P27450|CX32_ARATH	103	3e-24	Probable serine/threonine-protein kinase Cx32, chloroplastic OS=Arabidopsis thaliana GN=At4g35600 PE=1 SV=2	--	--	--	--	--	K00924	1e-24	105	aly:ARALYDRAFT_491086	[EC:2.7.1.-]	GO:0000186//activation of MAPKK activity	GO:0005524//ATP binding;GO:0004709//MAP kinase kinase kinase activity	-	--
CL10384.Contig1	2388	0	219	0.0001	182.762	20.8015	Up	3.12369e-09	1.40017e-07	gi|297791713|ref|XP_002863741.1|	170.6	6e-95	hypothetical protein ARALYDRAFT_917455 [Arabidopsis lyrata subsp. lyrata] >gi|297309576|gb|EFH40000.1| hypothetical protein ARALYDRAFT_917455 [Arabidopsis lyrata subsp. lyrata]	--	--	--	--	sp|P0C2F6|RNHX1_ARATH	85.1	6e-17	Putative ribonuclease H protein At1g65750 OS=Arabidopsis thaliana GN=At1g65750 PE=3 SV=1	--	--	--	--	--	K12619	2e-18	92	vvi:100260845	5'-3' exoribonuclease 2 [EC:3.1.13.-]	-	-	-	ko03013//RNA transport;ko03015//mRNA surveillance pathway;ko03018//RNA degradation;ko03008//Ribosome biogenesis in eukaryotes
CL10398.Contig1	1132	16.6667	0	18.8587	0.0001	-17.5249	Down	6.98505e-06	0.000162545	gi|297843252|ref|XP_002889507.1|	349.7	1e-119	rop-interactive crib motif-containing protein 3 [Arabidopsis lyrata subsp. lyrata] >gi|297335349|gb|EFH65766.1| rop-interactive crib motif-containing protein 3 [Arabidopsis lyrata subsp. lyrata]	gi|199579926|gb|AC189246.2|	1487	0	Brassica rapa subsp. pekinensis clone KBrB017P15, complete sequence	--	--	--	--	--	--	--	--	--	--	--	--	--	--	GO:0030834//regulation of actin filament depolymerization;GO:0017157//regulation of exocytosis;GO:0007204//elevation of cytosolic calcium ion concentration;GO:0051650//establishment of vesicle localization;GO:0010215//cellulose microfibril organization;GO:0009827//plant-type cell wall modification;GO:0031122//cytoplasmic microtubule organization;GO:0050850//positive regulation of calcium-mediated…	GO:0005515//protein binding	GO:0005634//nucleus;GO:0010005//cortical microtubule, transverse to long axis;GO:0016324//apical plasma membrane	--
CL10398.Contig2	1224	24.6667	0	27.7144	0.0001	-18.0803	Down	4.83081e-08	1.76899e-06	gi|297843252|ref|XP_002889507.1|	349.7	5e-119	rop-interactive crib motif-containing protein 3 [Arabidopsis lyrata subsp. lyrata] >gi|297335349|gb|EFH65766.1| rop-interactive crib motif-containing protein 3 [Arabidopsis lyrata subsp. lyrata]	gi|199579926|gb|AC189246.2|	1487	0	Brassica rapa subsp. pekinensis clone KBrB017P15, complete sequence	--	--	--	--	--	--	--	--	--	--	--	--	--	--	GO:0030834//regulation of actin filament depolymerization;GO:0017157//regulation of exocytosis;GO:0007204//elevation of cytosolic calcium ion concentration;GO:0051650//establishment of vesicle localization;GO:0010215//cellulose microfibril organization;GO:0009827//plant-type cell wall modification;GO:0031122//cytoplasmic microtubule organization;GO:0050850//positive regulation of calcium-mediated…	GO:0005515//protein binding	GO:0005634//nucleus;GO:0010005//cortical microtubule, transverse to long axis;GO:0016324//apical plasma membrane	--
CL10398.Contig3	1126	66.3333	0	74.4784	0.0001	-19.5065	Down	8.09265e-17	8.69723e-15	gi|15219734|ref|NP_171940.1|	343.2	6e-117	ROP-interactive CRIB motif-containing protein 3 [Arabidopsis thaliana] >gi|519889550|sp|F4I5N6.1|RIC3_ARATH RecName: Full=CRIB domain-containing protein RIC3; AltName: Full=ROP-interactive CRIB motif-containing protein 3; AltName: Full=Target of ROP protein RIC3 >gi|332189579|gb|AEE27700.1| ROP-interactive CRIB motif-containing protein 3 [Arabidopsis thaliana]	gi|199579926|gb|AC189246.2|	1324	0	Brassica rapa subsp. pekinensis clone KBrB017P15, complete sequence	--	--	--	--	--	--	--	--	--	--	--	--	--	--	GO:0030834//regulation of actin filament depolymerization;GO:0017157//regulation of exocytosis;GO:0007204//elevation of cytosolic calcium ion concentration;GO:0051650//establishment of vesicle localization;GO:0010215//cellulose microfibril organization;GO:0009827//plant-type cell wall modification;GO:0031122//cytoplasmic microtubule organization;GO:0050850//positive regulation of calcium-mediated…	GO:0005515//protein binding	GO:0005634//nucleus;GO:0010005//cortical microtubule, transverse to long axis;GO:0016324//apical plasma membrane	--
CL10399.Contig5	1813	32	209.667	36.0766	180.576	2.32347	Up	1.08587e-06	3.02716e-05	gi|567186982|ref|XP_006403676.1|	894.8	0	hypothetical protein EUTSA_v10010116mg [Eutrema salsugineum] >gi|557104795|gb|ESQ45129.1| hypothetical protein EUTSA_v10010116mg [Eutrema salsugineum]	gi|145339458|ref|NM_115214.4|	807	0	Arabidopsis thaliana uncharacterized protein mRNA, complete cds	--	--	--	--	--	--	--	--	--	--	--	--	--	--	-	-	GO:0005634//nucleus;GO:0005886//plasma membrane	--
CL1040.Contig1	1335	16.3333	153.667	18.84	132.364	2.81264	Up	1.05988e-06	2.95974e-05	gi|567180891|ref|XP_006402011.1|	513.1	3e-180	hypothetical protein EUTSA_v10013761mg [Eutrema salsugineum] >gi|557103101|gb|ESQ43464.1| hypothetical protein EUTSA_v10013761mg [Eutrema salsugineum]	gi|297207367|gb|AC241188.1|	1015	0	Brassica rapa subsp. pekinensis clone KBrH120G08, complete sequence	sp|Q9LU60|PUS7_ARATH	499	9e-177	RNA pseudourine synthase 7 OS=Arabidopsis thaliana GN=At5g51140 PE=2 SV=1	YDL036c	156	4e-42	COG0564	Pseudouridylate synthases, 23S RNA-specific	K01718	6e-58	195	olu:OSTLU_4215	pseudouridylate synthase [EC:4.2.1.70]	GO:0000038//very long-chain fatty acid metabolic process;GO:0009086//methionine biosynthetic process;GO:0042335//cuticle development;GO:0009409//response to cold;GO:0001522//pseudouridine synthesis;GO:0000394//RNA splicing, via endonucleolytic cleavage and ligation	GO:0003723//RNA binding;GO:0009982//pseudouridine synthase activity;GO:0016787//hydrolase activity	GO:0005829//cytosol	ko00240//Pyrimidine metabolism
CL10402.Contig1	1028	802.667	0.666667	912.037	0.63958	-10.4778	Down	5.03321e-09	2.18344e-07	gi|567172831|ref|XP_006399649.1|	231.5	3e-74	hypothetical protein EUTSA_v10014836mg [Eutrema salsugineum] >gi|557100739|gb|ESQ41102.1| hypothetical protein EUTSA_v10014836mg [Eutrema salsugineum]	gi|186522140|ref|NM_121182.3|	270	3e-69	Arabidopsis thaliana CTC-interacting domain 5 mRNA, complete cds	--	--	--	--	--	--	--	--	--	--	--	--	--	--	GO:1902582;GO:0016192//vesicle-mediated transport	GO:0005515//protein binding	GO:0005634//nucleus	--
CL10409.Contig2	1026	16.3333	0.333333	18.3582	0.298631	-5.94192	Down	4.72131e-05	0.00087656	--	--	--	--	gi|199580181|gb|AC189485.2|	87.7	2e-14	Brassica rapa subsp. pekinensis clone KBrB084C18, complete sequence	--	--	--	--	--	--	--	--	--	--	--	--	--	--	-	-	-	--
CL10432.Contig2	377	0	32	0.0001	28.0595	18.0981	Up	2.1743e-07	6.97865e-06	gi|567161313|ref|XP_006396425.1|	165.6	9e-50	hypothetical protein EUTSA_v10028804mg [Eutrema salsugineum] >gi|557097442|gb|ESQ37878.1| hypothetical protein EUTSA_v10028804mg [Eutrema salsugineum]	gi|145339917|ref|NM_116452.3|	305	2e-80	Arabidopsis thaliana syntaxin-42 mRNA, complete cds	sp|Q9SWH4|SYP42_ARATH	164	5e-51	Syntaxin-42 OS=Arabidopsis thaliana GN=SYP42 PE=1 SV=1	SPAC823.05c	63.9	1e-12	COG5325	t-SNARE complex subunit, syntaxin	K08489	7e-51	164	aly:ARALYDRAFT_490353	syntaxin 16	GO:0010413//glucuronoxylan metabolic process;GO:0009306//protein secretion;GO:1900150//regulation of defense response to fungus;GO:0006623//protein targeting to vacuole;GO:0006891//intra-Golgi vesicle-mediated transport;GO:0010200//response to chitin;GO:0045492//xylan biosynthetic process;GO:0007030//Golgi organization	GO:0005484//SNAP receptor activity	GO:0005768//endosome;GO:0005802//trans-Golgi network;GO:0030140//trans-Golgi network transport vesicle;GO:0016020//membrane	ko04130//SNARE interactions in vesicular transport
CL10435.Contig2	1842	23	0.333333	26.0548	0.31979	-6.34828	Down	2.2481e-06	5.86654e-05	gi|567220854|ref|XP_006414056.1|	976.5	0	hypothetical protein EUTSA_v10026903mg [Eutrema salsugineum] >gi|557115226|gb|ESQ55509.1| hypothetical protein EUTSA_v10026903mg [Eutrema salsugineum]	gi|18415172|ref|NM_117995.1|	1681	0	Arabidopsis thaliana metal transporter Nramp5 mRNA, complete cds >gi|12657268|emb|AJ292076.1| Arabidopsis thaliana mRNA for heavy metal transporter (nramp5 gene)	sp|Q9SN36|NRAM5_ARATH	947	0	Metal transporter Nramp5 OS=Arabidopsis thaliana GN=NRAMP5 PE=2 SV=1	all7601	276	6e-86	COG1914	Mn2+ and Fe2+ transporters of the NRAMP family	K12347	0	744	vvi:100262579	natural resistance-associated macrophage protein	GO:0015691//cadmium ion transport;GO:0006828//manganese ion transport;GO:0006875//cellular metal ion homeostasis;GO:0030048//actin filament-based movement	GO:0046873//metal ion transmembrane transporter activity;GO:0015103//inorganic anion transmembrane transporter activity	GO:0016020//membrane;GO:0005634//nucleus	--
CL10444.Contig1	1772	509	0.333333	571.921	0.298631	-10.9032	Down	1.1061e-45	5.22764e-43	gi|567208855|ref|XP_006409691.1|	721.5	0	hypothetical protein EUTSA_v10022712mg [Eutrema salsugineum] >gi|557110853|gb|ESQ51144.1| hypothetical protein EUTSA_v10022712mg [Eutrema salsugineum]	gi|330250293|gb|CP002685.1|	1263	0	Arabidopsis thaliana chromosome 2, complete sequence	--	--	--	--	--	--	--	--	--	--	--	--	--	--	-	-	-	--
CL10444.Contig2	1736	644.333	0	721.982	0.0001	-22.7835	Down	6.13812e-51	3.35183e-48	gi|567208855|ref|XP_006409691.1|	711.1	0	hypothetical protein EUTSA_v10022712mg [Eutrema salsugineum] >gi|557110853|gb|ESQ51144.1| hypothetical protein EUTSA_v10022712mg [Eutrema salsugineum]	gi|330250293|gb|CP002685.1|	1027	0	Arabidopsis thaliana chromosome 2, complete sequence	--	--	--	--	--	--	--	--	--	--	--	--	--	--	-	-	-	--
CL10460.Contig2	1301	327.333	1706.33	367.658	1467.72	1.99714	Up	6.63312e-06	0.000155107	gi|567189033|ref|XP_006404274.1|	682.6	0	hypothetical protein EUTSA_v10010486mg [Eutrema salsugineum] >gi|557105393|gb|ESQ45727.1| hypothetical protein EUTSA_v10010486mg [Eutrema salsugineum]	gi|334185814|ref|NM_148860.4|	910	0	Arabidopsis thaliana KDEL-tailed cysteine endopeptidase CEP2 mRNA, complete cds	sp|Q9STL4|CEP2_ARATH	639	0	KDEL-tailed cysteine endopeptidase CEP2 OS=Arabidopsis thaliana GN=CEP2 PE=2 SV=1	AF1946_2	81.6	7e-17	COG4870	Cysteine protease	K01365	0	630	aly:ARALYDRAFT_347926	cathepsin L [EC:3.4.22.15]	GO:0006508//proteolysis;GO:0055114//oxidation-reduction process	GO:0032440//2-alkenal reductase [NAD(P)] activity;GO:0008234//cysteine-type peptidase activity	GO:0005773//vacuole;GO:0005788//endoplasmic reticulum lumen;GO:0033095;GO:0005576//extracellular region	ko04145//Phagosome
CL10484.Contig2	743	105.667	23	119.081	19.8537	-2.58446	Down	9.39947e-07	2.649e-05	gi|567209744|ref|XP_006409904.1|	283.5	1e-96	hypothetical protein EUTSA_v10017375mg [Eutrema salsugineum] >gi|557111073|gb|ESQ51357.1| hypothetical protein EUTSA_v10017375mg [Eutrema salsugineum]	gi|297822596|ref|XM_002879135.1|	432	1e-118	Arabidopsis lyrata subsp. lyrata zinc finger family protein, mRNA	sp|Q42410|ZAT12_ARATH	127	9e-37	Zinc finger protein ZAT12 OS=Arabidopsis thaliana GN=ZAT12 PE=2 SV=1	--	--	--	--	--	--	--	--	--	--	GO:0006355//regulation of transcription, DNA-dependent	GO:0003700//sequence-specific DNA binding transcription factor activity;GO:0003676//nucleic acid binding;GO:0008270//zinc ion binding	GO:0005634//nucleus	--
CL10490.Contig2	630	18	0	20.3447	0.0001	-17.6343	Down	2.94197e-06	7.46511e-05	--	--	--	--	--	--	--	--	--	--	--	--	--	--	--	--	--	--	--	--	--	--	-	-	-	--
CL105.Contig4	350	5	83.6667	5.67568	72.3621	3.67237	Up	4.28151e-08	1.58291e-06	gi|79315306|ref|NP_001030872.1|	80.5	8e-18	alpha-soluble NSF attachment protein 2 [Arabidopsis thaliana] >gi|332645971|gb|AEE79492.1| alpha-soluble NSF attachment protein 2 [Arabidopsis thaliana]	gi|297820377|ref|XM_002878026.1|	180	7e-43	Arabidopsis lyrata subsp. lyrata alpha-soluble nsf attachment protein (ALPHA-SNAP2), mRNA	sp|Q9SPE6|SNAA2_ARATH	80.5	2e-19	Alpha-soluble NSF attachment protein 2 OS=Arabidopsis thaliana GN=ASNAP2 PE=1 SV=1	--	--	--	--	--	K15296	3e-19	80.5	ath:AT3G56190	alpha-soluble NSF attachment protein	GO:0006886//intracellular protein transport	GO:0005483//soluble NSF attachment protein activity	GO:0009506//plasmodesma;GO:0005886//plasma membrane;GO:0005774//vacuolar membrane;GO:0009507//chloroplast	--
CL10530.Contig2	1314	0	78	0.0001	68.259	19.3807	Up	1.82667e-14	1.57553e-12	gi|546310692|ref|XP_005714426.1|	534.3	0	phosphoglycerate kinase [Chondrus crispus] >gi|27446629|gb|AAK40346.1| phosphoglycerate kinase [Chondrus crispus] >gi|507110868|emb|CDF34607.1| phosphoglycerate kinase [Chondrus crispus]	gi|166053320|emb|CU358887.1|	105	1e-19	Aphanomyces euteiches cDNA	sp|Q9SBN4|PGKH_VOLCA	392	2e-133	Phosphoglycerate kinase, chloroplastic OS=Volvox carteri GN=PGK PE=2 SV=1	YCR012w	622	0	COG0126	3-phosphoglycerate kinase	K00927	0	524	zma:100273415	phosphoglycerate kinase [EC:2.7.2.3]	GO:0019363//pyridine nucleotide biosynthetic process	GO:0016763//transferase activity, transferring pentosyl groups;GO:0016301//kinase activity	-	ko01100//Metabolic pathways;ko00010//Glycolysis / Gluconeogenesis;ko01110//Biosynthesis of secondary metabolites;ko00710//Carbon fixation in photosynthetic organisms
CL10532.Contig3	584	9.66667	125.333	10.7562	105.287	3.2911	Up	1.21962e-08	4.95312e-07	gi|186512037|ref|NP_001119011.1|	87.4	1e-21	conserved peptide upstream open reading frame 25 [Arabidopsis thaliana] >gi|332658744|gb|AEE84144.1| uncharacerized protein [Arabidopsis thaliana]	gi|186512036|ref|NM_001125539.1|	258	7e-66	Arabidopsis thaliana conserved peptide upstream open reading frame 25 mRNA, complete cds	--	--	--	--	--	--	--	--	--	K12811	9e-07	49.7	vvi:100262258	ATP-dependent RNA helicase DDX46/PRP5 [EC:3.6.4.13]	-	-	GO:0005739//mitochondrion	ko03040//Spliceosome
CL10538.Contig1	1504	49.3333	0	55.3772	0.0001	-19.0789	Down	1.1764e-13	9.28459e-12	gi|567215677|ref|XP_006411468.1|	713.8	0	hypothetical protein EUTSA_v10016836mg [Eutrema salsugineum] >gi|557112637|gb|ESQ52921.1| hypothetical protein EUTSA_v10016836mg [Eutrema salsugineum]	gi|38603827|gb|BT010881.1|	1441	0	Arabidopsis thaliana At2g41970 gene, complete cds	sp|P93749|Y2197_ARATH	704	0	Probable protein kinase At2g41970 OS=Arabidopsis thaliana GN=At2g41970 PE=2 SV=1	ML0897	85.1	3e-17	COG0515	Serine/threonine protein kinase	K13430	9e-79	254	ath:AT5G13160	serine/threonine-protein kinase PBS1 [EC:2.7.11.1]	GO:0018108//peptidyl-tyrosine phosphorylation;GO:0009860//pollen tube growth;GO:0009827//plant-type cell wall modification	GO:0005524//ATP binding;GO:0004713//protein tyrosine kinase activity	GO:0005737//cytoplasm	ko04626//Plant-pathogen interaction
CL10538.Contig3	1517	57.3333	0	65.0331	0.0001	-19.3108	Down	3.53906e-09	1.57209e-07	gi|567215677|ref|XP_006411468.1|	706.4	0	hypothetical protein EUTSA_v10016836mg [Eutrema salsugineum] >gi|557112637|gb|ESQ52921.1| hypothetical protein EUTSA_v10016836mg [Eutrema salsugineum]	gi|38603827|gb|BT010881.1|	1435	0	Arabidopsis thaliana At2g41970 gene, complete cds	sp|P93749|Y2197_ARATH	696	0	Probable protein kinase At2g41970 OS=Arabidopsis thaliana GN=At2g41970 PE=2 SV=1	YAR019c	89.4	5e-18	COG0515	Serine/threonine protein kinase	K04733	1e-80	254	smo:SELMODRAFT_33807	interleukin-1 receptor-associated kinase 4 [EC:2.7.11.1]	GO:0018108//peptidyl-tyrosine phosphorylation;GO:0009860//pollen tube growth;GO:0009827//plant-type cell wall modification	GO:0005524//ATP binding;GO:0004713//protein tyrosine kinase activity	GO:0005737//cytoplasm	ko04626//Plant-pathogen interaction
CL10546.Contig2	1801	9892.33	3275	11078.7	2817.51	-1.9753	Down	2.1565e-07	6.92701e-06	gi|38261497|gb|AAR15894.1|	699.1	0	S-adenosyl-L-methionine decarboxylase [Brassica juncea]	gi|1280444|emb|X95729.1|	3073	0	B.juncea mRNA for S-adenosylmethionine decarboxylase	sp|O49972|DCAM2_BRAJU	696	0	S-adenosylmethionine decarboxylase proenzyme 2 OS=Brassica juncea GN=SAMDC2 PE=2 SV=1	--	--	--	--	--	K01611	0	670	ath:AT5G15950	S-adenosylmethionine decarboxylase [EC:4.1.1.50]	GO:0009813//flavonoid biosynthetic process;GO:0009611//response to wounding;GO:0009805//coumarin biosynthetic process;GO:0016458//gene silencing;GO:0010264//myo-inositol hexakisphosphate biosynthetic process;GO:0006623//protein targeting to vacuole;GO:0019079//viral genome replication;GO:0016197//endosomal transport;GO:0009744//response to sucrose stimulus;GO:0016192//vesicle-mediated transport;G…	GO:0004014//adenosylmethionine decarboxylase activity;GO:0005515//protein binding	GO:0005634//nucleus	ko01100//Metabolic pathways;ko00330//Arginine and proline metabolism;ko00270//Cysteine and methionine metabolism
CL10546.Contig5	2086	1559.67	32.6667	1734.09	27.9898	-5.95313	Down	1.26563e-12	8.94885e-11	gi|567174398|ref|XP_006400122.1|	647.5	0	hypothetical protein EUTSA_v10015260mg [Eutrema salsugineum] >gi|557101212|gb|ESQ41575.1| hypothetical protein EUTSA_v10015260mg [Eutrema salsugineum]	gi|199580290|gb|AC232554.1|	1965	0	Brassica rapa subsp. pekinensis clone KBrH013I08, complete sequence	sp|Q9S7T9|DCAM2_ARATH	636	0	S-adenosylmethionine decarboxylase proenzyme 2 OS=Arabidopsis thaliana GN=SAMDC2 PE=2 SV=1	--	--	--	--	--	K01611	0	636	ath:AT5G15950	S-adenosylmethionine decarboxylase [EC:4.1.1.50]	GO:0009813//flavonoid biosynthetic process;GO:0009611//response to wounding;GO:0009805//coumarin biosynthetic process;GO:0016458//gene silencing;GO:0010264//myo-inositol hexakisphosphate biosynthetic process;GO:0006623//protein targeting to vacuole;GO:0019079//viral genome replication;GO:0016197//endosomal transport;GO:0009744//response to sucrose stimulus;GO:0016192//vesicle-mediated transport;G…	GO:0004014//adenosylmethionine decarboxylase activity;GO:0005515//protein binding	GO:0005634//nucleus	ko01100//Metabolic pathways;ko00330//Arginine and proline metabolism;ko00270//Cysteine and methionine metabolism
CL10550.Contig2	815	2.33333	63	2.64349	55.0751	4.38088	Up	3.40589e-08	1.28926e-06	gi|567177542|ref|XP_006401047.1|	331.3	8e-115	hypothetical protein EUTSA_v10014898mg [Eutrema salsugineum] >gi|557102137|gb|ESQ42500.1| hypothetical protein EUTSA_v10014898mg [Eutrema salsugineum]	gi|297796808|ref|XM_002866243.1|	745	0	Arabidopsis lyrata subsp. lyrata nuclear movement family protein, mRNA	sp|Q9STN7|BOB2_ARATH	72	1e-14	Protein BOBBER 2 OS=Arabidopsis thaliana GN=BOB2 PE=2 SV=1	--	--	--	--	--	--	--	--	--	--	-	-	GO:0005737//cytoplasm	--
CL10569.Contig2	876	3.33333	323.333	3.74938	290.784	6.27715	Up	2.5486e-08	9.86931e-07	gi|145337073|ref|NP_176507.2|	225.3	9e-72	cystatin-related domain protein [Arabidopsis thaliana] >gi|332195945|gb|AEE34066.1| cystatin-related domain protein [Arabidopsis thaliana]	gi|199580132|gb|AC189437.2|	287	1e-74	Brassica rapa subsp. pekinensis clone KBrB069A23, complete sequence	--	--	--	--	--	--	--	--	--	--	--	--	--	--	GO:0001708//cell fate specification	-	GO:0005737//cytoplasm	--
CL1057.Contig1	1412	25.6667	421.667	28.7429	364.166	3.66332	Up	6.8683e-15	6.21593e-13	gi|297812231|ref|XP_002873999.1|	414.8	4e-143	PHD finger family protein [Arabidopsis lyrata subsp. lyrata] >gi|297319836|gb|EFH50258.1| PHD finger family protein [Arabidopsis lyrata subsp. lyrata]	gi|297812230|ref|XM_002873953.1|	733	0	Arabidopsis lyrata subsp. lyrata PHD finger family protein, mRNA	sp|Q5XEM9|ALFL5_ARATH	400	2e-139	PHD finger protein ALFIN-LIKE 5 OS=Arabidopsis thaliana GN=AL5 PE=2 SV=1	YCL035c	92.4	4e-22	COG0695	Glutaredoxin and related proteins	K06889	2e-124	372	vvi:100245712		GO:0006355//regulation of transcription, DNA-dependent	GO:0003677//DNA binding;GO:0035064//methylated histone residue binding;GO:0008270//zinc ion binding	GO:0005634//nucleus	--
CL10572.Contig2	404	39.3333	1	44.3012	0.821784	-5.75244	Down	2.96063e-09	1.33225e-07	gi|567202193|ref|XP_006407903.1|	161.8	2e-47	hypothetical protein EUTSA_v10021999mg [Eutrema salsugineum] >gi|557109049|gb|ESQ49356.1| hypothetical protein EUTSA_v10021999mg [Eutrema salsugineum]	gi|332640072|gb|CP002686.1|	58	8e-06	Arabidopsis thaliana chromosome 3, complete sequence	sp|Q9FHP3|FB300_ARATH	140	6e-41	F-box protein At5g65850 OS=Arabidopsis thaliana GN=At5g65850 PE=2 SV=1	--	--	--	--	--	--	--	--	--	--	GO:0010119//regulation of stomatal movement;GO:0042631//cellular response to water deprivation;GO:0009788//negative regulation of abscisic acid mediated signaling pathway	GO:0005515//protein binding	GO:0005634//nucleus	--
CL10577.Contig2	1481	68.6667	17.6667	77.1305	14.8958	-2.37239	Down	5.03515e-05	0.000927371	gi|567205171|ref|XP_006408678.1|	314.3	1e-102	hypothetical protein EUTSA_v10002240mg, partial [Eutrema salsugineum] >gi|557109834|gb|ESQ50131.1| hypothetical protein EUTSA_v10002240mg, partial [Eutrema salsugineum]	gi|332002898|gb|CP002688.1|	60	8e-06	Arabidopsis thaliana chromosome 5, complete sequence	sp|Q9SSQ2|FB55_ARATH	190	3e-55	F-box protein At1g52490 OS=Arabidopsis thaliana GN=At1g52490 PE=4 SV=1	--	--	--	--	--	--	--	--	--	--	-	-	-	--
CL1059.Contig3	1842	900.333	59	1012.57	49.3905	-4.35765	Down	3.13654e-22	4.88418e-20	gi|567142011|ref|XP_006395516.1|	806.6	0	hypothetical protein EUTSA_v10003736mg [Eutrema salsugineum] >gi|557092155|gb|ESQ32802.1| hypothetical protein EUTSA_v10003736mg [Eutrema salsugineum]	gi|297814929|ref|XM_002875302.1|	1003	0	Arabidopsis lyrata subsp. lyrata esterase/lipase/thioesterase family protein, mRNA	sp|Q9LW26|Y3684_ARATH	779	0	Acyltransferase-like protein At3g26840, chloroplastic OS=Arabidopsis thaliana GN=At3g26840 PE=1 SV=1	Rv1920	50.1	6e-06	COG0204	1-acyl-sn-glycerol-3-phosphate acyltransferase	--	--	--	--	--	GO:0033306//phytol metabolic process;GO:0019432//triglyceride biosynthetic process	GO:0004144//diacylglycerol O-acyltransferase activity	GO:0010287//plastoglobule;GO:0005739//mitochondrion	--
CL10591.Contig1	1314	46	509	52.557	438.137	3.05943	Up	5.34164e-11	3.04874e-09	gi|567211674|ref|XP_006410414.1|	637.1	0	hypothetical protein EUTSA_v10016215mg [Eutrema salsugineum] >gi|557111583|gb|ESQ51867.1| hypothetical protein EUTSA_v10016215mg [Eutrema salsugineum]	gi|145360557|ref|NM_128841.4|	1082	0	Arabidopsis thaliana beta galactosidase 9 mRNA, complete cds	sp|Q9SCV3|BGAL9_ARATH	620	0	Beta-galactosidase 9 OS=Arabidopsis thaliana GN=BGAL9 PE=2 SV=1	--	--	--	--	--	K12309	3e-50	182	ath:AT3G52840	beta-galactosidase [EC:3.2.1.23]	GO:0005975//carbohydrate metabolic process	GO:0030246//carbohydrate binding;GO:0004565//beta-galactosidase activity	GO:0009505//plant-type cell wall;GO:0005774//vacuolar membrane;GO:0005576//extracellular region;GO:0005829//cytosol	ko01100//Metabolic pathways;ko00511//Other glycan degradation;ko00604//Glycosphingolipid biosynthesis - ganglio series;ko00052//Galactose metabolism;ko00531//Glycosaminoglycan degradation;ko00600//Sphingolipid metabolism
CL10605.Contig1	358	0.666667	73	0.742994	65.1294	6.45381	Up	2.83614e-07	8.89449e-06	gi|15236059|ref|NP_194900.1|	100.1	1e-26	TBP-associated factor II 15 [Arabidopsis thaliana] >gi|30689137|ref|NP_849481.1| TBP-associated factor II 15 [Arabidopsis thaliana] >gi|75218941|sp|O04173.1|TAF10_ARATH RecName: Full=Transcription initiation factor TFIID subunit 10; AltName: Full=Protein SALT TOLERANCE DURING GERMINATION 1; AltName: Full=TBP-associated factor 10; Short=AtTAF10; AltName: Full=TBP-associated factor II 15 >gi|328185…	gi|297798795|ref|XM_002867236.1|	244	6e-62	Arabidopsis lyrata subsp. lyrata TAFII15, mRNA	--	--	--	--	--	--	--	--	--	K03134	8e-28	100	aly:ARALYDRAFT_491569	transcription initiation factor TFIID subunit 10	GO:0000394//RNA splicing, via endonucleolytic cleavage and ligation;GO:0006352//DNA-dependent transcription, initiation;GO:0006366//transcription from RNA polymerase II promoter	GO:0003700//sequence-specific DNA binding transcription factor activity	GO:0005634//nucleus	ko03022//Basal transcription factors
CL10625.Contig1	1563	1869.67	306.667	2090.42	269.242	-2.95682	Down	1.43753e-13	1.12033e-11	gi|567211131|ref|XP_006410268.1|	625.9	0	hypothetical protein EUTSA_v10016982mg [Eutrema salsugineum] >gi|557111437|gb|ESQ51721.1| hypothetical protein EUTSA_v10016982mg [Eutrema salsugineum]	gi|145360510|ref|NM_128693.4|	1027	0	Arabidopsis thaliana 16:0delta9 desaturase 2 mRNA, complete cds	sp|Q9SID2|ADS2_ARATH	607	0	Delta-9 acyl-lipid desaturase 2 OS=Arabidopsis thaliana GN=ADS2 PE=2 SV=2	all1599	258	4e-82	COG1398	Fatty-acid desaturase	K00507	0	607	ath:AT2G31360	stearoyl-CoA desaturase (delta-9 desaturase) [EC:1.14.19.1]	GO:0055114//oxidation-reduction process;GO:0031348//negative regulation of defense response;GO:0042761//very long-chain fatty acid biosynthetic process;GO:0002213//defense response to insect;GO:0001676//long-chain fatty acid metabolic process;GO:0046685//response to arsenic-containing substance	GO:0016717//oxidoreductase activity, acting on paired donors, with oxidation of a pair of donors resulting in the reduction of molecular oxygen to two molecules of water;GO:0005215//transporter activity	GO:0016021//integral to membrane;GO:0005739//mitochondrion;GO:0005789//endoplasmic reticulum membrane;GO:0005886//plasma membrane	ko01040//Biosynthesis of unsaturated fatty acids
CL10630.Contig1	665	1666	2.33333	1877.71	2.03215	-9.85175	Down	6.81956e-59	4.92092e-56	gi|297808417|ref|XP_002872092.1|	101.3	2e-26	hypothetical protein ARALYDRAFT_910430 [Arabidopsis lyrata subsp. lyrata] >gi|297317929|gb|EFH48351.1| hypothetical protein ARALYDRAFT_910430 [Arabidopsis lyrata subsp. lyrata]	gi|42573462|ref|NM_203099.1|	353	2e-94	Arabidopsis thaliana arabinogalactan protein 41 mRNA, complete cds >gi|21406998|gb|AY088224.1| Arabidopsis thaliana clone 4426 mRNA, complete sequence	sp|Q9FK16|AGP22_ARATH	72.4	5e-17	Arabinogalactan peptide 22 OS=Arabidopsis thaliana GN=AGP22 PE=3 SV=1	--	--	--	--	--	--	--	--	--	--	-	-	GO:0005886//plasma membrane	--
CL10630.Contig3	462	19.6667	0.333333	22.0989	0.298631	-6.20947	Down	6.26592e-06	0.000147423	gi|567139040|ref|XP_006394668.1|	47.8	3e-06	hypothetical protein EUTSA_v10005210mg [Eutrema salsugineum] >gi|557091307|gb|ESQ31954.1| hypothetical protein EUTSA_v10005210mg [Eutrema salsugineum]	gi|332002898|gb|CP002688.1|	119	3e-24	Arabidopsis thaliana chromosome 5, complete sequence	--	--	--	--	--	--	--	--	--	--	--	--	--	--	-	-	-	--
CL10640.Contig1	1334	109	5.66667	122.916	4.58975	-4.74311	Down	1.269e-13	9.9765e-12	gi|567181547|ref|XP_006402209.1|	438.3	3e-152	hypothetical protein EUTSA_v10014259mg [Eutrema salsugineum] >gi|557103299|gb|ESQ43662.1| hypothetical protein EUTSA_v10014259mg [Eutrema salsugineum]	gi|297795758|ref|XM_002865718.1|	331	1e-87	Arabidopsis lyrata subsp. lyrata octicosapeptide/Phox/Bem1p domain-containing protein, mRNA	--	--	--	--	--	--	--	--	--	--	--	--	--	--	-	-	GO:0005634//nucleus	--
CL10640.Contig2	1144	212.667	24.6667	238.864	21.4051	-3.48016	Down	4.96073e-11	2.83935e-09	gi|567181547|ref|XP_006402209.1|	402.5	4e-139	hypothetical protein EUTSA_v10014259mg [Eutrema salsugineum] >gi|557103299|gb|ESQ43662.1| hypothetical protein EUTSA_v10014259mg [Eutrema salsugineum]	gi|199580191|gb|AC232530.1|	1364	0	Brassica rapa subsp. pekinensis clone KBrB086B23, complete sequence	--	--	--	--	--	--	--	--	--	--	--	--	--	--	-	-	GO:0005634//nucleus	--
CL10663.Contig1	546	544	9.66667	612.098	8.50666	-6.16903	Down	1.76824e-32	4.89403e-30	gi|567219326|ref|XP_006413292.1|	214.9	1e-70	hypothetical protein EUTSA_v10026532mg [Eutrema salsugineum] >gi|557114462|gb|ESQ54745.1| hypothetical protein EUTSA_v10026532mg [Eutrema salsugineum]	gi|199579990|gb|AC189309.2|	515	1e-143	Brassica rapa subsp. pekinensis clone KBrB034C07, complete sequence	sp|Q67ZM4|ADF7_ARATH	211	4e-71	Actin-depolymerizing factor 7 OS=Arabidopsis thaliana GN=ADF7 PE=2 SV=1	--	--	--	--	--	K05765	2e-68	205	aly:ARALYDRAFT_495305	cofilin	GO:0030042//actin filament depolymerization	GO:0003676//nucleic acid binding;GO:0003779//actin binding;GO:0008270//zinc ion binding	GO:0005884//actin filament;GO:0005634//nucleus;GO:0048046//apoplast	--
CL10663.Contig2	1205	551.667	10.3333	620.333	9.31561	-6.05725	Down	3.78643e-32	1.02004e-29	gi|567219326|ref|XP_006413292.1|	256.5	1e-83	hypothetical protein EUTSA_v10026532mg [Eutrema salsugineum] >gi|557114462|gb|ESQ54745.1| hypothetical protein EUTSA_v10026532mg [Eutrema salsugineum]	gi|199579990|gb|AC189309.2|	632	1e-178	Brassica rapa subsp. pekinensis clone KBrB034C07, complete sequence	sp|Q67ZM4|ADF7_ARATH	253	3e-84	Actin-depolymerizing factor 7 OS=Arabidopsis thaliana GN=ADF7 PE=2 SV=1	--	--	--	--	--	K05765	2e-81	247	aly:ARALYDRAFT_495305	cofilin	GO:0030042//actin filament depolymerization	GO:0003779//actin binding	GO:0005884//actin filament;GO:0005634//nucleus;GO:0048046//apoplast	--
CL1067.Contig2	1064	100.333	7.33333	113.094	6.44803	-4.13252	Down	6.01529e-12	3.90477e-10	gi|567221114|ref|XP_006414186.1|	471.1	3e-167	hypothetical protein EUTSA_v10026024mg [Eutrema salsugineum] >gi|557115356|gb|ESQ55639.1| hypothetical protein EUTSA_v10026024mg [Eutrema salsugineum]	gi|145340353|ref|NM_117889.3|	1001	0	Arabidopsis thaliana SNARE associated Golgi protein mRNA, complete cds	sp|Q8L586|Y4958_ARATH	321	2e-109	Uncharacterized membrane protein At4g09580 OS=Arabidopsis thaliana GN=At4g09580 PE=1 SV=1	VC1723	89.4	4e-20	COG0398	Uncharacterized conserved protein	--	--	--	--	--	GO:0006661//phosphatidylinositol biosynthetic process	-	-	--
CL10674.Contig1	1228	40.6667	1.66667	45.3827	1.57779	-4.84617	Down	1.43075e-08	5.72711e-07	gi|567217322|ref|XP_006412290.1|	240.3	2e-76	hypothetical protein EUTSA_v10026267mg [Eutrema salsugineum] >gi|557113460|gb|ESQ53743.1| hypothetical protein EUTSA_v10026267mg [Eutrema salsugineum]	gi|199580073|gb|AC189386.2|	135	1e-28	Brassica rapa subsp. pekinensis clone KBrB052L10, complete sequence	--	--	--	--	--	--	--	--	--	--	--	--	--	--	GO:0080167//response to karrikin	-	-	--
CL10674.Contig3	971	52	3	58.3664	2.65589	-4.45787	Down	3.99174e-09	1.75998e-07	gi|567217322|ref|XP_006412290.1|	265.8	1e-87	hypothetical protein EUTSA_v10026267mg [Eutrema salsugineum] >gi|557113460|gb|ESQ53743.1| hypothetical protein EUTSA_v10026267mg [Eutrema salsugineum]	gi|199580073|gb|AC189386.2|	133	4e-28	Brassica rapa subsp. pekinensis clone KBrB052L10, complete sequence	--	--	--	--	--	--	--	--	--	--	--	--	--	--	GO:0080167//response to karrikin;GO:0007623//circadian rhythm	-	-	--
CL10681.Contig1	1964	20.6667	0	22.9553	0.0001	-17.8085	Down	4.51198e-06	0.000109603	gi|567193568|ref|XP_006405501.1|	778.1	0	hypothetical protein EUTSA_v10028242mg [Eutrema salsugineum] >gi|557106639|gb|ESQ46954.1| hypothetical protein EUTSA_v10028242mg [Eutrema salsugineum]	gi|332002898|gb|CP002688.1|	184	3e-43	Arabidopsis thaliana chromosome 5, complete sequence	--	--	--	--	--	--	--	--	--	--	--	--	--	--	GO:0044699	GO:0046872//metal ion binding	GO:0005634//nucleus	--
CL1069.Contig5	1009	0	21.3333	0.0001	18.5459	17.5007	Up	2.5683e-05	0.000519432	gi|226498182|ref|NP_001149223.1|	548.5	0	LOC100282845 [Zea mays] >gi|195625566|gb|ACG34613.1| phosphoribulokinase [Zea mays] >gi|413938377|gb|AFW72928.1| phosphoribulokinase [Zea mays]	gi|226498181|ref|NM_001155751.1|	2000	0	Zea mays LOC100282845 (pco092382), mRNA >gi|195625565|gb|EU962495.1| Zea mays clone 243130 phosphoribulokinase mRNA, complete cds	sp|P26302|KPPR_WHEAT	526	0	Phosphoribulokinase, chloroplastic OS=Triticum aestivum PE=2 SV=1	sll1525	394	2e-137	COG0572	Uridine kinase	K00855	0	548	zma:100282845	phosphoribulokinase [EC:2.7.1.19]	GO:0019253//reductive pentose-phosphate cycle;GO:0042742//defense response to bacterium;GO:0009409//response to cold;GO:0016310//phosphorylation	GO:0005524//ATP binding;GO:0008974//phosphoribulokinase activity	GO:0009941//chloroplast envelope;GO:0009535//chloroplast thylakoid membrane;GO:0009570//chloroplast stroma;GO:0010319//stromule;GO:0048046//apoplast	ko01100//Metabolic pathways;ko00710//Carbon fixation in photosynthetic organisms
CL10702.Contig3	1781	0.666667	49	0.777408	42.7973	5.78271	Up	1.30936e-08	5.2857e-07	--	--	--	--	gi|199579982|gb|AC189301.2|	392	1e-106	Brassica rapa subsp. pekinensis clone KBrB030D08, complete sequence	--	--	--	--	--	--	--	--	--	--	--	--	--	--	-	-	-	--
CL10710.Contig3	1448	328.333	69	365.468	60.249	-2.60074	Down	2.17402e-06	5.70454e-05	gi|567209758|ref|XP_006409908.1|	674.9	0	hypothetical protein EUTSA_v10016891mg [Eutrema salsugineum] >gi|557111077|gb|ESQ51361.1| hypothetical protein EUTSA_v10016891mg [Eutrema salsugineum]	gi|145362147|ref|NM_201826.2|	1405	0	Arabidopsis thaliana UDP-XYL synthase 6 mRNA, complete cds	sp|Q9LPG6|RHM2_ARATH	110	9e-26	Probable rhamnose biosynthetic enzyme 2 OS=Arabidopsis thaliana GN=RHM2 PE=1 SV=1	alr0657	439	3e-153	COG0451	Nucleoside-diphosphate-sugar epimerases	K01710	3e-150	433	cme:CME136C	dTDP-glucose 4,6-dehydratase [EC:4.2.1.46]	GO:0009750//response to fructose stimulus;GO:0009744//response to sucrose stimulus;GO:0042732//D-xylose metabolic process;GO:0009749//response to glucose stimulus;GO:0009225//nucleotide-sugar metabolic process	GO:0048040//UDP-glucuronate decarboxylase activity;GO:0050662//coenzyme binding	GO:0005886//plasma membrane;GO:0005829//cytosol	ko01100//Metabolic pathways;ko01110//Biosynthesis of secondary metabolites;ko00520//Amino sugar and nucleotide sugar metabolism
CL10725.Contig2	1104	2	40	2.23758	35.634	3.99325	Up	1.17677e-05	0.00025914	gi|567193109|ref|XP_006405371.1|	342	4e-116	hypothetical protein EUTSA_v10028247mg [Eutrema salsugineum] >gi|557106509|gb|ESQ46824.1| hypothetical protein EUTSA_v10028247mg [Eutrema salsugineum]	gi|78370077|gb|DQ226921.1|	202	7e-49	Boechera divaricarpa isolate SLW-E-C07 mRNA sequence	--	--	--	--	--	--	--	--	--	--	--	--	--	--	-	-	GO:0005634//nucleus	--
CL10733.Contig2	1084	49	0	54.412	0.0001	-19.0536	Down	4.56366e-10	2.31675e-08	gi|567216990|ref|XP_006412124.1|	481.5	1e-170	hypothetical protein EUTSA_v10025912mg [Eutrema salsugineum] >gi|557113294|gb|ESQ53577.1| hypothetical protein EUTSA_v10025912mg [Eutrema salsugineum]	gi|297798389|ref|XM_002867033.1|	611	1e-172	Arabidopsis lyrata subsp. lyrata zinc finger family protein, mRNA	sp|O65499|ZAT3_ARATH	455	3e-162	Zinc finger protein ZAT3 OS=Arabidopsis thaliana GN=ZAT3 PE=2 SV=1	--	--	--	--	--	--	--	--	--	--	GO:0048235//pollen sperm cell differentiation;GO:0006355//regulation of transcription, DNA-dependent;GO:0030036//actin cytoskeleton organization;GO:0030048//actin filament-based movement	GO:0008270//zinc ion binding;GO:0003676//nucleic acid binding;GO:0003700//sequence-specific DNA binding transcription factor activity	GO:0005634//nucleus	--
CL10735.Contig2	2594	3855	726	4345.23	615.593	-2.81939	Down	7.9444e-07	2.28729e-05	gi|297826345|ref|XP_002881055.1|	276.6	2e-86	17.6 kDa class I small heat shock protein [Arabidopsis lyrata subsp. lyrata] >gi|297326894|gb|EFH57314.1| 17.6 kDa class I small heat shock protein [Arabidopsis lyrata subsp. lyrata]	gi|77817443|gb|DQ244767.1|	1162	0	Zea mays clone 10568 mRNA sequence	sp|Q9ZW31|HS17B_ARATH	275	7e-88	17.6 kDa class I heat shock protein 2 OS=Arabidopsis thaliana GN=HSP17.6B PE=2 SV=1	TM0374	91.3	8e-21	COG0071	Molecular chaperone (small heat shock protein)	K13993	1e-87	276	aly:ARALYDRAFT_481866	HSP20 family protein	GO:0006457//protein folding;GO:0009644//response to high light intensity;GO:0034976//response to endoplasmic reticulum stress;GO:0010286//heat acclimation;GO:0042542//response to hydrogen peroxide	-	GO:0005737//cytoplasm	ko04141//Protein processing in endoplasmic reticulum
CL10742.Contig3	638	78.3333	12.3333	87.8178	11.2026	-2.97068	Down	2.28877e-07	7.30544e-06	--	--	--	--	gi|238835235|gb|FJ860913.1|	77.8	1e-11	Leavenworthia alabamica clone b111 microsatellite sequence	--	--	--	--	--	--	--	--	--	--	--	--	--	--	-	-	-	--
CL10747.Contig2	2472	57.6667	1.33333	65.2324	1.05162	-5.9549	Down	3.81562e-07	1.16851e-05	gi|298351603|sp|Q9M007.2|CHX27_ARATH	1342.8	0	RecName: Full=Cation/H(+) antiporter 27; AltName: Full=Protein CATION/H+ EXCHANGER 27; Short=AtCHX27	gi|334187365|ref|NM_120247.2|	1277	0	Arabidopsis thaliana cation/H(+) antiporter 27 mRNA, complete cds	sp|Q9M007|CHX27_ARATH	1342	0	Cation/H(+) antiporter 27 OS=Arabidopsis thaliana GN=CHX27 PE=2 SV=2	YJL094c	137	1e-32	COG0475	Kef-type K+ transport systems, membrane components	--	--	--	--	--	GO:0010351//lithium ion transport;GO:1902600;GO:0035725//sodium ion transmembrane transport	GO:0015385//sodium:hydrogen antiporter activity	GO:0016021//integral to membrane	--
CL10749.Contig4	1886	81	0	89.3701	0.0001	-19.7694	Down	1.3001e-05	0.000283091	gi|565442052|ref|XP_006283364.1|	1033.5	0	hypothetical protein CARUB_v10004406mg [Capsella rubella] >gi|482552069|gb|EOA16262.1| hypothetical protein CARUB_v10004406mg [Capsella rubella]	gi|30689594|ref|NM_119461.3|	557	1e-155	Arabidopsis thaliana pyruvate decarboxylase 1 mRNA, complete cds	sp|A2XFI3|PDC2_ORYSI	954	0	Pyruvate decarboxylase isozyme 2 OS=Oryza sativa subsp. indica GN=PDC2 PE=2 SV=2	SPAC186.09	464	9e-157	COG3961	Pyruvate decarboxylase and related thiamine pyrophosphate-requiring enzymes	K01568	0	1031	aly:ARALYDRAFT_486945	pyruvate decarboxylase [EC:4.1.1.1]	GO:0001666//response to hypoxia;GO:0009862//systemic acquired resistance, salicylic acid mediated signaling pathway;GO:0010498//proteasomal protein catabolic process;GO:0034059//response to anoxia;GO:0007010//cytoskeleton organization;GO:0006094//gluconeogenesis;GO:0010310//regulation of hydrogen peroxide metabolic process	GO:0030976//thiamine pyrophosphate binding;GO:0000287//magnesium ion binding;GO:0004737//pyruvate decarboxylase activity	GO:0005829//cytosol;GO:0009507//chloroplast;GO:0016020//membrane	ko01100//Metabolic pathways;ko00010//Glycolysis / Gluconeogenesis;ko01110//Biosynthesis of secondary metabolites
CL10749.Contig5	1784	44.3333	0	49.0046	0.0001	-18.9026	Down	1.5229e-05	0.000325001	gi|297806095|ref|XP_002870931.1|	947.2	0	hypothetical protein ARALYDRAFT_486945 [Arabidopsis lyrata subsp. lyrata] >gi|297316768|gb|EFH47190.1| hypothetical protein ARALYDRAFT_486945 [Arabidopsis lyrata subsp. lyrata]	gi|297806092|ref|XM_002870884.1|	529	1e-147	Arabidopsis lyrata subsp. lyrata pyruvate decarboxylase-3 (PDC3), mRNA	sp|Q10MW3|PDC2_ORYSJ	860	0	Pyruvate decarboxylase isozyme 2 OS=Oryza sativa subsp. japonica GN=PDC2 PE=2 SV=1	SPAC1F8.07c	435	1e-145	COG3961	Pyruvate decarboxylase and related thiamine pyrophosphate-requiring enzymes	K01568	0	947	aly:ARALYDRAFT_486945	pyruvate decarboxylase [EC:4.1.1.1]	GO:0001666//response to hypoxia;GO:0009862//systemic acquired resistance, salicylic acid mediated signaling pathway;GO:0010498//proteasomal protein catabolic process;GO:0034059//response to anoxia;GO:0007010//cytoskeleton organization;GO:0006094//gluconeogenesis;GO:0010310//regulation of hydrogen peroxide metabolic process	GO:0030976//thiamine pyrophosphate binding;GO:0000287//magnesium ion binding;GO:0004737//pyruvate decarboxylase activity	GO:0005829//cytosol;GO:0009507//chloroplast;GO:0016020//membrane	ko01100//Metabolic pathways;ko00010//Glycolysis / Gluconeogenesis;ko01110//Biosynthesis of secondary metabolites
CL10758.Contig1	2184	21	162.333	23.6538	140.351	2.5689	Up	4.96317e-07	1.48616e-05	gi|565469370|ref|XP_006292488.1|	1124.4	0	hypothetical protein CARUB_v10018717mg [Capsella rubella] >gi|482561195|gb|EOA25386.1| hypothetical protein CARUB_v10018717mg [Capsella rubella]	gi|297820151|ref|XM_002877913.1|	1812	0	Arabidopsis lyrata subsp. lyrata proton-dependent oligopeptide transport family protein, mRNA	sp|Q9M390|PTR1_ARATH	1112	0	Peptide transporter PTR1 OS=Arabidopsis thaliana GN=PTR1 PE=2 SV=1	ECU11g1050	178	5e-48	COG3104	Dipeptide/tripeptide permease	K14638	0	902	mtr:MTR_4g015080	solute carrier family 15 (peptide/histidine transporter), member 3/4	GO:0042939//tripeptide transport;GO:0015996//chlorophyll catabolic process;GO:0009860//pollen tube growth;GO:0015824//proline transport;GO:0042938//dipeptide transport	GO:0042937//tripeptide transporter activity;GO:0042936//dipeptide transporter activity	GO:0016021//integral to membrane;GO:0009506//plasmodesma;GO:0005886//plasma membrane	--
CL10758.Contig2	2225	129	38	144.354	31.5083	-2.19581	Down	1.15192e-05	0.000254569	gi|565469370|ref|XP_006292488.1|	1124.4	0	hypothetical protein CARUB_v10018717mg [Capsella rubella] >gi|482561195|gb|EOA25386.1| hypothetical protein CARUB_v10018717mg [Capsella rubella]	gi|297820151|ref|XM_002877913.1|	1788	0	Arabidopsis lyrata subsp. lyrata proton-dependent oligopeptide transport family protein, mRNA	sp|Q9M390|PTR1_ARATH	1112	0	Peptide transporter PTR1 OS=Arabidopsis thaliana GN=PTR1 PE=2 SV=1	ECU11g1050	178	5e-48	COG3104	Dipeptide/tripeptide permease	K14638	0	902	mtr:MTR_4g015080	solute carrier family 15 (peptide/histidine transporter), member 3/4	GO:0042939//tripeptide transport;GO:0015996//chlorophyll catabolic process;GO:0009860//pollen tube growth;GO:0015824//proline transport;GO:0042938//dipeptide transport	GO:0042937//tripeptide transporter activity;GO:0042936//dipeptide transporter activity	GO:0016021//integral to membrane;GO:0009506//plasmodesma;GO:0005886//plasma membrane	--
CL10760.Contig1	2286	576	3	640.543	2.47067	-8.01825	Down	6.27194e-11	3.53477e-09	gi|567212893|ref|XP_006410738.1|	1239.2	0	hypothetical protein EUTSA_v10016360mg [Eutrema salsugineum] >gi|557111907|gb|ESQ52191.1| hypothetical protein EUTSA_v10016360mg [Eutrema salsugineum]	gi|297823368|ref|XM_002879521.1|	2313	0	Arabidopsis lyrata subsp. lyrata acyl-CoA oxidase 5 (ACX5), mRNA	sp|O65202|ACOX1_ARATH	1160	0	Peroxisomal acyl-coenzyme A oxidase 1 OS=Arabidopsis thaliana GN=ACX1 PE=1 SV=1	YGL205w	256	5e-74	COG1960	Acyl-CoA dehydrogenases	K00232	0	1218	aly:ARALYDRAFT_902679	acyl-CoA oxidase [EC:1.3.3.6]	GO:0009611//response to wounding;GO:0006635//fatty acid beta-oxidation;GO:0010363//regulation of plant-type hypersensitive response;GO:0001676//long-chain fatty acid metabolic process;GO:0006612//protein targeting to membrane;GO:0050832//defense response to fungus;GO:0043069//negative regulation of programmed cell death;GO:0006633//fatty acid biosynthetic process;GO:0009753//response to jasmonic …	GO:0050660//flavin adenine dinucleotide binding;GO:0003997//acyl-CoA oxidase activity;GO:0003995//acyl-CoA dehydrogenase activity	GO:0005777//peroxisome;GO:0005829//cytosol;GO:0009506//plasmodesma	ko01100//Metabolic pathways;ko00592//alpha-Linolenic acid metabolism;ko01040//Biosynthesis of unsaturated fatty acids;ko00071//Fatty acid metabolism;ko04146//Peroxisome
CL10764.Contig1	1533	224.333	0.666667	250.826	0.597261	-8.71411	Down	2.00921e-31	5.23809e-29	--	--	--	--	--	--	--	--	--	--	--	--	--	--	--	--	--	--	--	--	--	--	-	-	-	--
CL10792.Contig1	933	31	1	34.334	0.821784	-5.38474	Down	5.26442e-05	0.000963888	gi|15242186|ref|NP_197003.1|	256.9	1e-78	uncharacterized protein [Arabidopsis thaliana] >gi|332004716|gb|AED92099.1| uncharacterized protein AT5G14990 [Arabidopsis thaliana]	gi|110744017|gb|AC189232.1|	894	0	Brassica rapa subsp. pekinensis clone KBrB013N08, complete sequence	sp|O64584|WAP_ARATH	63.9	4e-11	WPP domain-associated protein OS=Arabidopsis thaliana GN=WAP PE=1 SV=2	--	--	--	--	--	--	--	--	--	--	-	-	GO:0005634//nucleus	--
CL10797.Contig1	274	3121.33	1	3508.23	0.752991	-12.1858	Down	1.37746e-71	1.61338e-68	gi|60265753|gb|AAD21078.2|	117.9	9e-35	pollen-specific arabinogalacta protein BAN102 [Brassica rapa subsp. oleifera]	gi|60265752|gb|AF124226.2|	541	1e-151	Brassica rapa pollen-specific arabinogalacta protein BAN102 gene, complete cds	sp|Q8S2W4|AGP23_ARATH	109	2e-33	Arabinogalactan peptide 23 OS=Arabidopsis thaliana GN=AGP23 PE=3 SV=2	--	--	--	--	--	--	--	--	--	--	-	-	GO:0031225//anchored to membrane;GO:0005886//plasma membrane	--
CL10797.Contig2	655	6982.67	1.33333	7824.64	1.07278	-12.8325	Down	2.36594e-82	4.90283e-79	gi|15230372|ref|NP_191328.1|	112.5	9e-31	arabinogalactan protein 23 [Arabidopsis thaliana] >gi|119361079|sp|Q8S2W4.2|AGP23_ARATH RecName: Full=Arabinogalactan peptide 23; Short=AG-peptide 23; Flags: Precursor >gi|114050693|gb|ABI49496.1| At3g57690 [Arabidopsis thaliana] >gi|332646166|gb|AEE79687.1| arabinogalactan protein 23 [Arabidopsis thaliana]	gi|202070609|gb|AC189469.2|	1110	0	Brassica rapa subsp. pekinensis clone KBrB078G17, complete sequence	sp|Q8S2W4|AGP23_ARATH	112	1e-32	Arabinogalactan peptide 23 OS=Arabidopsis thaliana GN=AGP23 PE=3 SV=2	--	--	--	--	--	--	--	--	--	--	-	-	GO:0031225//anchored to membrane;GO:0005886//plasma membrane	--
CL10797.Contig3	503	4753.33	1.33333	5327.33	1.00399	-12.3735	Down	8.24867e-77	1.16955e-73	gi|15230372|ref|NP_191328.1|	111.7	3e-31	arabinogalactan protein 23 [Arabidopsis thaliana] >gi|119361079|sp|Q8S2W4.2|AGP23_ARATH RecName: Full=Arabinogalactan peptide 23; Short=AG-peptide 23; Flags: Precursor >gi|114050693|gb|ABI49496.1| At3g57690 [Arabidopsis thaliana] >gi|332646166|gb|AEE79687.1| arabinogalactan protein 23 [Arabidopsis thaliana]	gi|60265752|gb|AF124226.2|	628	1e-177	Brassica rapa pollen-specific arabinogalacta protein BAN102 gene, complete cds	sp|Q8S2W4|AGP23_ARATH	111	6e-33	Arabinogalactan peptide 23 OS=Arabidopsis thaliana GN=AGP23 PE=3 SV=2	--	--	--	--	--	--	--	--	--	--	-	-	GO:0031225//anchored to membrane;GO:0005886//plasma membrane	--
CL10805.Contig1	1023	136.333	0	155.212	0.0001	-20.5658	Down	2.8036e-05	0.000559325	gi|567183041|ref|XP_006402569.1|	483.8	5e-172	hypothetical protein EUTSA_v10006139mg [Eutrema salsugineum] >gi|557103668|gb|ESQ44022.1| hypothetical protein EUTSA_v10006139mg [Eutrema salsugineum]	gi|506484993|gb|KC621288.1|	597	1e-167	Brassica rapa beta-expansin protein 5 (EXPB5) mRNA, complete cds	sp|Q9M203|EXPB5_ARATH	416	2e-147	Expansin-B5 OS=Arabidopsis thaliana GN=EXPB5 PE=2 SV=2	--	--	--	--	--	--	--	--	--	--	GO:0009831//plant-type cell wall modification involved in multidimensional cell growth;GO:0009828//plant-type cell wall loosening;GO:0009826//unidimensional cell growth;GO:0019953//sexual reproduction;GO:0030048//actin filament-based movement	-	GO:0005576//extracellular region	--
CL10805.Contig2	1013	1001	0	1135.42	0.0001	-23.4367	Down	1.85626e-13	1.43148e-11	gi|506484994|gb|AGM16370.1|	567.4	0	beta-expansin protein 5 [Brassica rapa]	gi|506484993|gb|KC621288.1|	1588	0	Brassica rapa beta-expansin protein 5 (EXPB5) mRNA, complete cds	sp|Q9M203|EXPB5_ARATH	466	2e-167	Expansin-B5 OS=Arabidopsis thaliana GN=EXPB5 PE=2 SV=2	--	--	--	--	--	--	--	--	--	--	GO:0009831//plant-type cell wall modification involved in multidimensional cell growth;GO:0009828//plant-type cell wall loosening;GO:0009826//unidimensional cell growth;GO:0019953//sexual reproduction;GO:0030048//actin filament-based movement	-	GO:0005576//extracellular region	--
CL10829.Contig1	1514	162.333	3	181.968	2.58178	-6.13918	Down	5.92443e-22	9.05106e-20	gi|297827485|ref|XP_002881625.1|	629.4	0	hypothetical protein ARALYDRAFT_321588 [Arabidopsis lyrata subsp. lyrata] >gi|297327464|gb|EFH57884.1| hypothetical protein ARALYDRAFT_321588 [Arabidopsis lyrata subsp. lyrata]	gi|30687706|ref|NM_129450.2|	1108	0	Arabidopsis thaliana SPX and C3HC4-type RING finger domain-containing protein mRNA, complete cds	sp|Q8GW10|BAH1L_ARATH	616	0	Probable E3 ubiquitin-protein ligase BAH1-like OS=Arabidopsis thaliana GN=RF178 PE=2 SV=1	SPBC3D6.11c	51.6	1e-06	COG5574	RING-finger-containing E3 ubiquitin ligase	--	--	--	--	--	GO:0009062//fatty acid catabolic process;GO:0016036//cellular response to phosphate starvation;GO:0006817//phosphate ion transport	GO:0008270//zinc ion binding	GO:0005634//nucleus	--
CL10829.Contig3	1548	108.667	1	121.719	0.938211	-7.01942	Down	4.89779e-20	6.6648e-18	gi|297827485|ref|XP_002881625.1|	615.1	0	hypothetical protein ARALYDRAFT_321588 [Arabidopsis lyrata subsp. lyrata] >gi|297327464|gb|EFH57884.1| hypothetical protein ARALYDRAFT_321588 [Arabidopsis lyrata subsp. lyrata]	gi|30687706|ref|NM_129450.2|	1015	0	Arabidopsis thaliana SPX and C3HC4-type RING finger domain-containing protein mRNA, complete cds	sp|Q8GW10|BAH1L_ARATH	602	0	Probable E3 ubiquitin-protein ligase BAH1-like OS=Arabidopsis thaliana GN=RF178 PE=2 SV=1	SPBC3D6.11c	51.6	1e-06	COG5574	RING-finger-containing E3 ubiquitin ligase	--	--	--	--	--	GO:0009062//fatty acid catabolic process;GO:0016036//cellular response to phosphate starvation;GO:0006817//phosphate ion transport	GO:0008270//zinc ion binding	GO:0005634//nucleus	--
CL10848.Contig2	1651	3	46.3333	3.4037	39.5828	3.5397	Up	1.53736e-05	0.000327653	gi|565490047|ref|XP_006302663.1|	208.4	2e-61	hypothetical protein CARUB_v10020767mg, partial [Capsella rubella] >gi|482571373|gb|EOA35561.1| hypothetical protein CARUB_v10020767mg, partial [Capsella rubella]	gi|199580182|gb|AC189489.2|	93.7	7e-16	Brassica rapa subsp. pekinensis clone KBrB084K02, complete sequence	--	--	--	--	--	--	--	--	--	--	--	--	--	--	-	-	-	--
CL10853.Contig1	614	0	38.6667	0.0001	32.7621	18.3217	Up	5.64894e-08	2.04358e-06	gi|567157636|ref|XP_006396163.1|	221.5	5e-73	hypothetical protein EUTSA_v10002726mg [Eutrema salsugineum] >gi|557096434|gb|ESQ36942.1| hypothetical protein EUTSA_v10002726mg [Eutrema salsugineum]	gi|21407061|gb|AY088287.1|	412	1e-112	Arabidopsis thaliana clone 5198 mRNA, complete sequence	--	--	--	--	--	--	--	--	--	--	--	--	--	--	-	-	GO:0009534//chloroplast thylakoid	--
CL10865.Contig2	443	0.666667	53.3333	0.777408	45.8857	5.88323	Up	3.55507e-09	1.57748e-07	gi|297820376|ref|XP_002878071.1|	56.2	3e-08	bile acid:sodium symporter [Arabidopsis lyrata subsp. lyrata] >gi|297323909|gb|EFH54330.1| bile acid:sodium symporter [Arabidopsis lyrata subsp. lyrata]	gi|297820375|ref|XM_002878025.1|	133	2e-28	Arabidopsis lyrata subsp. lyrata bile acid:sodium symporter, mRNA	sp|F4IZC4|BASS4_ARATH	56.2	6e-10	Probable sodium/metabolite cotransporter BASS4, chloroplastic OS=Arabidopsis thaliana GN=BASS4 PE=3 SV=1	--	--	--	--	--	K14347	2e-09	56.2	aly:ARALYDRAFT_486057	solute carrier family 10 (sodium/bile acid cotransporter), member 7	-	-	-	--
CL10869.Contig2	1511	0	90	0.0001	77.9301	19.5718	Up	6.66455e-16	6.65779e-14	--	--	--	--	--	--	--	--	--	--	--	--	--	--	--	--	--	--	--	--	--	--	-	-	-	--
CL10877.Contig2	894	41.3333	235.667	46.4011	203.915	2.13574	Up	4.02554e-06	9.90067e-05	gi|297796689|ref|XP_002866229.1|	253.1	2e-83	predicted protein [Arabidopsis lyrata subsp. lyrata] >gi|297312064|gb|EFH42488.1| predicted protein [Arabidopsis lyrata subsp. lyrata]	gi|145359371|ref|NM_125161.4|	333	2e-88	Arabidopsis thaliana uncharacterized protein mRNA, complete cds	sp|O80482|BH149_ARATH	52.4	5e-08	Transcription factor bHLH149 OS=Arabidopsis thaliana GN=BHLH149 PE=1 SV=1	--	--	--	--	--	K11984	3e-08	56.2	ppp:PHYPADRAFT_233757	U4/U6.U5 tri-snRNP-associated protein 1	-	-	GO:0005739//mitochondrion	ko03040//Spliceosome
CL10884.Contig3	1099	287.667	1262	323.07	1086.31	1.74952	Up	7.749e-06	0.00017832	gi|567173670|ref|XP_006399904.1|	373.2	5e-129	hypothetical protein EUTSA_v10014659mg [Eutrema salsugineum] >gi|557100994|gb|ESQ41357.1| hypothetical protein EUTSA_v10014659mg [Eutrema salsugineum]	gi|199580258|gb|AC189564.2|	1035	0	Brassica rapa subsp. pekinensis clone KBrH009B23, complete sequence	sp|O49255|NAC29_ARATH	91.7	4e-21	NAC transcription factor 29 OS=Arabidopsis thaliana GN=NAC029 PE=2 SV=1	--	--	--	--	--	--	--	--	--	--	GO:0006355//regulation of transcription, DNA-dependent;GO:0007275//multicellular organismal development	GO:0003700//sequence-specific DNA binding transcription factor activity;GO:0003677//DNA binding	GO:0005634//nucleus	--
CL10886.Contig1	1430	118.333	23.3333	133.017	17.5698	-2.92044	Down	1.53491e-07	5.08812e-06	gi|567215911|ref|XP_006411585.1|	95.9	1e-20	hypothetical protein EUTSA_v10017125mg [Eutrema salsugineum] >gi|557112754|gb|ESQ53038.1| hypothetical protein EUTSA_v10017125mg [Eutrema salsugineum]	gi|202070601|gb|AC189417.2|	89.7	9e-15	Brassica rapa subsp. pekinensis clone KBrB062J16, complete sequence	sp|Q9STF9|PP266_ARATH	54.7	3e-08	Pentatricopeptide repeat-containing protein At3g46870 OS=Arabidopsis thaliana GN=At3g46870 PE=2 SV=1	--	--	--	--	--	K01704	7e-19	87.4	aly:ARALYDRAFT_483411	3-isopropylmalate/(R)-2-methylmalate dehydratase small subunit [EC:4.2.1.33 4.2.1.35]	GO:0009684//indoleacetic acid biosynthetic process;GO:0009651//response to salt stress;GO:0009266//response to temperature stimulus;GO:0006972//hyperosmotic response;GO:0006833//water transport;GO:0007030//Golgi organization;GO:0046686//response to cadmium ion;GO:0019761//glucosinolate biosynthetic process;GO:0006096//glycolysis;GO:0019344//cysteine biosynthetic process	GO:0016836//hydro-lyase activity	GO:0009570//chloroplast stroma	ko01100//Metabolic pathways;ko01110//Biosynthesis of secondary metabolites;ko00660//C5-Branched dibasic acid metabolism;ko00290//Valine, leucine and isoleucine biosynthesis
CL109.Contig6	1408	1120.33	91.6667	1266.97	82.3969	-3.94265	Down	5.07894e-10	2.56514e-08	gi|565436019|ref|XP_006281475.1|	189.9	4e-57	hypothetical protein CARUB_v10027559mg [Capsella rubella] >gi|482550179|gb|EOA14373.1| hypothetical protein CARUB_v10027559mg [Capsella rubella]	gi|145359227|ref|NM_124789.3|	218	1e-53	Arabidopsis thaliana uncharacterized protein mRNA, complete cds	sp|Q39967|ALL5_HEVBR	55.5	4e-09	Major latex allergen Hev b 5 OS=Hevea brasiliensis PE=1 SV=3	RC0452	52.4	8e-07	COG0330	Membrane protease subunits, stomatin/prohibitin homologs	K14306	1e-07	55.5	rcu:RCOM_1609340	nuclear pore complex protein Nup62	-	GO:0008270//zinc ion binding	GO:0016020//membrane;GO:0005739//mitochondrion	ko03013//RNA transport
CL10906.Contig2	443	155.333	0	174.408	0.0001	-20.734	Down	3.34914e-28	7.1987e-26	gi|567202686|ref|XP_006408036.1|	177.9	8e-57	hypothetical protein EUTSA_v10021773mg [Eutrema salsugineum] >gi|557109182|gb|ESQ49489.1| hypothetical protein EUTSA_v10021773mg [Eutrema salsugineum]	gi|186509803|ref|NM_202502.3|	287	6e-75	Arabidopsis thaliana uncharacterized protein mRNA, complete cds	--	--	--	--	--	--	--	--	--	--	--	--	--	--	-	-	GO:0005634//nucleus	--
CL10916.Contig1	1613	2316	0	2625.29	0.0001	-24.646	Down	4.72623e-09	2.05468e-07	gi|297789264|ref|XP_002862616.1|	626.7	0	polygalacturonase [Arabidopsis lyrata subsp. lyrata] >gi|297308250|gb|EFH38874.1| polygalacturonase [Arabidopsis lyrata subsp. lyrata]	gi|297833575|ref|XM_002884624.1|	751	0	Arabidopsis lyrata subsp. lyrata exopolygalacturonase, mRNA	sp|P49063|PGLR2_ARATH	612	0	Exopolygalacturonase clone GBGA483 OS=Arabidopsis thaliana GN=At3g07850 PE=1 SV=2	YJR153w	92	1e-19	COG5434	Endopolygalacturonase	K01213	0	612	ath:AT3G07850	galacturan 1,4-alpha-galacturonidase [EC:3.2.1.67]	GO:0005975//carbohydrate metabolic process	GO:0004650//polygalacturonase activity	GO:0005576//extracellular region	ko00040//Pentose and glucuronate interconversions;ko01100//Metabolic pathways;ko00500//Starch and sucrose metabolism
CL10939.Contig1	930	102.667	0.333333	114.438	0.250997	-8.83268	Down	1.49042e-15	1.44427e-13	gi|567200524|ref|XP_006407449.1|	418.7	1e-143	hypothetical protein EUTSA_v10020559mg [Eutrema salsugineum] >gi|557108595|gb|ESQ48902.1| hypothetical protein EUTSA_v10020559mg [Eutrema salsugineum]	gi|199580239|gb|AC189547.2|	603	1e-169	Brassica rapa subsp. pekinensis clone KBrH004P05, complete sequence	--	--	--	--	--	--	--	--	--	--	--	--	--	--	-	GO:0016757//transferase activity, transferring glycosyl groups	GO:0005886//plasma membrane	--
CL10950.Contig2	1087	532	196.333	599.473	169.932	-1.81874	Down	6.8803e-06	0.000160338	gi|449461615|ref|XP_004148537.1|	394.4	1e-136	PREDICTED: DNA-binding protein HEXBP-like [Cucumis sativus] >gi|449519884|ref|XP_004166964.1| PREDICTED: DNA-binding protein HEXBP-like [Cucumis sativus]	gi|590563580|ref|XM_007009350.1|	83.8	4e-13	Theobroma cacao Zinc knuckle family protein isoform 2 (TCM_042822) mRNA, complete cds	sp|O65639|CSP1_ARATH	97.8	4e-23	Cold shock protein 1 OS=Arabidopsis thaliana GN=CSP1 PE=2 SV=1	YNL255c	106	3e-27	COG5082	Arginine methyltransferase-interacting protein, contains RING Zn-finger	K09250	1e-136	390	gmx:100803820	cellular nucleic acid-binding protein	-	GO:0008270//zinc ion binding;GO:0003676//nucleic acid binding	-	--
CL10951.Contig2	1329	0.333333	39.3333	0.388704	33.3381	6.42236	Up	1.15818e-07	3.94279e-06	gi|18414420|ref|NP_568132.1|	426	3e-147	uncharacterized protein [Arabidopsis thaliana] >gi|332003297|gb|AED90680.1| uncharacterized protein AT5G03990 [Arabidopsis thaliana]	gi|186519926|ref|NM_120481.3|	242	9e-61	Arabidopsis thaliana uncharacterized protein mRNA, complete cds	--	--	--	--	--	--	--	--	--	--	--	--	--	--	-	-	-	--
CL10968.Contig1	1255	188	4.33333	211.95	4.15727	-5.67194	Down	2.81254e-22	4.41366e-20	gi|567169476|ref|XP_006398675.1|	177.6	1e-142	hypothetical protein EUTSA_v10015838mg [Eutrema salsugineum] >gi|557099765|gb|ESQ40128.1| hypothetical protein EUTSA_v10015838mg [Eutrema salsugineum]	gi|297806140|ref|XM_002870908.1|	222	8e-55	Arabidopsis lyrata subsp. lyrata CYCD7_1, mRNA	sp|Q9FGQ7|CCD32_ARATH	89	2e-19	Cyclin-D3-2 OS=Arabidopsis thaliana GN=CYCD3-2 PE=2 SV=1	SPBC582.03	49.3	1e-06	COG5024	Cyclin	K14505	9e-21	94.4	aly:ARALYDRAFT_919983	cyclin D3, plant	GO:0009790//embryo development;GO:0051726//regulation of cell cycle	GO:0004693//cyclin-dependent protein kinase activity;GO:0005515//protein binding	GO:0005634//nucleus	ko04075//Plant hormone signal transduction
CL10968.Contig2	1133	63	0	71.2711	0.0001	-19.443	Down	3.03741e-15	2.83461e-13	gi|567169476|ref|XP_006398675.1|	501.5	1e-177	hypothetical protein EUTSA_v10015838mg [Eutrema salsugineum] >gi|557099765|gb|ESQ40128.1| hypothetical protein EUTSA_v10015838mg [Eutrema salsugineum]	gi|297806140|ref|XM_002870908.1|	230	3e-57	Arabidopsis lyrata subsp. lyrata CYCD7_1, mRNA	sp|P42751|CCD11_ARATH	110	2e-27	Cyclin-D1-1 OS=Arabidopsis thaliana GN=CYCD1-1 PE=1 SV=3	SPBC582.03	62	7e-10	COG5024	Cyclin	K14505	1e-24	104	aly:ARALYDRAFT_919983	cyclin D3, plant	GO:0009790//embryo development;GO:0051726//regulation of cell cycle	GO:0004693//cyclin-dependent protein kinase activity;GO:0005515//protein binding	GO:0005634//nucleus	ko04075//Plant hormone signal transduction
CL10971.Contig2	1687	587.333	2	647.959	1.82879	-8.46887	Down	3.07041e-06	7.75451e-05	gi|297851300|ref|XP_002893531.1|	728	0	CYP705A24 [Arabidopsis lyrata subsp. lyrata] >gi|297339373|gb|EFH69790.1| CYP705A24 [Arabidopsis lyrata subsp. lyrata]	gi|297851299|ref|XM_002893485.1|	737	0	Arabidopsis lyrata subsp. lyrata CYP705A24, mRNA	sp|Q9FI39|THAD_ARATH	541	0	Cytochrome P450 705A5 OS=Arabidopsis thaliana GN=CYP705A5 PE=2 SV=1	BH0579	110	4e-25	COG2124	Cytochrome P450	K00517	0	570	ath:AT4G15350	[EC:1.14.-.-]	GO:0016132//brassinosteroid biosynthetic process;GO:0010413//glucuronoxylan metabolic process;GO:0009958//positive gravitropism;GO:0055114//oxidation-reduction process;GO:0045492//xylan biosynthetic process	GO:0016705//oxidoreductase activity, acting on paired donors, with incorporation or reduction of molecular oxygen;GO:0004497//monooxygenase activity;GO:0019825//oxygen binding;GO:0020037//heme binding;GO:0005506//iron ion binding	GO:0012505//endomembrane system;GO:0005576//extracellular region	ko01100//Metabolic pathways;ko01110//Biosynthesis of secondary metabolites;ko00903//Limonene and pinene degradation;ko00945//Stilbenoid, diarylheptanoid and gingerol biosynthesis;ko00909//Sesquiterpenoid and triterpenoid biosynthesis;ko00943//Isoflavonoid biosynthesis
CL10978.Contig2	2028	72.6667	322.333	80.771	271.117	1.74701	Up	5.18642e-05	0.000951978	gi|567220884|ref|XP_006414071.1|	74.3	8e-12	hypothetical protein EUTSA_v10024510mg [Eutrema salsugineum] >gi|557115241|gb|ESQ55524.1| hypothetical protein EUTSA_v10024510mg [Eutrema salsugineum]	gi|332656411|gb|CP002687.1|	1164	0	Arabidopsis thaliana chromosome 4, complete genome	sp|Q9SN46|LRX5_ARATH	905	0	Leucine-rich repeat extensin-like protein 5 OS=Arabidopsis thaliana GN=LRX5 PE=2 SV=2	SPBC28F2.12	111	1e-24	COG0086	DNA-directed RNA polymerase, beta' subunit/160 kD subunit	K14709	7e-41	162	vcn:VOLCADRAFT_104214	solute carrier family 39 (zinc transporter), member 1/2/3	-	GO:0005199//structural constituent of cell wall;GO:0005515//protein binding	GO:0009506//plasmodesma;GO:0009505//plant-type cell wall	--
CL1098.Contig4	1512	72	1.33333	81.6457	1.27916	-5.99611	Down	1.35144e-06	3.69987e-05	gi|240254619|ref|NP_181632.5|	718	0	probable protein S-acyltransferase 2 [Arabidopsis thaliana] >gi|374095470|sp|O80685.3|ZDHC4_ARATH RecName: Full=Probable protein S-acyltransferase 2; AltName: Full=Probable palmitoyltransferase At2g40990; AltName: Full=Zinc finger DHHC domain-containing protein At2g40990 >gi|330254816|gb|AEC09910.1| probable S-acyltransferas [Arabidopsis thaliana]	gi|240254618|ref|NM_129664.5|	1086	0	Arabidopsis thaliana probable protein S-acyltransferase 2 mRNA, complete cds	sp|O80685|ZDHC4_ARATH	717	0	Probable S-acyltransferase At2g40990 OS=Arabidopsis thaliana GN=At2g40990 PE=2 SV=3	YLR246w	119	4e-29	COG5273	Uncharacterized protein containing DHHC-type Zn finger	K14423	6e-13	72.8	aly:ARALYDRAFT_329352	4,4-dimethyl-9beta,19-cyclopropylsterol-4alpha-methyl oxidase [EC:1.14.13.72]	GO:0008152//metabolic process;GO:0009860//pollen tube growth	GO:0019706//protein-cysteine S-palmitoleyltransferase activity;GO:0008270//zinc ion binding	GO:0016021//integral to membrane;GO:0005634//nucleus	ko01100//Metabolic pathways;ko00100//Steroid biosynthesis
CL1098.Contig5	1043	23.3333	0.666667	26.4349	0.570787	-5.53335	Down	2.71141e-06	6.9438e-05	gi|240254619|ref|NP_181632.5|	560.1	0	probable protein S-acyltransferase 2 [Arabidopsis thaliana] >gi|374095470|sp|O80685.3|ZDHC4_ARATH RecName: Full=Probable protein S-acyltransferase 2; AltName: Full=Probable palmitoyltransferase At2g40990; AltName: Full=Zinc finger DHHC domain-containing protein At2g40990 >gi|330254816|gb|AEC09910.1| probable S-acyltransferas [Arabidopsis thaliana]	gi|240254618|ref|NM_129664.5|	611	1e-172	Arabidopsis thaliana probable protein S-acyltransferase 2 mRNA, complete cds	sp|O80685|ZDHC4_ARATH	560	0	Probable S-acyltransferase At2g40990 OS=Arabidopsis thaliana GN=At2g40990 PE=2 SV=3	YLR246w	109	2e-26	COG5273	Uncharacterized protein containing DHHC-type Zn finger	K14423	6e-14	74.3	aly:ARALYDRAFT_329352	4,4-dimethyl-9beta,19-cyclopropylsterol-4alpha-methyl oxidase [EC:1.14.13.72]	GO:0008152//metabolic process;GO:0009860//pollen tube growth	GO:0019706//protein-cysteine S-palmitoleyltransferase activity;GO:0008270//zinc ion binding	GO:0016021//integral to membrane;GO:0005634//nucleus	ko01100//Metabolic pathways;ko00100//Steroid biosynthesis
CL10981.Contig1	266	15.3333	0	17.3297	0.0001	-17.4029	Down	1.70118e-05	0.000358783	--	--	--	--	gi|199579971|gb|AC189292.2|	276	1e-71	Brassica rapa subsp. pekinensis clone KBrB026E08, complete sequence	--	--	--	--	--	--	--	--	--	--	--	--	--	--	-	-	-	--
CL10981.Contig2	776	298	2.66667	335.765	2.26199	-7.21372	Down	1.56871e-24	2.90114e-22	--	--	--	--	gi|199579971|gb|AC189292.2|	835	0	Brassica rapa subsp. pekinensis clone KBrB026E08, complete sequence	--	--	--	--	--	--	--	--	--	--	--	--	--	--	-	-	-	--
CL10986.Contig2	1298	74	14.3333	83.1777	12.0842	-2.78308	Down	1.44966e-05	0.000310931	gi|23506946|gb|AAN37925.1|AF410429_1	792.3	0	aysnaptic 1 [Brassica oleracea var. alboglabra]	gi|23506945|gb|AF410429.1|	2333	0	Brassica oleracea var. alboglabra aysnaptic 1 (BoASY1) mRNA, complete cds	--	--	--	--	--	--	--	--	--	--	--	--	--	--	GO:0043247//telomere maintenance in response to DNA damage;GO:0010332//response to gamma radiation;GO:0032504//multicellular organism reproduction;GO:0045132//meiotic chromosome segregation;GO:0051026//chiasma assembly;GO:0006302//double-strand break repair;GO:0042138//meiotic DNA double-strand break formation;GO:0007062//sister chromatid cohesion;GO:0007131//reciprocal meiotic recombination;GO:0…	GO:0003677//DNA binding	GO:0000794//condensed nuclear chromosome;GO:0000785//chromatin;GO:0005654//nucleoplasm	--
CL10995.Contig1	496	2041.33	1	2312.96	0.869418	-11.3774	Down	2.01411e-22	3.19169e-20	gi|75180992|sp|Q9LY17.1|PME50_ARATH	218	4e-69	RecName: Full=Probable pectinesterase 50; Short=PE 50; AltName: Full=Pectin methylesterase 50; Short=AtPME50; Flags: Precursor >gi|7576181|emb|CAB87932.1| pectin methyl-esterase-like protein [Arabidopsis thaliana]	gi|297806774|ref|XM_002871225.1|	301	4e-79	Arabidopsis lyrata subsp. lyrata pectinesterase family protein, mRNA	sp|Q9LY17|PME50_ARATH	218	6e-71	Probable pectinesterase 50 OS=Arabidopsis thaliana GN=PME50 PE=2 SV=1	CAC3373	51.6	1e-07	COG4677	Pectin methylesterase	K01051	2e-44	150	aly:ARALYDRAFT_325356	pectinesterase [EC:3.1.1.11]	GO:0009860//pollen tube growth;GO:0008152//metabolic process;GO:0009827//plant-type cell wall modification	GO:0045330;GO:0030599//pectinesterase activity	GO:0009505//plant-type cell wall;GO:0005576//extracellular region;GO:0090406//pollen tube;GO:0005783//endoplasmic reticulum;GO:0005794//Golgi apparatus	ko00040//Pentose and glucuronate interconversions;ko01100//Metabolic pathways;ko00500//Starch and sucrose metabolism
CL10995.Contig2	484	307.667	0.333333	350.394	0.250997	-10.4471	Down	3.16839e-08	1.20557e-06	gi|75180992|sp|Q9LY17.1|PME50_ARATH	225.3	4e-72	RecName: Full=Probable pectinesterase 50; Short=PE 50; AltName: Full=Pectin methylesterase 50; Short=AtPME50; Flags: Precursor >gi|7576181|emb|CAB87932.1| pectin methyl-esterase-like protein [Arabidopsis thaliana]	gi|42456997|emb|BX830118.1|	373	1e-100	Arabidopsis thaliana Full-length cDNA Complete sequence from clone GSLTFB60ZF07 of Flowers and buds of strain col-0 of Arabidopsis thaliana (thale cress)	sp|Q9LY17|PME50_ARATH	225	7e-74	Probable pectinesterase 50 OS=Arabidopsis thaliana GN=PME50 PE=2 SV=1	CAC3373	48.9	8e-07	COG4677	Pectin methylesterase	K01051	7e-43	146	aly:ARALYDRAFT_325356	pectinesterase [EC:3.1.1.11]	GO:0009860//pollen tube growth;GO:0008152//metabolic process;GO:0009827//plant-type cell wall modification	GO:0045330;GO:0030599//pectinesterase activity	GO:0009505//plant-type cell wall;GO:0005576//extracellular region;GO:0090406//pollen tube;GO:0005783//endoplasmic reticulum;GO:0005794//Golgi apparatus	ko00040//Pentose and glucuronate interconversions;ko01100//Metabolic pathways;ko00500//Starch and sucrose metabolism
CL11017.Contig1	1432	430.667	25	484.146	21.7408	-4.47697	Down	4.73312e-21	6.85522e-19	gi|567178750|ref|XP_006401395.1|	574.7	0	hypothetical protein EUTSA_v10014037mg [Eutrema salsugineum] >gi|557102485|gb|ESQ42848.1| hypothetical protein EUTSA_v10014037mg [Eutrema salsugineum]	gi|297793070|ref|XM_002864374.1|	856	0	Arabidopsis lyrata subsp. lyrata zinc finger family protein, mRNA	sp|Q93Z92|RING4_ARATH	123	7e-31	E3 ubiquitin-protein ligase At4g11680 OS=Arabidopsis thaliana GN=At4g11680 PE=2 SV=1	ECU07g0330	51.2	2e-06	COG5540	RING-finger-containing ubiquitin ligase	K13148	2e-28	120	rcu:RCOM_0598050	integrator complex subunit 11 [EC:3.1.27.-]	-	GO:0008270//zinc ion binding	-	--
CL11017.Contig5	1399	212.667	40.6667	239.604	34.469	-2.79728	Down	8.41041e-08	2.93993e-06	gi|9758617|dbj|BAB09279.1|	405.2	2e-138	unnamed protein product [Arabidopsis thaliana]	gi|297793070|ref|XM_002864374.1|	525	1e-146	Arabidopsis lyrata subsp. lyrata zinc finger family protein, mRNA	sp|Q8GUU2|RIE1_ARATH	59.3	2e-09	E3 ubiquitin protein ligase RIE1 OS=Arabidopsis thaliana GN=RIE1 PE=2 SV=1	--	--	--	--	--	K13148	1e-09	62	rcu:RCOM_0598050	integrator complex subunit 11 [EC:3.1.27.-]	-	GO:0008270//zinc ion binding	-	--
CL11017.Contig6	1686	439	22.3333	493.149	19.2935	-4.67583	Down	2.64926e-22	4.16552e-20	gi|297793071|ref|XP_002864420.1|	105.5	6e-23	zinc finger family protein [Arabidopsis lyrata subsp. lyrata] >gi|297310255|gb|EFH40679.1| zinc finger family protein [Arabidopsis lyrata subsp. lyrata]	gi|297793070|ref|XM_002864374.1|	700	0	Arabidopsis lyrata subsp. lyrata zinc finger family protein, mRNA	sp|Q8LDB8|RING2_ARATH	71.6	3e-13	E3 ubiquitin-protein ligase At1g63170 OS=Arabidopsis thaliana GN=At1g63170 PE=2 SV=2	ECU07g0330	51.2	3e-06	COG5540	RING-finger-containing ubiquitin ligase	K13148	3e-12	71.2	rcu:RCOM_0598050	integrator complex subunit 11 [EC:3.1.27.-]	-	GO:0008270//zinc ion binding	-	--
CL1102.Contig2	1041	79.6667	357.333	90.9213	305.192	1.74703	Up	3.15935e-05	0.000621095	--	--	--	--	gi|82570049|gb|DQ267213.1|	151	2e-33	Brassica oleracea clone BoCAR25 mRNA sequence	--	--	--	--	--	--	--	--	--	--	--	--	--	--	-	-	-	--
CL11033.Contig1	682	0.333333	369.667	0.388704	337.007	9.75989	Up	2.06401e-07	6.66172e-06	gi|567183664|ref|XP_006402751.1|	73.9	2e-13	hypothetical protein EUTSA_v10005906mg [Eutrema salsugineum] >gi|312282631|dbj|BAJ34181.1| unnamed protein product [Thellungiella halophila] >gi|557103850|gb|ESQ44204.1| hypothetical protein EUTSA_v10005906mg [Eutrema salsugineum]	gi|202070584|gb|AC189221.2|	153	3e-34	Brassica rapa subsp. pekinensis clone KBrB010L05, complete sequence	sp|Q9LXS6|CISY2_ARATH	71.2	3e-14	Citrate synthase 2, peroxisomal OS=Arabidopsis thaliana GN=CSY2 PE=2 SV=1	--	--	--	--	--	K01647	7e-14	71.2	aly:ARALYDRAFT_486329	citrate synthase [EC:2.3.3.1]	GO:0045893//positive regulation of transcription, DNA-dependent;GO:0051788//response to misfolded protein;GO:0006635//fatty acid beta-oxidation;GO:0009407//toxin catabolic process;GO:0080129//proteasome core complex assembly;GO:0044262//cellular carbohydrate metabolic process;GO:0006099//tricarboxylic acid cycle;GO:0043161//proteasomal ubiquitin-dependent protein catabolic process;GO:0007031//per…	GO:0004108//citrate (Si)-synthase activity	GO:0005777//peroxisome;GO:0005829//cytosol;GO:0009506//plasmodesma	ko01100//Metabolic pathways;ko01110//Biosynthesis of secondary metabolites;ko00630//Glyoxylate and dicarboxylate metabolism;ko00020//Citrate cycle (TCA cycle)
CL11046.Contig1	754	151.333	0.666667	169.588	0.570787	-8.21487	Down	1.76701e-25	3.41641e-23	gi|18407444|ref|NP_566110.1|	270.4	1e-90	tryptophan-rich sensory protein-like protein [Arabidopsis thaliana] >gi|75100575|sp|O82245.1|TSPO_ARATH RecName: Full=Translocator protein homolog; Short=AtTSPO >gi|16226870|gb|AAL16286.1|AF428356_1 At2g47770/F17A22.16 [Arabidopsis thaliana] >gi|3738290|gb|AAC63632.1| expressed protein [Arabidopsis thaliana] >gi|330255792|gb|AEC10886.1| tryptophan-rich sensory protein-like protein [Arabidopsis th…	gi|312282288|dbj|AK352924.1|	303	2e-79	Thellungiella halophila mRNA, complete cds, clone: RTFL01-12-A24	sp|O82245|TSPO_ARATH	270	2e-92	Translocator protein homolog OS=Arabidopsis thaliana GN=TSPO PE=1 SV=1	--	--	--	--	--	K05770	5e-06	47	smo:SELMODRAFT_180321	benzodiazapine receptor	GO:0006778//porphyrin-containing compound metabolic process;GO:0009651//response to salt stress;GO:0009737//response to abscisic acid stimulus	GO:0020037//heme binding	GO:0005795//Golgi stack;GO:0016021//integral to membrane;GO:0005783//endoplasmic reticulum;GO:0005739//mitochondrion	--
CL11046.Contig2	839	127.667	18.3333	142.472	15.8847	-3.16497	Down	5.57653e-06	0.000132788	gi|18407444|ref|NP_566110.1|	342	2e-118	tryptophan-rich sensory protein-like protein [Arabidopsis thaliana] >gi|75100575|sp|O82245.1|TSPO_ARATH RecName: Full=Translocator protein homolog; Short=AtTSPO >gi|16226870|gb|AAL16286.1|AF428356_1 At2g47770/F17A22.16 [Arabidopsis thaliana] >gi|3738290|gb|AAC63632.1| expressed protein [Arabidopsis thaliana] >gi|330255792|gb|AEC10886.1| tryptophan-rich sensory protein-like protein [Arabidopsis th…	gi|312282288|dbj|AK352924.1|	575	1e-161	Thellungiella halophila mRNA, complete cds, clone: RTFL01-12-A24	sp|O82245|TSPO_ARATH	342	3e-120	Translocator protein homolog OS=Arabidopsis thaliana GN=TSPO PE=1 SV=1	SMa1079	55.5	9e-09	COG3476	Tryptophan-rich sensory protein (mitochondrial benzodiazepine receptor homolog)	K05770	6e-16	75.1	ppp:PHYPADRAFT_190625	benzodiazapine receptor	GO:0006778//porphyrin-containing compound metabolic process;GO:0009651//response to salt stress;GO:0009737//response to abscisic acid stimulus	GO:0020037//heme binding	GO:0005795//Golgi stack;GO:0016021//integral to membrane;GO:0005783//endoplasmic reticulum;GO:0005739//mitochondrion	--
CL11050.Contig2	826	30	0	33.3142	0.0001	-18.3458	Down	7.80677e-08	2.74674e-06	--	--	--	--	gi|199580171|gb|AC189475.2|	523	1e-145	Brassica rapa subsp. pekinensis clone KBrB080J22, complete sequence	--	--	--	--	--	--	--	--	--	--	--	--	--	--	-	-	-	--
CL1106.Contig1	689	125.333	9.66667	140.44	8.76067	-4.00277	Down	2.63293e-09	1.19678e-07	gi|565435461|ref|XP_006281297.1|	157.1	4e-47	hypothetical protein CARUB_v10027347mg, partial [Capsella rubella] >gi|482550001|gb|EOA14195.1| hypothetical protein CARUB_v10027347mg, partial [Capsella rubella]	gi|199580344|gb|AC189648.2|	799	0	Brassica rapa subsp. pekinensis clone KBrS010D10, complete sequence	sp|Q9LLR7|NLTP3_ARATH	147	2e-45	Non-specific lipid-transfer protein 3 OS=Arabidopsis thaliana GN=LTP3 PE=3 SV=1	--	--	--	--	--	--	--	--	--	--	GO:0042538//hyperosmotic salinity response;GO:0009414//response to water deprivation;GO:0009409//response to cold;GO:0006869//lipid transport;GO:0009737//response to abscisic acid stimulus	-	GO:0012505//endomembrane system;GO:0005618//cell wall;GO:0043231//intracellular membrane-bounded organelle;GO:0044444//cytoplasmic part;GO:0048046//apoplast	--
CL1106.Contig3	677	161.333	842.333	184.622	723.521	1.97046	Up	6.70167e-07	1.96166e-05	gi|104717431|gb|ABF74563.1|	224.2	6e-74	lipid transfer protein [Brassica napus]	gi|104717430|gb|DQ493894.1|	632	1e-178	Brassica napus cultivar Zheshaung 72 lipid transfer protein mRNA, complete cds	sp|Q9LLR6|NLTP4_ARATH	187	3e-61	Non-specific lipid-transfer protein 4 OS=Arabidopsis thaliana GN=LTP4 PE=3 SV=1	--	--	--	--	--	--	--	--	--	--	GO:0042538//hyperosmotic salinity response;GO:0009414//response to water deprivation;GO:0009409//response to cold;GO:0006869//lipid transport;GO:0012501//programmed cell death;GO:0009737//response to abscisic acid stimulus	GO:0008289//lipid binding	GO:0005768//endosome;GO:0005794//Golgi apparatus;GO:0005886//plasma membrane;GO:0005618//cell wall;GO:0048046//apoplast;GO:0005802//trans-Golgi network	--
CL11062.Contig2	1271	1.33333	54	1.47738	46.1602	4.96554	Up	3.38876e-07	1.04772e-05	gi|9759140|dbj|BAB09625.1|	166	1e-46	unnamed protein product [Arabidopsis thaliana]	gi|111074339|gb|BT026436.1|	335	8e-89	Arabidopsis thaliana At5g16560 mRNA, complete cds	sp|Q93WJ9|KAN1_ARATH	166	5e-47	Transcription repressor KAN1 OS=Arabidopsis thaliana GN=KAN1 PE=1 SV=1	--	--	--	--	--	K14491	9e-10	61.6	aly:ARALYDRAFT_486765	two-component response regulator ARR-B family	GO:0009944//polarity specification of adaxial/abaxial axis;GO:0009887//organ morphogenesis;GO:0006355//regulation of transcription, DNA-dependent;GO:0010051//xylem and phloem pattern formation;GO:0010229//inflorescence development;GO:0048481//ovule development;GO:0010158//abaxial cell fate specification;GO:0009956//radial pattern formation	GO:0003677//DNA binding;GO:0005515//protein binding;GO:0003700//sequence-specific DNA binding transcription factor activity;GO:0003682//chromatin binding	GO:0005634//nucleus	ko04075//Plant hormone signal transduction
CL11069.Contig1	650	51	0	56.6668	0.0001	-19.1121	Down	9.09679e-10	4.45027e-08	--	--	--	--	gi|202070636|gb|AC172887.2|	85.7	6e-14	Brassica rapa subsp. pekinensis clone KBrS004B22, complete sequence	--	--	--	--	--	--	--	--	--	--	--	--	--	--	-	-	-	--
CL11069.Contig2	956	60	0	66.2498	0.0001	-19.3376	Down	8.94512e-06	0.000202841	--	--	--	--	gi|202070636|gb|AC172887.2|	85.7	9e-14	Brassica rapa subsp. pekinensis clone KBrS004B22, complete sequence	--	--	--	--	--	--	--	--	--	--	--	--	--	--	-	-	-	--
CL11069.Contig3	664	128.667	0	142.296	0.0001	-20.4405	Down	5.17308e-07	1.54635e-05	--	--	--	--	gi|202070636|gb|AC172887.2|	85.7	6e-14	Brassica rapa subsp. pekinensis clone KBrS004B22, complete sequence	--	--	--	--	--	--	--	--	--	--	--	--	--	--	-	-	-	--
CL11103.Contig6	1213	168.333	49.3333	189.61	42.9741	-2.1415	Down	3.92556e-06	9.69313e-05	gi|565461204|ref|XP_006288601.1|	161.8	1e-45	hypothetical protein CARUB_v10001894mg [Capsella rubella] >gi|482557307|gb|EOA21499.1| hypothetical protein CARUB_v10001894mg [Capsella rubella]	gi|332002898|gb|CP002688.1|	60	7e-06	Arabidopsis thaliana chromosome 5, complete sequence	sp|Q1PEP5|NUCL2_ARATH	58.5	4e-09	Nucleolin 2 OS=Arabidopsis thaliana GN=NUCL2 PE=2 SV=1	--	--	--	--	--	K11294	3e-09	60.1	aly:ARALYDRAFT_474037	nucleolin	GO:0048445//carpel morphogenesis	GO:0097159//organic cyclic compound binding;GO:1901363	GO:0043231//intracellular membrane-bounded organelle	--
CL11111.Contig1	1748	383.667	22.3333	430.155	20.5372	-4.38854	Down	2.76055e-05	0.000551824	gi|567174693|ref|XP_006400209.1|	864.8	0	hypothetical protein EUTSA_v10015466mg [Eutrema salsugineum] >gi|557101299|gb|ESQ41662.1| hypothetical protein EUTSA_v10015466mg [Eutrema salsugineum]	gi|297807694|ref|XM_002871685.1|	1176	0	Arabidopsis lyrata subsp. lyrata glycosyl hydrolase family 5 protein, mRNA	--	--	--	--	XF0818	70.9	3e-12	COG2730	Endoglucanase	--	--	--	--	--	GO:0005975//carbohydrate metabolic process	GO:0004553//hydrolase activity, hydrolyzing O-glycosyl compounds	GO:0005576//extracellular region;GO:0009507//chloroplast	--
CL11111.Contig2	1705	89.3333	6.66667	100.112	6.18421	-4.01688	Down	2.54202e-06	6.55733e-05	gi|567174693|ref|XP_006400209.1|	863.2	0	hypothetical protein EUTSA_v10015466mg [Eutrema salsugineum] >gi|557101299|gb|ESQ41662.1| hypothetical protein EUTSA_v10015466mg [Eutrema salsugineum]	gi|297807694|ref|XM_002871685.1|	1168	0	Arabidopsis lyrata subsp. lyrata glycosyl hydrolase family 5 protein, mRNA	--	--	--	--	XF0818	68.6	2e-11	COG2730	Endoglucanase	--	--	--	--	--	GO:0005975//carbohydrate metabolic process	GO:0004553//hydrolase activity, hydrolyzing O-glycosyl compounds	GO:0005576//extracellular region;GO:0009507//chloroplast	--
CL1113.Contig4	3192	57.3333	0.333333	63.3553	0.31979	-7.6302	Down	4.68065e-05	0.000870211	gi|30691619|ref|NP_174314.2|	69.3	5e-11	elongation factor 1B beta [Arabidopsis thaliana] >gi|13124717|sp|P48006.2|EF1D1_ARATH RecName: Full=Elongation factor 1-delta 1; Short=EF-1-delta 1; AltName: Full=Elongation factor 1B-beta 1; AltName: Full=eEF-1B beta 1 >gi|110740551|dbj|BAE98381.1| elongation factor 1-beta like protein [Arabidopsis thaliana] >gi|190886515|gb|ACE95180.1| At1g30230 [Arabidopsis thaliana] >gi|332193074|gb|AEE31195.…	gi|105829865|gb|BT025645.1|	165	4e-37	Arabidopsis thaliana At2g44690 mRNA, complete cds	sp|P48006|EF1D1_ARATH	227	5e-68	Elongation factor 1-delta 1 OS=Arabidopsis thaliana GN=At1g30230 PE=2 SV=2	SPCC1450.04	94	6e-21	COG2092	Translation elongation factor EF-1beta	K03232	4e-67	227	ath:AT1G30230	elongation factor 1-beta	GO:0071668//plant-type cell wall assembly;GO:0006414//translational elongation;GO:0009808//lignin metabolic process;GO:2001006//regulation of cellulose biosynthetic process;GO:0046686//response to cadmium ion	GO:0003746//translation elongation factor activity	GO:0005829//cytosol;GO:0005853//eukaryotic translation elongation factor 1 complex;GO:0005886//plasma membrane	--
CL11130.Contig1	445	18.6667	0.333333	21.1221	0.250997	-6.39494	Down	1.11679e-05	0.000247346	--	--	--	--	--	--	--	--	--	--	--	--	--	--	--	--	--	--	--	--	--	--	-	-	-	--
CL11139.Contig5	943	134.333	44	150.771	37.3865	-2.01177	Down	3.35632e-05	0.000653008	gi|72255628|gb|AAZ66946.1|	274.6	1e-86	117M18_27 [Brassica rapa]	gi|332656411|gb|CP002687.1|	65.9	8e-08	Arabidopsis thaliana chromosome 4, complete genome	sp|Q9SZZ9|FBK89_ARATH	226	1e-71	F-box/kelch-repeat protein At4g25710 OS=Arabidopsis thaliana GN=At4g25710 PE=2 SV=1	--	--	--	--	--	--	--	--	--	--	GO:0006869//lipid transport	-	-	--
CL11143.Contig2	850	21.6667	1	24.2333	0.917051	-4.72384	Down	1.9736e-05	0.000409455	gi|397787623|gb|AFO66528.1|	152.9	4e-40	putative eukaryotic translation initiation factor SUI1 family protein [Brassica napus]	gi|281369864|dbj|AP011622.1|	557	1e-156	Brassica rapa subsp. pekinensis DNA, chromosome: Linkage group A5, BAC clone: KBrB038I07, complete sequence	sp|P0CAP5|REM13_ARATH	58.5	2e-09	B3 domain-containing protein REM13 OS=Arabidopsis thaliana GN=REM13 PE=2 SV=2	--	--	--	--	--	--	--	--	--	--	-	-	-	--
CL11165.Contig2	629	328.333	2	372.54	1.6912	-7.7832	Down	1.34817e-09	6.42812e-08	gi|145328728|ref|NP_001077899.1|	59.7	4e-10	protease inhibitor/seed storage/LTP family protein [Arabidopsis thaliana] >gi|330251420|gb|AEC06514.1| protease inhibitor/seed storage/LTP family protein [Arabidopsis thaliana]	gi|199580052|gb|AC189368.2|	69.9	4e-09	Brassica rapa subsp. pekinensis clone KBrB047A09, complete sequence	--	--	--	--	--	--	--	--	--	--	--	--	--	--	-	-	-	--
CL11172.Contig2	774	182.333	0	205.273	0.0001	-20.9691	Down	1.19725e-30	2.94999e-28	gi|567209750|ref|XP_006409906.1|	170.6	1e-52	hypothetical protein EUTSA_v10017464mg [Eutrema salsugineum] >gi|557111075|gb|ESQ51359.1| hypothetical protein EUTSA_v10017464mg [Eutrema salsugineum]	gi|199580128|gb|AC189432.2|	268	9e-69	Brassica rapa subsp. pekinensis clone KBrB068E07, complete sequence	--	--	--	--	--	--	--	--	--	--	--	--	--	--	-	-	-	--
CL11173.Contig1	1052	297.667	106	333.639	92.8359	-1.84553	Down	1.0876e-05	0.000241875	gi|15228422|ref|NP_190435.1|	137.1	1e-38	uncharacterized protein [Arabidopsis thaliana] >gi|332644920|gb|AEE78441.1| uncharacterized protein AT3G48660 [Arabidopsis thaliana]	gi|332640072|gb|CP002686.1|	252	8e-64	Arabidopsis thaliana chromosome 3, complete sequence	--	--	--	--	--	--	--	--	--	--	--	--	--	--	-	-	GO:0031225//anchored to membrane	--
CL11178.Contig1	369	52.6667	0	59.6944	0.0001	-19.1872	Down	1.1457e-08	4.6788e-07	gi|145328726|ref|NP_001077898.1|	46.6	4e-06	maternally expressed family protein [Arabidopsis thaliana] >gi|330251415|gb|AEC06509.1| maternally expressed family protein [Arabidopsis thaliana]	--	--	--	--	--	--	--	--	--	--	--	--	--	--	--	--	--	--	-	-	-	--
CL11178.Contig2	496	71.6667	0	80.4739	0.0001	-19.6182	Down	1.01676e-17	1.15899e-15	--	--	--	--	gi|124303795|gb|EF158459.1|	67.9	1e-08	Brassica rapa cultivar ZUBajh97-01B unknown gene	--	--	--	--	--	--	--	--	--	--	--	--	--	--	-	-	-	--
CL1119.Contig2	1037	99	456.667	111.616	397.834	1.83362	Up	1.23692e-05	0.000270964	gi|567151564|ref|XP_006416963.1|	333.6	3e-114	hypothetical protein EUTSA_v10008895mg [Eutrema salsugineum] >gi|557094734|gb|ESQ35316.1| hypothetical protein EUTSA_v10008895mg [Eutrema salsugineum]	gi|30684036|ref|NM_101355.2|	587	1e-164	Arabidopsis thaliana nudix hydrolase 18 mRNA, complete cds	sp|Q9LQU5|NUD18_ARATH	319	1e-110	Nudix hydrolase 18, mitochondrial OS=Arabidopsis thaliana GN=NUDT18 PE=2 SV=1	SPAC13G6.14	71.6	5e-14	COG0494	NTP pyrophosphohydrolases including oxidative damage repair enzymes	--	--	--	--	--	GO:0008152//metabolic process	GO:0052843//inositol-1-diphosphate-2,3,4,5,6-pentakisphosphate diphosphatase activity;GO:0052844//inositol-3-diphosphate-1,2,4,5,6-pentakisphosphate diphosphatase activity;GO:0052840//inositol diphosphate tetrakisphosphate diphosphatase activity;GO:0052846//inositol-1,5-bisdiphosphate-2,3,4,6-tetrakisphosphate 1-diphosphatase activity;GO:0008486//diphosphoinositol-polyphosphate diphosphatase acti…	GO:0005739//mitochondrion	--
CL11211.Contig1	1886	411.667	0.333333	466.283	0.250997	-10.8593	Down	2.83479e-17	3.15134e-15	gi|567219824|ref|XP_006413541.1|	867.5	0	hypothetical protein EUTSA_v10025071mg [Eutrema salsugineum] >gi|557114711|gb|ESQ54994.1| hypothetical protein EUTSA_v10025071mg [Eutrema salsugineum]	gi|297799631|ref|XM_002867654.1|	1348	0	Arabidopsis lyrata subsp. lyrata glycosyl hydrolase family 9 protein, mRNA	sp|Q9SUS0|GUN20_ARATH	820	0	Endoglucanase 20 OS=Arabidopsis thaliana GN=At4g23560 PE=2 SV=1	--	--	--	--	--	K01179	2e-161	472	mtr:MTR_3g117500	endoglucanase [EC:3.2.1.4]	GO:0005975//carbohydrate metabolic process	GO:0004553//hydrolase activity, hydrolyzing O-glycosyl compounds	GO:0005576//extracellular region	ko01100//Metabolic pathways;ko00500//Starch and sucrose metabolism
CL11219.Contig1	1759	2.33333	40	2.61768	33.2103	3.66527	Up	3.52928e-05	0.000679603	gi|565478878|ref|XP_006297079.1|	238.4	0	hypothetical protein CARUB_v10013082mg [Capsella rubella] >gi|482565788|gb|EOA29977.1| hypothetical protein CARUB_v10013082mg [Capsella rubella]	gi|297834553|ref|XM_002885113.1|	1675	0	Arabidopsis lyrata subsp. lyrata ATKINESIN-13A/KINESIN-13A, mRNA	sp|Q39493|DSK1_CYLFU	225	1e-65	Diatom spindle kinesin 1 OS=Cylindrotheca fusiformis GN=DSK1 PE=2 SV=1	ECU11g0470	214	2e-61	COG5059	Kinesin-like protein	K10393	0	787	aly:ARALYDRAFT_479128	kinesin family member 2/24	GO:0000278//mitotic cell cycle;GO:0048589//developmental growth;GO:0007155//cell adhesion;GO:0045010//actin nucleation;GO:0033044//regulation of chromosome organization;GO:0016926//protein desumoylation;GO:0048449//floral organ formation;GO:0003002//regionalization;GO:0010090//trichome morphogenesis;GO:0050665//hydrogen peroxide biosynthetic process;GO:0048765//root hair cell differentiation;GO:0…	GO:0003777//microtubule motor activity;GO:0008017//microtubule binding;GO:0005524//ATP binding	GO:0005874//microtubule;GO:0005795//Golgi stack;GO:0005886//plasma membrane;GO:0005871//kinesin complex	--
CL11232.Contig1	637	363.667	146.667	408.056	125.252	-1.70393	Down	4.28863e-05	0.000804172	gi|565478318|ref|XP_006296799.1|	136.7	3e-40	hypothetical protein CARUB_v10016402mg [Capsella rubella] >gi|482565508|gb|EOA29697.1| hypothetical protein CARUB_v10016402mg [Capsella rubella]	gi|145338499|ref|NM_112303.3|	190	1e-45	Arabidopsis thaliana uncharacterized protein mRNA, complete cds	--	--	--	--	--	--	--	--	--	--	--	--	--	--	GO:0006979//response to oxidative stress;GO:0006661//phosphatidylinositol biosynthetic process	-	GO:0005739//mitochondrion	--
CL11239.Contig2	909	1.66667	165	1.91771	141.999	6.21035	Up	7.76448e-19	9.77429e-17	--	--	--	--	--	--	--	--	--	--	--	--	--	--	--	--	--	--	--	--	--	--	-	-	-	--
CL11244.Contig1	2082	264.667	101.667	296.387	87.35	-1.76261	Down	3.87532e-05	0.000737973	gi|567215899|ref|XP_006411579.1|	1191.4	0	hypothetical protein EUTSA_v10016328mg [Eutrema salsugineum] >gi|557112748|gb|ESQ53032.1| hypothetical protein EUTSA_v10016328mg [Eutrema salsugineum]	gi|42570409|ref|NM_180051.2|	1891	0	Arabidopsis thaliana calmodulin-binding protein NPG1 mRNA, complete cds	--	--	--	--	MTH72	53.1	1e-06	COG0457	FOG: TPR repeat	--	--	--	--	--	GO:0016132//brassinosteroid biosynthetic process	GO:0016740//transferase activity;GO:0005516//calmodulin binding	GO:0005634//nucleus	--
CL11270.Contig1	1342	458	11.3333	510.117	9.85691	-5.69355	Down	5.53544e-10	2.78211e-08	gi|145357815|ref|NP_196505.2|	596.3	0	alpha/beta-Hydrolases superfamily protein [Arabidopsis thaliana] >gi|67633792|gb|AAY78820.1| hydrolase [Arabidopsis thaliana] >gi|332004009|gb|AED91392.1| alpha/beta-Hydrolases superfamily protein [Arabidopsis thaliana]	gi|145357814|ref|NM_120980.2|	1055	0	Arabidopsis thaliana alpha/beta-Hydrolases superfamily protein mRNA, complete cds >gi|67633791|gb|DQ056674.1| Arabidopsis thaliana hydrolase (At5g09430) mRNA, complete cds	--	--	--	--	DR1352	73.6	4e-14	COG0596	Predicted hydrolases or acyltransferases (alpha/beta hydrolase superfamily)	--	--	--	--	--	GO:0008152//metabolic process	GO:0016787//hydrolase activity	GO:0005737//cytoplasm	--
CL11270.Contig2	595	222.667	0.333333	246.972	0.31979	-9.59301	Down	2.26934e-09	1.04444e-07	gi|9955530|emb|CAC05469.1|	337.8	1e-116	putative hydrolase [Arabidopsis thaliana]	gi|297207180|gb|AC240998.1|	1102	0	Brassica rapa subsp. pekinensis clone KBrB022F09, complete sequence	sp|Q4VZL0|YCF1_CUCSA	46.2	6e-06	Putative membrane protein ycf1 OS=Cucumis sativus GN=ycf1-A PE=3 SV=2	AF1706	52.8	6e-08	COG0596	Predicted hydrolases or acyltransferases (alpha/beta hydrolase superfamily)	--	--	--	--	--	GO:0008152//metabolic process	GO:0016787//hydrolase activity	GO:0005737//cytoplasm	--
CL11270.Contig3	551	35.6667	1	39.7845	0.821784	-5.5973	Down	1.76236e-08	6.99216e-07	gi|297806975|ref|XP_002871371.1|	336.6	3e-116	predicted protein [Arabidopsis lyrata subsp. lyrata] >gi|297317208|gb|EFH47630.1| predicted protein [Arabidopsis lyrata subsp. lyrata]	gi|199579995|gb|AC189313.2|	977	0	Brassica rapa subsp. pekinensis clone KBrB034N10, complete sequence	--	--	--	--	AF1706	52.4	6e-08	COG0596	Predicted hydrolases or acyltransferases (alpha/beta hydrolase superfamily)	K03126	6e-06	47	vvi:100242486	transcription initiation factor TFIID subunit 12	GO:0008152//metabolic process	GO:0016787//hydrolase activity	GO:0005737//cytoplasm	ko03022//Basal transcription factors
CL11272.Contig2	780	4.66667	115	5.22676	100.539	4.2657	Up	1.20801e-06	3.34076e-05	gi|565460524|ref|XP_006288261.1|	238.8	2e-76	hypothetical protein CARUB_v10001505mg [Capsella rubella] >gi|482556967|gb|EOA21159.1| hypothetical protein CARUB_v10001505mg [Capsella rubella]	gi|199580047|gb|AC189362.2|	829	0	Brassica rapa subsp. pekinensis clone KBrB045I17, complete sequence	sp|Q7XI08|XB34_ORYSJ	48.1	3e-06	Probable E3 ubiquitin-protein ligase XBOS34 OS=Oryza sativa subsp. japonica GN=XBOS34 PE=2 SV=1	--	--	--	--	--	K01931	3e-18	84.7	ppp:PHYPADRAFT_82022	protein neuralized [EC:6.3.2.19]	GO:0007067//mitosis	GO:0008270//zinc ion binding	-	--
CL11279.Contig1	659	127	0	141.213	0.0001	-20.4294	Down	4.04797e-10	2.06664e-08	--	--	--	--	gi|199580326|gb|AC189632.2|	327	1e-86	Brassica rapa subsp. pekinensis clone KBrS003O10, complete sequence	--	--	--	--	--	--	--	--	--	--	--	--	--	--	-	-	-	--
CL11283.Contig1	1131	77.6667	2.33333	87.7631	2.11157	-5.37722	Down	9.93974e-14	7.89882e-12	gi|567141180|ref|XP_006395278.1|	447.6	2e-156	hypothetical protein EUTSA_v10005647mg [Eutrema salsugineum] >gi|557091917|gb|ESQ32564.1| hypothetical protein EUTSA_v10005647mg [Eutrema salsugineum]	gi|297818591|ref|XM_002877133.1|	188	1e-44	Arabidopsis lyrata subsp. lyrata transcription factor IIB family protein, mRNA	sp|P48513|TF2B_SOYBN	234	6e-75	Transcription initiation factor IIB OS=Glycine max GN=TFIIB1 PE=2 SV=1	ECU06g1100i	119	3e-30	COG1405	Transcription initiation factor TFIIIB, Brf1 subunit/Transcription initiation factor TFIIB	K03124	5e-142	407	aly:ARALYDRAFT_323016	transcription initiation factor TFIIB	GO:0009960//endosperm development;GO:0006352//DNA-dependent transcription, initiation;GO:0010440//stomatal lineage progression;GO:0006355//regulation of transcription, DNA-dependent;GO:0046686//response to cadmium ion;GO:0000769//syncytium formation by mitosis without cytokinesis	GO:0008270//zinc ion binding;GO:0017025//TBP-class protein binding	GO:0005634//nucleus	ko03022//Basal transcription factors
CL11287.Contig1	849	8375.33	3.66667	9437.94	3.01498	-11.6121	Down	5.30328e-80	8.572e-77	gi|226493862|ref|NP_001142571.1|	211.8	3e-68	uncharacterized protein LOC100274831 [Zea mays]	gi|226493861|ref|NM_001149099.1|	1164	0	Zea mays uncharacterized LOC100274831 (LOC100274831), mRNA	sp|Q9LY09|GRP17_ARATH	86.7	5e-19	Oleosin GRP-17 OS=Arabidopsis thaliana GN=GRP17 PE=1 SV=1	--	--	--	--	--	--	--	--	--	--	GO:0019953//sexual reproduction;GO:0019915//lipid storage;GO:0009860//pollen tube growth;GO:0009827//plant-type cell wall modification	GO:0008289//lipid binding	GO:0005576//extracellular region;GO:0009507//chloroplast;GO:0005811//lipid particle;GO:0016020//membrane	--
CL11287.Contig2	1299	2286.67	0	2590.71	0.0001	-24.6268	Down	2.81151e-25	5.38438e-23	gi|567171422|ref|XP_006399237.1|	90.5	3e-20	hypothetical protein EUTSA_v10015089mg [Eutrema salsugineum] >gi|557100327|gb|ESQ40690.1| hypothetical protein EUTSA_v10015089mg [Eutrema salsugineum]	gi|77817878|gb|DQ245197.1|	343	3e-91	Zea mays clone 13711 mRNA sequence	sp|Q42627|OLNB4_BRANA	64.3	4e-11	Oleosin-B4 OS=Brassica napus GN=OlnB4 PE=1 SV=1	--	--	--	--	--	--	--	--	--	--	GO:0019953//sexual reproduction;GO:0019915//lipid storage;GO:0009860//pollen tube growth;GO:0009827//plant-type cell wall modification	GO:0045735//nutrient reservoir activity;GO:0008289//lipid binding	GO:0016021//integral to membrane;GO:0012511//monolayer-surrounded lipid storage body;GO:0005576//extracellular region;GO:0009507//chloroplast	--
CL11287.Contig3	611	229.667	0	260.538	0.0001	-21.3131	Down	7.84667e-14	6.3037e-12	--	--	--	--	gi|77817878|gb|DQ245197.1|	680	0	Zea mays clone 13711 mRNA sequence	--	--	--	--	--	--	--	--	--	--	--	--	--	--	-	-	-	--
CL11287.Contig4	1219	1403.33	0	1588.36	0.0001	-23.921	Down	1.16882e-26	2.38539e-24	gi|226493862|ref|NP_001142571.1|	129.8	6e-35	uncharacterized protein LOC100274831 [Zea mays]	gi|77817878|gb|DQ245197.1|	680	0	Zea mays clone 13711 mRNA sequence	sp|Q9LY09|GRP17_ARATH	89.7	3e-19	Oleosin GRP-17 OS=Arabidopsis thaliana GN=GRP17 PE=1 SV=1	--	--	--	--	--	--	--	--	--	--	GO:0019953//sexual reproduction;GO:0019915//lipid storage;GO:0009860//pollen tube growth;GO:0009827//plant-type cell wall modification	GO:0008289//lipid binding	GO:0016021//integral to membrane;GO:0012511//monolayer-surrounded lipid storage body;GO:0005576//extracellular region;GO:0009507//chloroplast	--
CL11287.Contig5	832	2938.33	0	3337.25	0.0001	-24.9921	Down	4.80275e-18	5.62534e-16	gi|38260616|gb|AAR15434.1|	166.8	1e-50	pollen coat oleosin-glycine rich protein [Sisymbrium irio]	gi|77817878|gb|DQ245197.1|	999	0	Zea mays clone 13711 mRNA sequence	sp|Q9LY09|GRP17_ARATH	99.8	1e-23	Oleosin GRP-17 OS=Arabidopsis thaliana GN=GRP17 PE=1 SV=1	--	--	--	--	--	--	--	--	--	--	GO:0019953//sexual reproduction;GO:0019915//lipid storage;GO:0009860//pollen tube growth;GO:0009827//plant-type cell wall modification	GO:0008289//lipid binding	GO:0016021//integral to membrane;GO:0012511//monolayer-surrounded lipid storage body;GO:0005576//extracellular region;GO:0009507//chloroplast	--
CL11289.Contig1	2177	693	2.33333	772.951	1.9422	-8.63654	Down	3.05522e-17	3.38706e-15	gi|297798600|ref|XP_002867184.1|	603.6	0	predicted protein [Arabidopsis lyrata subsp. lyrata] >gi|297313020|gb|EFH43443.1| predicted protein [Arabidopsis lyrata subsp. lyrata]	gi|30689680|ref|NM_119490.2|	860	0	Arabidopsis thaliana Rossmann-fold NAD(P)-binding domain-containing protein mRNA, complete cds	sp|Q2V3C1|NLTPB_ARATH	172	2e-50	Non-specific lipid-transfer protein 11 OS=Arabidopsis thaliana GN=LTP11 PE=2 SV=1	Rv0139	134	7e-34	COG0451	Nucleoside-diphosphate-sugar epimerases	K15891	0	603	aly:ARALYDRAFT_656688	farnesol dehydrogenase [EC:1.1.1.216]	GO:0055114//oxidation-reduction process;GO:0034976//response to endoplasmic reticulum stress;GO:0016487//farnesol metabolic process;GO:0009750//response to fructose stimulus;GO:0009627//systemic acquired resistance;GO:0009749//response to glucose stimulus;GO:0009744//response to sucrose stimulus;GO:0009788//negative regulation of abscisic acid mediated signaling pathway;GO:0009853//photorespirati…	GO:0045552//dihydrokaempferol 4-reductase activity;GO:0050662//coenzyme binding;GO:0047886//farnesol dehydrogenase activity	GO:0005774//vacuolar membrane;GO:0005783//endoplasmic reticulum;GO:0005634//nucleus;GO:0005886//plasma membrane	ko01110//Biosynthesis of secondary metabolites;ko00900//Terpenoid backbone biosynthesis;ko00909//Sesquiterpenoid and triterpenoid biosynthesis
CL11289.Contig2	2298	6537	34.6667	7293.72	30.3163	-7.91042	Down	1.83197e-15	1.76048e-13	gi|297798600|ref|XP_002867184.1|	603.6	0	predicted protein [Arabidopsis lyrata subsp. lyrata] >gi|297313020|gb|EFH43443.1| predicted protein [Arabidopsis lyrata subsp. lyrata]	gi|30689680|ref|NM_119490.2|	860	0	Arabidopsis thaliana Rossmann-fold NAD(P)-binding domain-containing protein mRNA, complete cds	sp|Q2V3C1|NLTPB_ARATH	167	1e-48	Non-specific lipid-transfer protein 11 OS=Arabidopsis thaliana GN=LTP11 PE=2 SV=1	Rv0139	134	8e-34	COG0451	Nucleoside-diphosphate-sugar epimerases	K15891	0	603	aly:ARALYDRAFT_656688	farnesol dehydrogenase [EC:1.1.1.216]	GO:0055114//oxidation-reduction process;GO:0034976//response to endoplasmic reticulum stress;GO:0016487//farnesol metabolic process;GO:0009750//response to fructose stimulus;GO:0009627//systemic acquired resistance;GO:0009749//response to glucose stimulus;GO:0009744//response to sucrose stimulus;GO:0009788//negative regulation of abscisic acid mediated signaling pathway;GO:0009853//photorespirati…	GO:0045552//dihydrokaempferol 4-reductase activity;GO:0050662//coenzyme binding;GO:0047886//farnesol dehydrogenase activity	GO:0005774//vacuolar membrane;GO:0005783//endoplasmic reticulum;GO:0005634//nucleus;GO:0005886//plasma membrane	ko01110//Biosynthesis of secondary metabolites;ko00900//Terpenoid backbone biosynthesis;ko00909//Sesquiterpenoid and triterpenoid biosynthesis
CL11309.Contig1	1006	289	2.66667	325.572	2.3361	-7.12273	Down	5.63352e-31	1.41394e-28	gi|567175002|ref|XP_006400301.1|	248.8	1e-80	hypothetical protein EUTSA_v10015688mg [Eutrema salsugineum] >gi|557101391|gb|ESQ41754.1| hypothetical protein EUTSA_v10015688mg [Eutrema salsugineum]	gi|199580146|gb|AC189450.2|	252	7e-64	Brassica rapa subsp. pekinensis clone KBrB071M18, complete sequence	--	--	--	--	--	--	--	--	--	--	--	--	--	--	-	-	-	--
CL11309.Contig2	731	69.3333	0.333333	77.8907	0.31979	-7.92818	Down	3.41979e-16	3.48965e-14	gi|567175002|ref|XP_006400301.1|	221.9	1e-71	hypothetical protein EUTSA_v10015688mg [Eutrema salsugineum] >gi|557101391|gb|ESQ41754.1| hypothetical protein EUTSA_v10015688mg [Eutrema salsugineum]	gi|199580146|gb|AC189450.2|	1417	0	Brassica rapa subsp. pekinensis clone KBrB071M18, complete sequence	--	--	--	--	--	--	--	--	--	--	--	--	--	--	-	-	-	--
CL11325.Contig2	732	2	40	2.25479	34.3323	3.9285	Up	1.49812e-05	0.000319965	gi|297851050|ref|XP_002893406.1|	255.8	8e-86	B5 #6 [Arabidopsis lyrata subsp. lyrata] >gi|297339248|gb|EFH69665.1| B5 #6 [Arabidopsis lyrata subsp. lyrata]	gi|110797109|gb|AC189429.1|	914	0	Brassica rapa subsp. pekinensis clone KBrB066M16, complete sequence	sp|Q42342|CYB5A_ARATH	135	2e-40	Cytochrome b5 isoform A OS=Arabidopsis thaliana GN=CYTB5-A PE=1 SV=2	YNL111c	94	7e-24	COG5274	Cytochrome b involved in lipid metabolism	K00360	6e-20	89.7	ppp:PHYPADRAFT_184973	nitrate reductase (NADH) [EC:1.7.1.1]	-	GO:0046872//metal ion binding;GO:0020037//heme binding	GO:0009707//chloroplast outer membrane;GO:0010319//stromule	ko00910//Nitrogen metabolism
CL11348.Contig1	2675	33.6667	3.66667	37.8652	3.36958	-3.49024	Down	1.31895e-05	0.000286238	gi|567176448|ref|XP_006400732.1|	206.1	2e-54	hypothetical protein EUTSA_v10012892mg [Eutrema salsugineum] >gi|557101822|gb|ESQ42185.1| hypothetical protein EUTSA_v10012892mg [Eutrema salsugineum]	gi|70672854|gb|DQ062558.1|	1941	0	Brassica napus MS1-related protein-like mRNA, partial sequence	sp|Q9FMS5|MS1_ARATH	1041	0	PHD finger protein MALE STERILITY 1 OS=Arabidopsis thaliana GN=MS1 PE=1 SV=1	--	--	--	--	--	--	--	--	--	--	GO:0045893//positive regulation of transcription, DNA-dependent;GO:0071367//cellular response to brassinosteroid stimulus;GO:0010208//pollen wall assembly;GO:0009846//pollen germination;GO:0055046//microgametogenesis;GO:0048655//tapetal layer morphogenesis	GO:0008270//zinc ion binding;GO:0003677//DNA binding;GO:0003700//sequence-specific DNA binding transcription factor activity	GO:0005634//nucleus;GO:0005739//mitochondrion	--
CL11356.Contig3	819	19	0.666667	21.1064	0.570787	-5.20859	Down	3.33099e-05	0.000649466	gi|567904220|ref|XP_006444598.1|	100.5	5e-22	hypothetical protein CICLE_v10019276mg [Citrus clementina] >gi|568878855|ref|XP_006492399.1| PREDICTED: uncharacterized protein LOC102623994 isoform X1 [Citrus sinensis] >gi|557546860|gb|ESR57838.1| hypothetical protein CICLE_v10019276mg [Citrus clementina]	--	--	--	--	--	--	--	--	--	--	--	--	--	--	--	--	--	--	GO:0044699;GO:0032501//multicellular organismal process	-	-	--
CL11362.Contig1	1744	36959.3	8	41217.8	6.65369	-12.5968	Down	1.77007e-46	8.66991e-44	gi|156633508|gb|ABU90830.1|	782.3	0	pollen-expressed protein MF10 [Brassica rapa subsp. oleifera]	gi|156633507|gb|EF591297.1|	1631	0	Brassica rapa subsp. campestris pollen-expressed protein MF10 mRNA, complete cds	sp|Q93V72|E13L4_ARATH	48.9	2e-06	Glucan endo-1,3-beta-glucosidase-like protein At1g69295 OS=Arabidopsis thaliana GN=At1g69295 PE=2 SV=1	XF1267	58.9	2e-08	COG5297	Cellobiohydrolase A (1,4-beta-cellobiosidase A)	--	--	--	--	--	GO:0009987//cellular process	-	GO:0009507//chloroplast;GO:0005634//nucleus	--
CL11362.Contig3	281	1073	0.333333	1198.56	0.250997	-12.2213	Down	3.19738e-37	1.08574e-34	gi|156633508|gb|ABU90830.1|	123.2	4e-33	pollen-expressed protein MF10 [Brassica rapa subsp. oleifera]	gi|156633507|gb|EF591297.1|	311	2e-82	Brassica rapa subsp. campestris pollen-expressed protein MF10 mRNA, complete cds	--	--	--	--	--	--	--	--	--	--	--	--	--	--	GO:0019087//transformation of host cell by virus;GO:0009860//pollen tube growth;GO:0009827//plant-type cell wall modification	-	GO:0016021//integral to membrane;GO:0009507//chloroplast;GO:0005634//nucleus	--
CL11374.Contig2	995	51.3333	0	57.1588	0.0001	-19.1246	Down	1.03226e-13	8.17894e-12	--	--	--	--	--	--	--	--	--	--	--	--	--	--	--	--	--	--	--	--	--	--	-	-	-	--
CL11384.Contig3	737	574.333	0	635.046	0.0001	-22.5984	Down	7.43591e-08	2.63e-06	gi|297815400|ref|XP_002875583.1|	106.3	1e-25	hypothetical protein ARALYDRAFT_323065 [Arabidopsis lyrata subsp. lyrata] >gi|297321421|gb|EFH51842.1| hypothetical protein ARALYDRAFT_323065 [Arabidopsis lyrata subsp. lyrata]	gi|110797225|gb|AC189545.1|	442	1e-121	Brassica rapa subsp. pekinensis clone KBrH004J18, complete sequence	--	--	--	--	--	--	--	--	--	--	--	--	--	--	-	-	-	--
CL11391.Contig3	2026	315	122	352.311	104.783	-1.74945	Down	3.10168e-05	0.000611096	gi|229558102|gb|ACQ76801.1|	77.8	6e-13	WRKY transcription factor 2 [Brassica napus]	gi|229558101|gb|FJ384104.1|	2720	0	Brassica napus cultivar Westar WRKY transcription factor 2 (WRKY2) mRNA, WRKY2-2 allele, partial cds	sp|Q9FG77|WRKY2_ARATH	704	0	Probable WRKY transcription factor 2 OS=Arabidopsis thaliana GN=WRKY2 PE=2 SV=1	--	--	--	--	--	K13424	2e-45	171	rcu:RCOM_0664190	WRKY transcription factor 33	GO:0009942//longitudinal axis specification;GO:0006355//regulation of transcription, DNA-dependent;GO:0030010//establishment of cell polarity	GO:0043565//sequence-specific DNA binding;GO:0003700//sequence-specific DNA binding transcription factor activity	GO:0005634//nucleus	ko04626//Plant-pathogen interaction
CL11406.Contig1	912	86.6667	7.66667	96.0985	6.61439	-3.86083	Down	5.16167e-05	0.000948082	gi|567154493|ref|XP_006417794.1|	446	1e-152	hypothetical protein EUTSA_v10007062mg [Eutrema salsugineum] >gi|557095565|gb|ESQ36147.1| hypothetical protein EUTSA_v10007062mg [Eutrema salsugineum]	gi|41619021|gb|AY519535.1|	270	3e-69	Arabidopsis thaliana MYB transcription factor (At1g07540) mRNA, complete cds	sp|Q6R0E3|TRP5_ARATH	417	4e-143	Telomere repeat-binding protein 5 OS=Arabidopsis thaliana GN=TRP5 PE=1 SV=2	--	--	--	--	--	--	--	--	--	--	GO:0009751//response to salicylic acid stimulus;GO:0046686//response to cadmium ion;GO:0009739//response to gibberellin stimulus;GO:0009723//response to ethylene stimulus;GO:0009737//response to abscisic acid stimulus;GO:0009753//response to jasmonic acid stimulus	GO:0008301//DNA binding, bending;GO:0003682//chromatin binding;GO:0005515//protein binding;GO:0042162//telomeric DNA binding	-	--
CL11406.Contig2	1256	406.667	0	451.917	0.0001	-22.1076	Down	1.45837e-16	1.52672e-14	gi|567154493|ref|XP_006417794.1|	572.8	0	hypothetical protein EUTSA_v10007062mg [Eutrema salsugineum] >gi|557095565|gb|ESQ36147.1| hypothetical protein EUTSA_v10007062mg [Eutrema salsugineum]	gi|41619021|gb|AY519535.1|	513	1e-142	Arabidopsis thaliana MYB transcription factor (At1g07540) mRNA, complete cds	sp|Q6R0E3|TRP5_ARATH	550	0	Telomere repeat-binding protein 5 OS=Arabidopsis thaliana GN=TRP5 PE=1 SV=2	--	--	--	--	--	--	--	--	--	--	-	GO:0003677//DNA binding;GO:0003682//chromatin binding	-	--
CL11411.Contig1	1265	76.3333	0.666667	85.5027	0.618421	-7.11124	Down	2.05259e-16	2.12403e-14	gi|297833510|ref|XP_002884637.1|	385.2	9e-132	hypothetical protein ARALYDRAFT_340917 [Arabidopsis lyrata subsp. lyrata] >gi|297330477|gb|EFH60896.1| hypothetical protein ARALYDRAFT_340917 [Arabidopsis lyrata subsp. lyrata]	gi|199580271|gb|AC189577.2|	1336	0	Brassica rapa subsp. pekinensis clone KBrH011G10, complete sequence	sp|Q94F39|AFP3_ARATH	100	2e-24	Ninja-family protein AFP3 OS=Arabidopsis thaliana GN=AFP3 PE=1 SV=1	--	--	--	--	--	--	--	--	--	--	GO:0006913//nucleocytoplasmic transport	GO:0003723//RNA binding	GO:0009506//plasmodesma;GO:0005634//nucleus	--
CL11413.Contig1	724	10.3333	83.3333	11.7745	71.7299	2.60691	Up	1.67357e-05	0.000353698	gi|565434069|ref|XP_006280838.1|	342.4	2e-117	hypothetical protein CARUB_v10026814mg [Capsella rubella] >gi|482549542|gb|EOA13736.1| hypothetical protein CARUB_v10026814mg [Capsella rubella]	gi|16432|emb|Z12163.1|	543	1e-151	A.thaliana mRNA encoding protein phosphatase 1A	sp|P48482|PP12_ARATH	339	5e-118	Serine/threonine-protein phosphatase PP1 isozyme 2 OS=Arabidopsis thaliana GN=TOPP2 PE=2 SV=1	YER133w	266	8e-89	COG0639	Diadenosine tetraphosphatase and related serine/threonine protein phosphatases	K06269	7e-118	340	aly:ARALYDRAFT_685584	protein phosphatase 1, catalytic subunit [EC:3.1.3.16]	GO:0016926//protein desumoylation;GO:0006470//protein dephosphorylation;GO:0050665//hydrogen peroxide biosynthetic process;GO:0010228//vegetative to reproductive phase transition of meristem	GO:0046872//metal ion binding;GO:0004722//protein serine/threonine phosphatase activity	GO:0000164//protein phosphatase type 1 complex	ko03015//mRNA surveillance pathway
CL11416.Contig3	336	0	23	0.0001	19.5309	17.5754	Up	1.39117e-05	0.000299978	gi|567219656|ref|XP_006413457.1|	113.2	2e-29	hypothetical protein EUTSA_v10025430mg [Eutrema salsugineum] >gi|557114627|gb|ESQ54910.1| hypothetical protein EUTSA_v10025430mg [Eutrema salsugineum]	gi|332656411|gb|CP002687.1|	131	6e-28	Arabidopsis thaliana chromosome 4, complete genome	sp|Q9STX1|ACBP3_ARATH	97.4	2e-25	Acyl-CoA-binding domain-containing protein 3 OS=Arabidopsis thaliana GN=ACBP3 PE=1 SV=1	YGR189c	51.6	3e-08	COG2273	Beta-glucanase/Beta-glucan synthetase	K11323	2e-08	52	vcn:VOLCADRAFT_121342	histone arginine demethylase JMJD6 [EC:1.14.11.-]	GO:0042742//defense response to bacterium;GO:0015908//fatty acid transport;GO:0009646//response to absence of light;GO:0050832//defense response to fungus	GO:0000062//fatty-acyl-CoA binding	GO:0005615//extracellular space	--
CL11421.Contig2	561	444.667	0	509.101	0.0001	-22.2795	Down	3.22312e-05	0.000631941	gi|297791081|ref|XP_002863425.1|	133.7	2e-39	expressed protein [Arabidopsis lyrata subsp. lyrata] >gi|297309260|gb|EFH39684.1| expressed protein [Arabidopsis lyrata subsp. lyrata]	gi|199579896|gb|AC189210.2|	1070	0	Brassica rapa subsp. pekinensis clone KBrB007O13, complete sequence	--	--	--	--	--	--	--	--	--	--	--	--	--	--	-	-	-	--
CL11426.Contig2	2279	45	455.333	50.7972	396.471	2.9644	Up	2.84475e-11	1.68677e-09	gi|567136361|ref|XP_006393933.1|	1203.3	0	hypothetical protein EUTSA_v10003693mg [Eutrema salsugineum] >gi|557090572|gb|ESQ31219.1| hypothetical protein EUTSA_v10003693mg [Eutrema salsugineum]	gi|332002898|gb|CP002688.1|	1017	0	Arabidopsis thaliana chromosome 5, complete sequence	sp|O65351|SUBL_ARATH	1162	0	Subtilisin-like protease OS=Arabidopsis thaliana GN=ARA12 PE=1 SV=1	BH0831	122	4e-28	COG1404	Subtilisin-like serine proteases	--	--	--	--	--	GO:0080001//mucilage extrusion from seed coat;GO:0048359//mucilage metabolic process involved seed coat development;GO:0006508//proteolysis;GO:0043086//negative regulation of catalytic activity	GO:0042802//identical protein binding;GO:0004252//serine-type endopeptidase activity	GO:0009505//plant-type cell wall;GO:0048046//apoplast	--
CL11426.Contig3	737	0	49.3333	0.0001	42.043	18.6815	Up	1.02371e-07	3.5236e-06	gi|567136361|ref|XP_006393933.1|	358.6	6e-118	hypothetical protein EUTSA_v10003693mg [Eutrema salsugineum] >gi|557090572|gb|ESQ31219.1| hypothetical protein EUTSA_v10003693mg [Eutrema salsugineum]	gi|57900810|gb|AC155348.1|	525	1e-146	Brassica rapa subsp. pekinensis chromosome Cytogenetic chromosome 1 clone KBrH097M21, complete sequence	sp|O65351|SUBL_ARATH	347	2e-115	Subtilisin-like protease OS=Arabidopsis thaliana GN=ARA12 PE=1 SV=1	BH0831	58.2	4e-09	COG1404	Subtilisin-like serine proteases	K11262	2e-06	49.7	aly:ARALYDRAFT_473714	acetyl-CoA carboxylase / biotin carboxylase [EC:6.4.1.2 6.3.4.14]	GO:0080001//mucilage extrusion from seed coat;GO:0048359//mucilage metabolic process involved seed coat development;GO:0006508//proteolysis;GO:0043086//negative regulation of catalytic activity	GO:0042802//identical protein binding;GO:0004252//serine-type endopeptidase activity	GO:0009505//plant-type cell wall;GO:0048046//apoplast	ko01100//Metabolic pathways;ko00620//Pyruvate metabolism;ko00061//Fatty acid biosynthesis;ko00640//Propanoate metabolism
CL11437.Contig1	695	0	30.3333	0.0001	26.6617	18.0244	Up	1.4384e-06	3.90883e-05	gi|413923140|gb|AFW63072.1|	102.4	1e-25	hypothetical protein ZEAMMB73_160724 [Zea mays]	gi|194700137|gb|BT039148.1|	456	1e-125	Zea mays full-length cDNA clone ZM_BFb0377C14 mRNA, complete cds	--	--	--	--	--	--	--	--	--	--	--	--	--	--	-	-	-	--
CL11438.Contig1	1710	4471.67	1.66667	5075.81	1.25498	-11.9818	Down	1.14009e-17	1.29592e-15	gi|567206680|ref|XP_006409088.1|	808.1	0	hypothetical protein EUTSA_v10022690mg [Eutrema salsugineum] >gi|557110250|gb|ESQ50541.1| hypothetical protein EUTSA_v10022690mg [Eutrema salsugineum]	gi|297832591|ref|XM_002884132.1|	916	0	Arabidopsis lyrata subsp. lyrata transferase family protein, mRNA	sp|O64470|SHT_ARATH	756	0	Spermidine hydroxycinnamoyl transferase OS=Arabidopsis thaliana GN=SHT PE=1 SV=1	--	--	--	--	--	K13065	7e-99	308	rcu:RCOM_1442250	shikimate O-hydroxycinnamoyltransferase [EC:2.3.1.133]	GO:0080088//spermidine hydroxycinnamate conjugate biosynthetic process;GO:0010584//pollen exine formation	GO:0080072//spermidine:sinapoyl CoA N-acyltransferase activity;GO:0080074//spermidine:caffeoyl CoA N-acyltransferase activity;GO:0080073//spermidine:coumaroyl CoA N-acyltransferase activity;GO:0080075//spermidine:feruloyl CoA N-acyltransferase activity;GO:0050734//hydroxycinnamoyltransferase activity	GO:0005737//cytoplasm	ko00940//Phenylpropanoid biosynthesis;ko01110//Biosynthesis of secondary metabolites;ko00941//Flavonoid biosynthesis;ko00945//Stilbenoid, diarylheptanoid and gingerol biosynthesis
CL11438.Contig2	819	34.6667	0	39.1948	0.0001	-18.5803	Down	1.6238e-10	8.70242e-09	--	--	--	--	gi|184160092|gb|EU382073.1|	109	5e-21	Arabidopsis halleri subsp. halleri clone BAC_7C17, genomic sequence	sp|O64470|SHT_ARATH	48.5	2e-06	Spermidine hydroxycinnamoyl transferase OS=Arabidopsis thaliana GN=SHT PE=1 SV=1	--	--	--	--	--	--	--	--	--	--	-	-	-	--
CL11438.Contig3	1556	21720	8	24264.7	6.09272	-11.9595	Down	1.26227e-87	4.08058e-84	gi|567206680|ref|XP_006409088.1|	801.6	0	hypothetical protein EUTSA_v10022690mg [Eutrema salsugineum] >gi|557110250|gb|ESQ50541.1| hypothetical protein EUTSA_v10022690mg [Eutrema salsugineum]	gi|297832591|ref|XM_002884132.1|	880	0	Arabidopsis lyrata subsp. lyrata transferase family protein, mRNA	sp|O64470|SHT_ARATH	760	0	Spermidine hydroxycinnamoyl transferase OS=Arabidopsis thaliana GN=SHT PE=1 SV=1	--	--	--	--	--	K13065	1e-97	303	rcu:RCOM_1442250	shikimate O-hydroxycinnamoyltransferase [EC:2.3.1.133]	GO:0080088//spermidine hydroxycinnamate conjugate biosynthetic process;GO:0010584//pollen exine formation	GO:0080072//spermidine:sinapoyl CoA N-acyltransferase activity;GO:0080074//spermidine:caffeoyl CoA N-acyltransferase activity;GO:0080073//spermidine:coumaroyl CoA N-acyltransferase activity;GO:0080075//spermidine:feruloyl CoA N-acyltransferase activity;GO:0050734//hydroxycinnamoyltransferase activity	GO:0005737//cytoplasm	ko00940//Phenylpropanoid biosynthesis;ko01110//Biosynthesis of secondary metabolites;ko00941//Flavonoid biosynthesis;ko00945//Stilbenoid, diarylheptanoid and gingerol biosynthesis
CL11441.Contig1	1277	68.6667	5	77.7672	4.52178	-4.1042	Down	1.90043e-07	6.17071e-06	gi|567220022|ref|XP_006413640.1|	163.7	1e-45	hypothetical protein EUTSA_v10026873mg [Eutrema salsugineum] >gi|557114810|gb|ESQ55093.1| hypothetical protein EUTSA_v10026873mg [Eutrema salsugineum]	--	--	--	--	sp|Q9FPJ8|RB45A_ARATH	67	5e-12	Polyadenylate-binding protein RBP45A OS=Arabidopsis thaliana GN=RBP45A PE=2 SV=1	--	--	--	--	--	--	--	--	--	--	GO:0009987//cellular process	-	-	--
CL11469.Contig1	1290	191	0	215.827	0.0001	-21.0414	Down	5.14172e-24	9.05323e-22	--	--	--	--	--	--	--	--	--	--	--	--	--	--	--	--	--	--	--	--	--	--	-	-	-	--
CL11469.Contig2	1384	49.3333	0	55.8934	0.0001	-19.0923	Down	9.39134e-12	5.9669e-10	--	--	--	--	--	--	--	--	--	--	--	--	--	--	--	--	--	--	--	--	--	--	-	-	-	--
CL11478.Contig2	2186	19230.3	1.33333	21505.7	1.05162	-14.3198	Down	1.10431e-96	1.1156e-92	gi|567166682|ref|XP_006397894.1|	1048.1	0	hypothetical protein EUTSA_v10001369mg [Eutrema salsugineum] >gi|557098967|gb|ESQ39347.1| hypothetical protein EUTSA_v10001369mg [Eutrema salsugineum]	gi|30690580|ref|NM_130272.3|	1788	0	Arabidopsis thaliana pectinesterase 5 mRNA, complete cds	sp|Q5MFV8|PME5_ARATH	1045	0	Pectinesterase 5 OS=Arabidopsis thaliana GN=PME5 PE=2 SV=2	CAC3373	166	2e-45	COG4677	Pectin methylesterase	K01051	0	976	ath:AT2G47030	pectinesterase [EC:3.1.1.11]	GO:0042545//cell wall modification;GO:0009860//pollen tube growth;GO:0043086//negative regulation of catalytic activity;GO:0045490//pectin catabolic process	GO:0045330;GO:0030599//pectinesterase activity;GO:0004857//enzyme inhibitor activity	GO:0009506//plasmodesma;GO:0009505//plant-type cell wall;GO:0005576//extracellular region;GO:0090406//pollen tube	ko00040//Pentose and glucuronate interconversions;ko01100//Metabolic pathways;ko00500//Starch and sucrose metabolism
CL11478.Contig4	1550	16919	1.66667	18915.9	1.30262	-13.8259	Down	4.99824e-94	3.10729e-90	gi|6093122|emb|CAB58974.1|	813.1	0	pectin methylesterase [Arabidopsis thaliana]	gi|199580063|gb|AC232491.1|	1645	0	Brassica rapa subsp. pekinensis clone KBrB049N04, complete sequence	sp|Q5MFV8|PME5_ARATH	811	0	Pectinesterase 5 OS=Arabidopsis thaliana GN=PME5 PE=2 SV=2	CAC3373	165	4e-46	COG4677	Pectin methylesterase	K01051	0	773	ath:AT2G47030	pectinesterase [EC:3.1.1.11]	GO:0042545//cell wall modification;GO:0009860//pollen tube growth;GO:0043086//negative regulation of catalytic activity;GO:0045490//pectin catabolic process	GO:0045330;GO:0030599//pectinesterase activity;GO:0004857//enzyme inhibitor activity	GO:0009506//plasmodesma;GO:0009505//plant-type cell wall;GO:0005576//extracellular region;GO:0090406//pollen tube	ko00040//Pentose and glucuronate interconversions;ko01100//Metabolic pathways;ko00500//Starch and sucrose metabolism
CL11478.Contig5	734	4840.33	0	5413.44	0.0001	-25.69	Down	8.49845e-82	1.59727e-78	gi|56462498|gb|AAV91508.1|	417.2	8e-143	VANGUARD 1 [Arabidopsis thaliana]	gi|6093121|emb|AJ250430.1|	678	0	Arabidopsis thaliana mRNA for pectin methylesterase (pme5 gene)	sp|Q5MFV8|PME5_ARATH	415	5e-144	Pectinesterase 5 OS=Arabidopsis thaliana GN=PME5 PE=2 SV=2	RSp0138	99.8	1e-23	COG4677	Pectin methylesterase	K01051	2e-140	407	ath:AT2G47030	pectinesterase [EC:3.1.1.11]	GO:0042545//cell wall modification;GO:0009860//pollen tube growth;GO:0043086//negative regulation of catalytic activity;GO:0045490//pectin catabolic process	GO:0045330;GO:0030599//pectinesterase activity;GO:0004857//enzyme inhibitor activity	GO:0009506//plasmodesma;GO:0009505//plant-type cell wall;GO:0005576//extracellular region;GO:0090406//pollen tube	ko00040//Pentose and glucuronate interconversions;ko01100//Metabolic pathways;ko00500//Starch and sucrose metabolism
CL11481.Contig1	1718	177.667	0	201.724	0.0001	-20.944	Down	1.74913e-06	4.67156e-05	gi|565466001|ref|XP_006290890.1|	880.6	0	hypothetical protein CARUB_v10017002mg [Capsella rubella] >gi|482559597|gb|EOA23788.1| hypothetical protein CARUB_v10017002mg [Capsella rubella]	gi|202070618|gb|AC189508.2|	1727	0	Brassica rapa subsp. pekinensis clone KBrB088I08, complete sequence	sp|Q94BQ2|PRS8B_ARATH	70.9	6e-13	26S protease regulatory subunit 8 homolog B OS=Arabidopsis thaliana GN=RPT6B PE=2 SV=1	SPAC644.07	125	2e-30	COG0465	ATP-dependent Zn proteases	K13120	7e-160	471	vvi:100263357	protein FAM32A	GO:0052542//defense response by callose deposition;GO:0009611//response to wounding;GO:0009627//systemic acquired resistance;GO:0010200//response to chitin;GO:0009697//salicylic acid biosynthetic process;GO:0009612//response to mechanical stimulus	GO:0005524//ATP binding;GO:0016887//ATPase activity	GO:0005739//mitochondrion;GO:0005886//plasma membrane	--
CL11495.Contig1	856	235.333	4.66667	265.847	3.83676	-6.11456	Down	4.57111e-14	3.77353e-12	gi|567197504|ref|XP_006406589.1|	298.5	3e-101	hypothetical protein EUTSA_v10021576mg [Eutrema salsugineum] >gi|557107735|gb|ESQ48042.1| hypothetical protein EUTSA_v10021576mg [Eutrema salsugineum]	gi|119720751|gb|EF110949.1|	363	2e-97	Brassica rapa clone 641 copper ion binding/electron transporter mRNA, complete cds	sp|Q9SK27|ENL1_ARATH	106	4e-28	Early nodulin-like protein 1 OS=Arabidopsis thaliana GN=At2g25060 PE=1 SV=2	--	--	--	--	--	--	--	--	--	--	-	GO:0005507//copper ion binding;GO:0009055//electron carrier activity	GO:0031225//anchored to membrane;GO:0005886//plasma membrane	--
CL11495.Contig2	288	50	6	56.3009	4.98897	-3.49634	Down	9.40054e-07	2.649e-05	gi|567197504|ref|XP_006406589.1|	115.9	2e-32	hypothetical protein EUTSA_v10021576mg [Eutrema salsugineum] >gi|557107735|gb|ESQ48042.1| hypothetical protein EUTSA_v10021576mg [Eutrema salsugineum]	gi|119720751|gb|EF110949.1|	174	4e-41	Brassica rapa clone 641 copper ion binding/electron transporter mRNA, complete cds	sp|Q8LC95|ENL3_ARATH	45.1	6e-07	Early nodulin-like protein 3 OS=Arabidopsis thaliana GN=At5g25090 PE=1 SV=2	--	--	--	--	--	--	--	--	--	--	-	GO:0005507//copper ion binding;GO:0009055//electron carrier activity	GO:0031225//anchored to membrane;GO:0005886//plasma membrane	--
CL11501.Contig1	510	0	40	0.0001	34.7767	18.4078	Up	9.00305e-09	3.75056e-07	gi|293332217|ref|NP_001168842.1|	57.4	2e-08	uncharacterized protein LOC100382647 [Zea mays]	--	--	--	--	--	--	--	--	--	--	--	--	--	--	--	--	--	--	-	-	-	--
CL11503.Contig1	1295	3.33333	115	3.70635	96.3107	4.69962	Up	1.13687e-06	3.16171e-05	gi|15240012|ref|NP_201457.1|	452.6	1e-152	phototropic-responsive NPH3 family protein [Arabidopsis thaliana] >gi|338819810|sp|Q94A73.2|Y5656_ARATH RecName: Full=BTB/POZ domain-containing protein At5g66560 >gi|332010846|gb|AED98229.1| phototropic-responsive NPH3 family protein [Arabidopsis thaliana]	gi|297797740|ref|XM_002866709.1|	436	1e-119	Arabidopsis lyrata subsp. lyrata phototropic-responsive NPH3 family protein, mRNA	sp|Q94A73|Y5656_ARATH	452	2e-154	BTB/POZ domain-containing protein At5g66560 OS=Arabidopsis thaliana GN=At5g66560 PE=2 SV=2	--	--	--	--	--	--	--	--	--	--	GO:0009416//response to light stimulus	GO:0004871//signal transducer activity	GO:0005886//plasma membrane	--
CL11507.Contig2	1185	27.3333	1	30.7122	0.752991	-5.35004	Down	1.04157e-06	2.90969e-05	gi|224133760|ref|XP_002321654.1|	691	0	Cys endopeptidase family protein [Populus trichocarpa] >gi|222868650|gb|EEF05781.1| Cys endopeptidase family protein [Populus trichocarpa]	gi|566206836|ref|XM_002321618.2|	1806	0	Populus trichocarpa Cys endopeptidase family protein (POPTR_0015s09890g) mRNA, complete cds	sp|O65039|CYSEP_RICCO	633	0	Vignain OS=Ricinus communis GN=CYSEP PE=1 SV=1	AF1946_2	85.9	2e-18	COG4870	Cysteine protease	K01365	0	691	pop:POPTR_666563	cathepsin L [EC:3.4.22.15]	GO:0006508//proteolysis;GO:0055114//oxidation-reduction process	GO:0032440//2-alkenal reductase [NAD(P)] activity;GO:0008234//cysteine-type peptidase activity	GO:0005773//vacuole;GO:0005788//endoplasmic reticulum lumen;GO:0033095	ko04145//Phagosome
CL11508.Contig1	2546	71	2.66667	79.9289	2.2673	-5.13967	Down	2.35741e-12	1.59565e-10	gi|590601299|ref|XP_007019612.1|	433.3	1e-141	Uncharacterized protein TCM_035725 [Theobroma cacao] >gi|508724940|gb|EOY16837.1| Uncharacterized protein TCM_035725 [Theobroma cacao]	gi|199580127|gb|AC189431.2|	3148	0	Brassica rapa subsp. pekinensis clone KBrB068B07, complete sequence	sp|Q9SZA6|FBK91_ARATH	187	2e-56	F-box/kelch-repeat protein At4g33290 OS=Arabidopsis thaliana GN=At4g33290 PE=2 SV=3	YGR109w-b_2	232	3e-63	COG2801	Transposase and inactivated derivatives	K02535	1e-11	70.1	aly:ARALYDRAFT_472870	UDP-3-O-[3-hydroxymyristoyl] N-acetylglucosamine deacetylase [EC:3.5.1.108]	GO:0006278//RNA-dependent DNA replication;GO:0006310//DNA recombination	GO:0003964//RNA-directed DNA polymerase activity;GO:0003677//DNA binding;GO:0003723//RNA binding	-	ko01100//Metabolic pathways
CL11509.Contig1	455	9	138.333	10.0992	118.971	3.55829	Up	6.19106e-10	3.08667e-08	gi|567170393|ref|XP_006398928.1|	149.1	2e-43	hypothetical protein EUTSA_v10014331mg [Eutrema salsugineum] >gi|557100018|gb|ESQ40381.1| hypothetical protein EUTSA_v10014331mg [Eutrema salsugineum]	gi|199580075|gb|AC189388.2|	139	3e-30	Brassica rapa subsp. pekinensis clone KBrB053D06, complete sequence	sp|Q0J709|UP12_ORYSJ	49.3	1e-07	Unknown protein DS12 from 2D-PAGE of leaf, chloroplastic OS=Oryza sativa subsp. japonica GN=Os08g0242700 PE=2 SV=2	--	--	--	--	--	--	--	--	--	--	GO:0019408//dolichol biosynthetic process	-	GO:0009570//chloroplast stroma;GO:0009535//chloroplast thylakoid membrane	--
CL1151.Contig4	1256	0	22	0.0001	18.868	17.5256	Up	2.05552e-05	0.000424542	gi|567172542|ref|XP_006399563.1|	603.2	0	hypothetical protein EUTSA_v10013072mg [Eutrema salsugineum] >gi|557100653|gb|ESQ41016.1| hypothetical protein EUTSA_v10013072mg [Eutrema salsugineum]	gi|186521934|ref|NM_121106.3|	1063	0	Arabidopsis thaliana pentatricopeptide repeat-containing protein mRNA, complete cds	sp|Q8VYD6|PP374_ARATH	573	0	Pentatricopeptide repeat-containing protein At5g10690 OS=Arabidopsis thaliana GN=CBSPPR1 PE=2 SV=1	--	--	--	--	--	--	--	--	--	--	GO:0016556//mRNA modification;GO:0019288//isopentenyl diphosphate biosynthetic process, mevalonate-independent pathway	GO:0030554//adenyl nucleotide binding;GO:0003824//catalytic activity	GO:0005829//cytosol;GO:0005739//mitochondrion	--
CL11514.Contig1	1362	680.667	0	773.343	0.0001	-22.8827	Down	3.38465e-13	2.53513e-11	gi|253762020|gb|ACT35474.1|	649.8	0	peroxidase 65 [Brassica rapa]	gi|199579924|gb|AC189245.2|	1824	0	Brassica rapa subsp. pekinensis clone KBrB017K02, complete sequence	sp|Q9FJR1|PER65_ARATH	607	0	Peroxidase 65 OS=Arabidopsis thaliana GN=PER65 PE=2 SV=2	--	--	--	--	--	K00430	0	610	aly:ARALYDRAFT_494280	peroxidase [EC:1.11.1.7]	GO:0006979//response to oxidative stress;GO:0009827//plant-type cell wall modification;GO:0009860//pollen tube growth;GO:0055114//oxidation-reduction process	GO:0046872//metal ion binding;GO:0009044//xylan 1,4-beta-xylosidase activity;GO:0020037//heme binding;GO:0004601//peroxidase activity	GO:0005576//extracellular region	ko01100//Metabolic pathways;ko00940//Phenylpropanoid biosynthesis;ko01110//Biosynthesis of secondary metabolites;ko00360//Phenylalanine metabolism
CL11514.Contig2	1358	1046	1.66667	1185.65	1.59895	-9.53433	Down	9.55333e-18	1.0936e-15	gi|253762020|gb|ACT35474.1|	628.6	0	peroxidase 65 [Brassica rapa]	gi|199579924|gb|AC189245.2|	1407	0	Brassica rapa subsp. pekinensis clone KBrB017K02, complete sequence	sp|Q9FJR1|PER65_ARATH	607	0	Peroxidase 65 OS=Arabidopsis thaliana GN=PER65 PE=2 SV=2	YKR066c	54.3	2e-07	COG0376	Catalase (peroxidase I)	K00430	0	610	aly:ARALYDRAFT_494280	peroxidase [EC:1.11.1.7]	GO:0006979//response to oxidative stress;GO:0009827//plant-type cell wall modification;GO:0009860//pollen tube growth;GO:0055114//oxidation-reduction process	GO:0046872//metal ion binding;GO:0009044//xylan 1,4-beta-xylosidase activity;GO:0020037//heme binding;GO:0004601//peroxidase activity	GO:0005576//extracellular region	ko01100//Metabolic pathways;ko00940//Phenylpropanoid biosynthesis;ko01110//Biosynthesis of secondary metabolites;ko00360//Phenylalanine metabolism
CL11514.Contig3	293	131	0	148.949	0.0001	-20.5064	Down	7.55616e-09	3.18391e-07	gi|297790983|ref|XP_002863376.1|	80.5	1e-17	hypothetical protein ARALYDRAFT_494280 [Arabidopsis lyrata subsp. lyrata] >gi|297309211|gb|EFH39635.1| hypothetical protein ARALYDRAFT_494280 [Arabidopsis lyrata subsp. lyrata]	gi|253762019|gb|GQ258783.1|	165	4e-38	Brassica rapa peroxidase 65 mRNA, complete cds	sp|Q9FJR1|PER65_ARATH	76.6	5e-18	Peroxidase 65 OS=Arabidopsis thaliana GN=PER65 PE=2 SV=2	--	--	--	--	--	K00430	5e-19	80.5	aly:ARALYDRAFT_494280	peroxidase [EC:1.11.1.7]	GO:0006979//response to oxidative stress;GO:0009827//plant-type cell wall modification;GO:0009860//pollen tube growth;GO:0055114//oxidation-reduction process	GO:0046872//metal ion binding;GO:0009044//xylan 1,4-beta-xylosidase activity;GO:0020037//heme binding;GO:0004601//peroxidase activity	GO:0005576//extracellular region	ko01100//Metabolic pathways;ko00940//Phenylpropanoid biosynthesis;ko01110//Biosynthesis of secondary metabolites;ko00360//Phenylalanine metabolism
CL11530.Contig1	1384	244.667	42	274.038	35.8805	-2.9331	Down	8.63494e-09	3.6065e-07	gi|567172662|ref|XP_006399599.1|	548.5	0	hypothetical protein EUTSA_v10015286mg [Eutrema salsugineum] >gi|557100689|gb|ESQ41052.1| hypothetical protein EUTSA_v10015286mg [Eutrema salsugineum]	gi|199580083|gb|AC189393.2|	2393	0	Brassica rapa subsp. pekinensis clone KBrB054O10, complete sequence	--	--	--	--	--	--	--	--	--	--	--	--	--	--	GO:0048767//root hair elongation;GO:0006857//oligopeptide transport	-	GO:0005886//plasma membrane;GO:0009507//chloroplast	--
CL11539.Contig3	283	0	21	0.0001	18.623	17.5067	Up	2.65841e-05	0.000534314	gi|567145751|ref|XP_006415334.1|	50.1	1e-06	hypothetical protein EUTSA_v10006954mg [Eutrema salsugineum] >gi|557093105|gb|ESQ33687.1| hypothetical protein EUTSA_v10006954mg [Eutrema salsugineum]	gi|332189094|gb|CP002684.1|	119	2e-24	Arabidopsis thaliana chromosome 1, complete sequence	sp|Q9FT73|MED34_ARATH	48.1	8e-08	Mediator of RNA polymerase II transcription subunit 34 OS=Arabidopsis thaliana GN=MED34 PE=1 SV=1	--	--	--	--	--	K10899	2e-07	48.1	ath:AT1G31360	ATP-dependent DNA helicase Q1 [EC:3.6.4.12]	-	-	-	--
CL1154.Contig2	1437	115.333	571.333	130.861	493.292	1.91441	Up	3.17909e-05	0.00062452	gi|567213650|ref|XP_006410935.1|	303.1	3e-100	hypothetical protein EUTSA_v10017918mg [Eutrema salsugineum] >gi|557112104|gb|ESQ52388.1| hypothetical protein EUTSA_v10017918mg [Eutrema salsugineum]	gi|186506153|ref|NM_179952.3|	375	1e-100	Arabidopsis thaliana uncharacterized protein mRNA, complete cds	--	--	--	--	--	--	--	--	--	--	--	--	--	--	GO:0006888//ER to Golgi vesicle-mediated transport;GO:0043090//amino acid import	-	GO:0005634//nucleus	--
CL11551.Contig1	1464	199.667	0	226.407	0.0001	-21.1105	Down	3.37383e-14	2.84323e-12	gi|567196740|ref|XP_006406373.1|	698.7	0	hypothetical protein EUTSA_v10020863mg [Eutrema salsugineum] >gi|557107519|gb|ESQ47826.1| hypothetical protein EUTSA_v10020863mg [Eutrema salsugineum]	gi|297830741|ref|XM_002883207.1|	1398	0	Arabidopsis lyrata subsp. lyrata kinase family protein, mRNA	sp|Q9FE20|PBS1_ARATH	452	2e-156	Serine/threonine-protein kinase PBS1 OS=Arabidopsis thaliana GN=PBS1 PE=1 SV=1	CAC0404_1	89.7	3e-19	COG0515	Serine/threonine protein kinase	K13430	4e-164	473	pop:POPTR_413452	serine/threonine-protein kinase PBS1 [EC:2.7.11.1]	GO:0018108//peptidyl-tyrosine phosphorylation	GO:0004715//non-membrane spanning protein tyrosine kinase activity;GO:0005524//ATP binding;GO:0004674//protein serine/threonine kinase activity	GO:0009507//chloroplast	ko04626//Plant-pathogen interaction
CL11551.Contig2	383	27.6667	0	31.4537	0.0001	-18.2629	Down	1.02673e-06	2.8732e-05	gi|567196740|ref|XP_006406373.1|	64.7	2e-11	hypothetical protein EUTSA_v10020863mg [Eutrema salsugineum] >gi|557107519|gb|ESQ47826.1| hypothetical protein EUTSA_v10020863mg [Eutrema salsugineum]	gi|297830741|ref|XM_002883207.1|	295	2e-77	Arabidopsis lyrata subsp. lyrata kinase family protein, mRNA	--	--	--	--	--	--	--	--	--	--	--	--	--	--	-	-	-	--
CL11552.Contig1	1102	142	0	160.572	0.0001	-20.6148	Down	1.2067e-12	8.54717e-11	gi|565480922|ref|XP_006298101.1|	468.8	8e-165	hypothetical protein CARUB_v10014142mg [Capsella rubella] >gi|482566810|gb|EOA30999.1| hypothetical protein CARUB_v10014142mg [Capsella rubella]	gi|256419035|gb|AC237328.1|	809	0	Arabidopsis lyrata clone JGIFAFI-41L7, complete sequence	sp|Q9LRW1|LBD22_ARATH	434	3e-154	LOB domain-containing protein 22 OS=Arabidopsis thaliana GN=LBD22 PE=2 SV=1	--	--	--	--	--	K13945	5e-20	88.6	aly:ARALYDRAFT_486271	LOB domain-containing protein 29	-	-	GO:0005634//nucleus	--
CL11552.Contig2	1060	78	0	87.8076	0.0001	-19.744	Down	2.3272e-13	1.76767e-11	gi|565480922|ref|XP_006298101.1|	453.4	5e-159	hypothetical protein CARUB_v10014142mg [Capsella rubella] >gi|482566810|gb|EOA30999.1| hypothetical protein CARUB_v10014142mg [Capsella rubella]	gi|256419035|gb|AC237328.1|	646	0	Arabidopsis lyrata clone JGIFAFI-41L7, complete sequence	sp|Q9LRW1|LBD22_ARATH	417	8e-148	LOB domain-containing protein 22 OS=Arabidopsis thaliana GN=LBD22 PE=2 SV=1	--	--	--	--	--	K13945	7e-22	93.6	ath:AT3G58190	LOB domain-containing protein 29	-	-	GO:0005634//nucleus	--
CL1156.Contig5	1111	0.333333	41.6667	0.388704	34.5289	6.47299	Up	4.783e-06	0.000115628	gi|567158412|ref|XP_006418722.1|	61.6	4e-09	hypothetical protein EUTSA_v10002655mg [Eutrema salsugineum] >gi|557096650|gb|ESQ37158.1| hypothetical protein EUTSA_v10002655mg [Eutrema salsugineum]	gi|332640072|gb|CP002686.1|	109	7e-21	Arabidopsis thaliana chromosome 3, complete sequence	--	--	--	--	--	--	--	--	--	K13348	5e-07	51.6	pop:POPTR_909861	protein Mpv17	-	-	GO:0005739//mitochondrion;GO:0005778//peroxisomal membrane	ko04146//Peroxisome
CL11589.Contig2	1764	220.333	14.3333	245.705	12.2429	-4.32691	Down	5.84325e-15	5.30606e-13	gi|567178192|ref|XP_006401230.1|	978	0	hypothetical protein EUTSA_v10013043mg [Eutrema salsugineum] >gi|557102320|gb|ESQ42683.1| hypothetical protein EUTSA_v10013043mg [Eutrema salsugineum]	gi|145344749|ref|NM_118727.4|	563	1e-157	Arabidopsis thaliana ENTH/ANTH/VHS superfamily protein mRNA, complete cds	sp|Q8S9J8|CAP1_ARATH	217	2e-62	Probable clathrin assembly protein At4g32285 OS=Arabidopsis thaliana GN=At4g32285 PE=1 SV=2	--	--	--	--	--	--	--	--	--	--	GO:0048268//clathrin coat assembly	GO:0005545//1-phosphatidylinositol binding;GO:0030276//clathrin binding	GO:0030118//clathrin coat;GO:0005634//nucleus	--
CL11597.Contig1	802	92	8	103.97	7.24636	-3.84276	Down	1.0879e-10	5.98925e-09	gi|79320786|ref|NP_001031239.1|	61.6	3e-10	thioredoxin-dependent peroxidase 1 [Arabidopsis thaliana] >gi|332196327|gb|AEE34448.1| thioredoxin-dependent peroxidase 1 [Arabidopsis thaliana]	gi|332189094|gb|CP002684.1|	196	3e-47	Arabidopsis thaliana chromosome 1, complete sequence	sp|Q9XEX2|PRX2B_ARATH	134	2e-39	Peroxiredoxin-2B OS=Arabidopsis thaliana GN=PRXIIB PE=1 SV=1	CC3394	60.8	7e-11	COG0678	Peroxiredoxin	K03386	4e-36	127	ath:AT1G60740	peroxiredoxin (alkyl hydroperoxide reductase subunit C) [EC:1.11.1.15]	GO:0031047//gene silencing by RNA;GO:0042127//regulation of cell proliferation;GO:0006275//regulation of DNA replication;GO:0000911//cytokinesis by cell plate formation;GO:0051567//histone H3-K9 methylation;GO:0045010//actin nucleation;GO:0009407//toxin catabolic process;GO:0010389//regulation of G2/M transition of mitotic cell cycle;GO:0051225//spindle assembly;GO:0006342//chromatin silencing;GO…	GO:0008017//microtubule binding;GO:0016209//antioxidant activity	GO:0009941//chloroplast envelope;GO:0005829//cytosol;GO:0005874//microtubule;GO:0005886//plasma membrane;GO:0005634//nucleus	ko04146//Peroxisome
CL11597.Contig3	858	3759.67	26.3333	4177.67	22.877	-7.51266	Down	5.73047e-10	2.8712e-08	gi|4928472|gb|AAD33602.1|AF133302_1	281.6	6e-95	type 2 peroxiredoxin [Brassica rapa subsp. pekinensis]	gi|77817415|gb|DQ244739.1|	1405	0	Zea mays clone 10378 mRNA sequence	sp|Q9XEX2|PRX2B_ARATH	276	1e-94	Peroxiredoxin-2B OS=Arabidopsis thaliana GN=PRXIIB PE=1 SV=1	CC3394	135	8e-39	COG0678	Peroxiredoxin	K03386	2e-92	271	ath:AT1G60740	peroxiredoxin (alkyl hydroperoxide reductase subunit C) [EC:1.11.1.15]	GO:0031047//gene silencing by RNA;GO:0042127//regulation of cell proliferation;GO:0006275//regulation of DNA replication;GO:0000911//cytokinesis by cell plate formation;GO:0051567//histone H3-K9 methylation;GO:0045010//actin nucleation;GO:0009407//toxin catabolic process;GO:0010389//regulation of G2/M transition of mitotic cell cycle;GO:0051225//spindle assembly;GO:0006342//chromatin silencing;GO…	GO:0004601//peroxidase activity;GO:0008017//microtubule binding	GO:0009941//chloroplast envelope;GO:0005829//cytosol;GO:0005874//microtubule;GO:0005886//plasma membrane;GO:0005634//nucleus	ko04146//Peroxisome
CL11601.Contig1	1271	0.333333	26	0.362891	22.9012	5.97974	Up	1.69599e-05	0.000357877	--	--	--	--	--	--	--	--	--	--	--	--	--	--	--	--	--	--	--	--	--	--	-	-	-	--
CL11607.Contig1	982	701.667	179	785.681	158.643	-2.30816	Down	2.21278e-07	7.09372e-06	gi|79317821|ref|NP_001031030.1|	219.2	2e-69	copper chaperone for SOD1 [Arabidopsis thaliana] >gi|332190772|gb|AEE28893.1| copper chaperone for SOD1 [Arabidopsis thaliana]	gi|332189094|gb|CP002684.1|	63.9	3e-07	Arabidopsis thaliana chromosome 1, complete sequence	sp|O65198|SODCP_MEDSA	70.1	4e-14	Superoxide dismutase [Cu-Zn], chloroplastic OS=Medicago sativa GN=SODCP PE=2 SV=1	YMR038c	62.8	9e-11	COG2608	Copper chaperone	K04569	4e-69	219	aly:ARALYDRAFT_471402	copper chaperone for superoxide dismutase	GO:0015680//intracellular copper ion transport;GO:0055114//oxidation-reduction process;GO:0019430//removal of superoxide radicals;GO:0006878//cellular copper ion homeostasis	GO:0008270//zinc ion binding;GO:0016532//superoxide dismutase copper chaperone activity	GO:0009570//chloroplast stroma	--
CL1161.Contig1	859	146.667	26.3333	164.68	23.5966	-2.80301	Down	1.14741e-08	4.68333e-07	gi|297843180|ref|XP_002889471.1|	231.5	2e-74	hypothetical protein ARALYDRAFT_470343 [Arabidopsis lyrata subsp. lyrata] >gi|297335313|gb|EFH65730.1| hypothetical protein ARALYDRAFT_470343 [Arabidopsis lyrata subsp. lyrata]	gi|186478100|ref|NM_001123751.1|	125	1e-25	Arabidopsis thaliana cystatin/monellin-related protein mRNA, complete cds	--	--	--	--	--	--	--	--	--	--	--	--	--	--	-	-	-	--
CL1162.Contig4	844	167.667	32	189.762	27.0381	-2.81113	Down	1.17948e-05	0.000259665	gi|567222456|ref|XP_006414857.1|	444.5	2e-150	hypothetical protein EUTSA_v10024450mg [Eutrema salsugineum] >gi|557116027|gb|ESQ56310.1| hypothetical protein EUTSA_v10024450mg [Eutrema salsugineum]	gi|145340193|ref|NM_117452.4|	636	1e-179	Arabidopsis thaliana probable methionine--tRNA ligase mRNA, complete cds	sp|Q9SVN5|SYM_ARATH	412	2e-139	Probable methionine--tRNA ligase OS=Arabidopsis thaliana GN=At4g13780 PE=2 SV=1	SPAC30C2.04	167	2e-48	COG0073	EMAP domain	K01874	4e-139	412	ath:AT4G13780	methionyl-tRNA synthetase [EC:6.1.1.10]	GO:0046686//response to cadmium ion;GO:0006431//methionyl-tRNA aminoacylation	GO:0004825//methionine-tRNA ligase activity;GO:0005524//ATP binding;GO:0000049//tRNA binding	GO:0005829//cytosol	ko00450//Selenocompound metabolism;ko00970//Aminoacyl-tRNA biosynthesis
CL11625.Contig1	714	0	48.6667	0.0001	42.1866	18.6864	Up	2.90023e-08	1.10928e-06	gi|414876752|tpg|DAA53883.1|	273.9	5e-93	TPA: light-induced protein 1-like protein [Zea mays]	gi|194698969|gb|BT038564.1|	1407	0	Zea mays full-length cDNA clone ZM_BFb0287C15 mRNA, complete cds	sp|Q03200|LIRP1_ORYSJ	142	4e-43	Light-regulated protein OS=Oryza sativa subsp. japonica GN=LIR1 PE=2 SV=1	--	--	--	--	--	K14325	8e-11	62.4	bdi:100845778	RNA-binding protein with serine-rich domain 1	-	-	-	ko03013//RNA transport;ko03015//mRNA surveillance pathway
CL11626.Contig2	1134	90.3333	17.3333	101.002	14.6871	-2.78177	Down	6.33446e-07	1.85956e-05	gi|565493116|ref|XP_006304197.1|	409.1	6e-143	hypothetical protein CARUB_v10010276mg [Capsella rubella] >gi|482572908|gb|EOA37095.1| hypothetical protein CARUB_v10010276mg [Capsella rubella]	gi|334182360|ref|NM_100615.2|	672	0	Arabidopsis thaliana RAB GTPase homolog A2B mRNA, complete cds	sp|Q9LNW1|RAA2B_ARATH	403	1e-142	Ras-related protein RABA2b OS=Arabidopsis thaliana GN=RABA2B PE=2 SV=2	SPAC18G6.03	265	8e-88	COG1100	GTPase SAR1 and related small G proteins	K07976	3e-142	403	aly:ARALYDRAFT_678362	Rab family, other	GO:0016192//vesicle-mediated transport;GO:0006457//protein folding;GO:0007264//small GTPase mediated signal transduction;GO:0009408//response to heat;GO:0009644//response to high light intensity;GO:0042542//response to hydrogen peroxide;GO:0015031//protein transport	GO:0016787//hydrolase activity;GO:0005525//GTP binding	GO:0005829//cytosol;GO:0009504//cell plate;GO:0009506//plasmodesma;GO:0005768//endosome;GO:0005794//Golgi apparatus;GO:0005886//plasma membrane	--
CL1163.Contig2	1494	47	4	52.966	3.60473	-3.8771	Down	9.12153e-07	2.57937e-05	gi|567128695|ref|XP_006392065.1|	720.7	0	hypothetical protein EUTSA_v10023465mg [Eutrema salsugineum] >gi|557088571|gb|ESQ29351.1| hypothetical protein EUTSA_v10023465mg [Eutrema salsugineum]	gi|297840456|ref|XM_002888064.1|	1015	0	Arabidopsis lyrata subsp. lyrata alpha 1,4-glycosyltransferase family protein, mRNA	sp|P0C8Q4|Y4990_ARATH	133	4e-33	Uncharacterized protein At4g19900 OS=Arabidopsis thaliana GN=At4g19900 PE=2 SV=1	--	--	--	--	--	K01988	0	686	aly:ARALYDRAFT_893425	lactosylceramide 4-alpha-galactosyltransferase [EC:2.4.1.228]	GO:0008152//metabolic process	GO:0008378//galactosyltransferase activity	GO:0005795//Golgi stack	ko01100//Metabolic pathways;ko00603//Glycosphingolipid biosynthesis - globo series
CL11638.Contig2	295	0	52.3333	0.0001	44.9845	18.7791	Up	1.00148e-10	5.54369e-09	gi|567171969|ref|XP_006399397.1|	86.7	9e-22	hypothetical protein EUTSA_v10014921mg [Eutrema salsugineum] >gi|567171976|ref|XP_006399399.1| hypothetical protein EUTSA_v10014921mg [Eutrema salsugineum] >gi|557100487|gb|ESQ40850.1| hypothetical protein EUTSA_v10014921mg [Eutrema salsugineum] >gi|557100489|gb|ESQ40852.1| hypothetical protein EUTSA_v10014921mg [Eutrema salsugineum]	gi|30682604|ref|NM_120961.2|	184	4e-44	Arabidopsis thaliana RNA polymerase II transcriptional coactivator KIWI mRNA, complete cds	sp|O65154|KIWI_ARATH	86.3	2e-23	RNA polymerase II transcriptional coactivator KIWI OS=Arabidopsis thaliana GN=KIWI PE=1 SV=1	--	--	--	--	--	--	--	--	--	--	GO:0006355//regulation of transcription, DNA-dependent	GO:0003713//transcription coactivator activity;GO:0003677//DNA binding;GO:0005515//protein binding	GO:0005634//nucleus	--
CL11647.Contig1	1253	100	30.6667	112.662	26.738	-2.07504	Down	4.91479e-05	0.000907806	gi|297845494|ref|XP_002890628.1|	512.7	0	ATORC6/ORC6 [Arabidopsis lyrata subsp. lyrata] >gi|297336470|gb|EFH66887.1| ATORC6/ORC6 [Arabidopsis lyrata subsp. lyrata]	gi|297845493|ref|XM_002890582.1|	900	0	Arabidopsis lyrata subsp. lyrata ATORC6/ORC6, mRNA	sp|Q9ZVH3|ORC6_ARATH	509	0	Origin recognition complex subunit 6 OS=Arabidopsis thaliana GN=ORC6 PE=1 SV=2	--	--	--	--	--	K02608	0	512	aly:ARALYDRAFT_472711	origin recognition complex subunit 6	GO:0006261//DNA-dependent DNA replication	GO:0003677//DNA binding;GO:0005515//protein binding	GO:0005664//nuclear origin of replication recognition complex	--
CL1165.Contig10	1625	93.3333	6	104.94	5.53931	-4.24371	Down	4.05129e-12	2.68039e-10	gi|567179876|ref|XP_006401730.1|	90.5	1e-18	hypothetical protein EUTSA_v10014447mg [Eutrema salsugineum] >gi|557102820|gb|ESQ43183.1| hypothetical protein EUTSA_v10014447mg [Eutrema salsugineum]	gi|297796144|ref|XM_002865911.1|	297	2e-77	Arabidopsis lyrata subsp. lyrata nodulin MtN3 family protein, mRNA	sp|Q6NQN5|SWET3_ARATH	265	3e-85	Bidirectional sugar transporter SWEET3 OS=Arabidopsis thaliana GN=SWEET3 PE=2 SV=1	--	--	--	--	--	K15382	2e-87	271	aly:ARALYDRAFT_495392	solute carrier family 50 (sugar transporter)	GO:0008643//carbohydrate transport	GO:0051119//sugar transmembrane transporter activity	GO:0005887//integral to plasma membrane	--
CL1165.Contig12	1548	85.3333	3.33333	95.559	3.11326	-4.93989	Down	1.58355e-13	1.22939e-11	gi|567179879|ref|XP_006401731.1|	89.7	3e-18	hypothetical protein EUTSA_v10014447mg [Eutrema salsugineum] >gi|557102821|gb|ESQ43184.1| hypothetical protein EUTSA_v10014447mg [Eutrema salsugineum]	gi|297796144|ref|XM_002865911.1|	389	1e-105	Arabidopsis lyrata subsp. lyrata nodulin MtN3 family protein, mRNA	sp|Q6NQN5|SWET3_ARATH	320	4e-107	Bidirectional sugar transporter SWEET3 OS=Arabidopsis thaliana GN=SWEET3 PE=2 SV=1	--	--	--	--	--	K15382	3e-109	327	aly:ARALYDRAFT_495392	solute carrier family 50 (sugar transporter)	GO:0008643//carbohydrate transport	GO:0051119//sugar transmembrane transporter activity	GO:0005887//integral to plasma membrane	--
CL1165.Contig1	469	29.6667	0	33.0115	0.0001	-18.3326	Down	2.83853e-09	1.28446e-07	gi|297796145|ref|XP_002865957.1|	118.2	1e-31	nodulin MtN3 family protein [Arabidopsis lyrata subsp. lyrata] >gi|297311792|gb|EFH42216.1| nodulin MtN3 family protein [Arabidopsis lyrata subsp. lyrata]	gi|297796144|ref|XM_002865911.1|	274	9e-71	Arabidopsis lyrata subsp. lyrata nodulin MtN3 family protein, mRNA	sp|Q6NQN5|SWET3_ARATH	117	7e-33	Bidirectional sugar transporter SWEET3 OS=Arabidopsis thaliana GN=SWEET3 PE=2 SV=1	--	--	--	--	--	K15382	6e-33	118	aly:ARALYDRAFT_495392	solute carrier family 50 (sugar transporter)	GO:0008643//carbohydrate transport	GO:0051119//sugar transmembrane transporter activity	GO:0005887//integral to plasma membrane	--
CL1165.Contig2	948	246.667	4.33333	274.52	3.988	-6.1051	Down	7.22871e-15	6.48401e-13	gi|567179876|ref|XP_006401730.1|	248.4	4e-80	hypothetical protein EUTSA_v10014447mg [Eutrema salsugineum] >gi|557102820|gb|ESQ43183.1| hypothetical protein EUTSA_v10014447mg [Eutrema salsugineum]	gi|297796144|ref|XM_002865911.1|	410	1e-111	Arabidopsis lyrata subsp. lyrata nodulin MtN3 family protein, mRNA	sp|Q6NQN5|SWET3_ARATH	226	4e-73	Bidirectional sugar transporter SWEET3 OS=Arabidopsis thaliana GN=SWEET3 PE=2 SV=1	--	--	--	--	--	K15382	7e-78	239	aly:ARALYDRAFT_495392	solute carrier family 50 (sugar transporter)	GO:0008643//carbohydrate transport	GO:0051119//sugar transmembrane transporter activity	GO:0005887//integral to plasma membrane	--
CL1165.Contig3	782	375	8	417.804	7.39457	-5.82022	Down	1.71602e-18	2.08236e-16	gi|567179876|ref|XP_006401730.1|	58.9	2e-08	hypothetical protein EUTSA_v10014447mg [Eutrema salsugineum] >gi|557102820|gb|ESQ43183.1| hypothetical protein EUTSA_v10014447mg [Eutrema salsugineum]	gi|297796144|ref|XM_002865911.1|	523	1e-145	Arabidopsis lyrata subsp. lyrata nodulin MtN3 family protein, mRNA	sp|Q6NQN5|SWET3_ARATH	258	2e-86	Bidirectional sugar transporter SWEET3 OS=Arabidopsis thaliana GN=SWEET3 PE=2 SV=1	--	--	--	--	--	K15382	6e-86	258	ath:AT5G53190	solute carrier family 50 (sugar transporter)	GO:0008643//carbohydrate transport	GO:0051119//sugar transmembrane transporter activity	GO:0005887//integral to plasma membrane	--
CL1165.Contig4	2093	324	12.6667	361.309	11.6018	-4.96082	Down	4.96058e-20	6.73788e-18	gi|297796145|ref|XP_002865957.1|	78.6	3e-14	nodulin MtN3 family protein [Arabidopsis lyrata subsp. lyrata] >gi|297311792|gb|EFH42216.1| nodulin MtN3 family protein [Arabidopsis lyrata subsp. lyrata]	gi|297796144|ref|XM_002865911.1|	430	1e-117	Arabidopsis lyrata subsp. lyrata nodulin MtN3 family protein, mRNA	sp|Q6NQN5|SWET3_ARATH	333	7e-110	Bidirectional sugar transporter SWEET3 OS=Arabidopsis thaliana GN=SWEET3 PE=2 SV=1	--	--	--	--	--	K15382	5e-112	339	aly:ARALYDRAFT_495392	solute carrier family 50 (sugar transporter)	GO:0008643//carbohydrate transport	GO:0051119//sugar transmembrane transporter activity	GO:0005887//integral to plasma membrane	--
CL1165.Contig5	1609	203	5.33333	225.665	5.01084	-5.49298	Down	7.12967e-11	3.99035e-09	gi|567179876|ref|XP_006401730.1|	287.3	2e-92	hypothetical protein EUTSA_v10014447mg [Eutrema salsugineum] >gi|557102820|gb|ESQ43183.1| hypothetical protein EUTSA_v10014447mg [Eutrema salsugineum]	gi|297796144|ref|XM_002865911.1|	392	1e-106	Arabidopsis lyrata subsp. lyrata nodulin MtN3 family protein, mRNA	sp|Q6NQN5|SWET3_ARATH	275	4e-89	Bidirectional sugar transporter SWEET3 OS=Arabidopsis thaliana GN=SWEET3 PE=2 SV=1	--	--	--	--	--	K15382	6e-92	283	aly:ARALYDRAFT_495392	solute carrier family 50 (sugar transporter)	-	GO:0051119//sugar transmembrane transporter activity	GO:0005887//integral to plasma membrane	--
CL1165.Contig7	1870	77.6667	3	87.591	2.72468	-5.00662	Down	6.56261e-13	4.77387e-11	gi|567179879|ref|XP_006401731.1|	90.5	2e-18	hypothetical protein EUTSA_v10014447mg [Eutrema salsugineum] >gi|557102821|gb|ESQ43184.1| hypothetical protein EUTSA_v10014447mg [Eutrema salsugineum]	gi|297796144|ref|XM_002865911.1|	349	8e-93	Arabidopsis lyrata subsp. lyrata nodulin MtN3 family protein, mRNA	sp|Q6NQN5|SWET3_ARATH	290	4e-94	Bidirectional sugar transporter SWEET3 OS=Arabidopsis thaliana GN=SWEET3 PE=2 SV=1	--	--	--	--	--	K15382	2e-96	297	aly:ARALYDRAFT_495392	solute carrier family 50 (sugar transporter)	GO:0008643//carbohydrate transport	GO:0051119//sugar transmembrane transporter activity	GO:0005887//integral to plasma membrane	--
CL1165.Contig9	1316	131	11.6667	146.987	10.9757	-3.7433	Down	2.54877e-12	1.72085e-10	gi|567179879|ref|XP_006401731.1|	412.5	1e-142	hypothetical protein EUTSA_v10014447mg [Eutrema salsugineum] >gi|557102821|gb|ESQ43184.1| hypothetical protein EUTSA_v10014447mg [Eutrema salsugineum]	gi|145359194|ref|NM_124698.3|	408	1e-111	Arabidopsis thaliana bidirectional sugar transporter SWEET3 mRNA, complete cds	sp|Q6NQN5|SWET3_ARATH	389	4e-135	Bidirectional sugar transporter SWEET3 OS=Arabidopsis thaliana GN=SWEET3 PE=2 SV=1	--	--	--	--	--	K15382	1e-141	406	aly:ARALYDRAFT_495392	solute carrier family 50 (sugar transporter)	GO:0008643//carbohydrate transport	GO:0051119//sugar transmembrane transporter activity	GO:0005887//integral to plasma membrane	--
CL11651.Contig2	443	31	2.66667	34.7728	2.28846	-3.92551	Down	8.35846e-06	0.000190931	gi|567139871|ref|XP_006394907.1|	55.1	9e-08	hypothetical protein EUTSA_v10004552mg [Eutrema salsugineum] >gi|557091546|gb|ESQ32193.1| hypothetical protein EUTSA_v10004552mg [Eutrema salsugineum]	gi|297207229|gb|AC241048.1|	317	6e-84	Brassica rapa subsp. pekinensis clone KBrB058I10, complete sequence	--	--	--	--	--	--	--	--	--	--	--	--	--	--	-	-	GO:0005634//nucleus;GO:0005737//cytoplasm	--
CL11656.Contig1	457	53.6667	0.666667	59.4065	0.597261	-6.63611	Down	3.43207e-05	0.000665218	gi|567136967|ref|XP_006394106.1|	208.4	2e-68	hypothetical protein EUTSA_v10005069mg [Eutrema salsugineum] >gi|557090745|gb|ESQ31392.1| hypothetical protein EUTSA_v10005069mg [Eutrema salsugineum]	gi|18424874|ref|NM_125880.1|	270	1e-69	Arabidopsis thaliana uncharacterized protein mRNA, complete cds	--	--	--	--	--	--	--	--	--	--	--	--	--	--	-	-	-	--
CL11656.Contig2	730	100.333	16.3333	111.64	14.2463	-2.97019	Down	2.75941e-05	0.000551732	gi|297797503|ref|XP_002866636.1|	218.4	7e-71	hypothetical protein ARALYDRAFT_332703 [Arabidopsis lyrata subsp. lyrata] >gi|297312471|gb|EFH42895.1| hypothetical protein ARALYDRAFT_332703 [Arabidopsis lyrata subsp. lyrata]	gi|223950802|gb|AC234756.1|	585	1e-164	Brassica rapa subsp. pekinensis clone KBrH067G23, complete sequence	sp|Q8L8Q8|Y5486_ARATH	66.6	6e-14	Uncharacterized protein At5g64816 OS=Arabidopsis thaliana GN=At5g64816 PE=2 SV=1	--	--	--	--	--	--	--	--	--	--	-	-	-	--
CL11661.Contig3	1807	293.333	49.3333	331.132	43.2494	-2.93666	Down	6.71437e-11	3.77246e-09	gi|281308392|gb|ADA58344.1|	978	0	pseudo-response regulator 1b [Brassica rapa]	gi|199580070|gb|AC232495.1|	1911	0	Brassica rapa subsp. pekinensis clone KBrB051M06, complete sequence	sp|Q9LKL2|APRR1_ARATH	824	0	Two-component response regulator-like APRR1 OS=Arabidopsis thaliana GN=APRR1 PE=1 SV=1	BH2013_2	56.6	3e-09	COG0784	FOG: CheY-like receiver	K12127	0	824	ath:AT5G61380	pseudo-response regulator 1	GO:0000160//two-component signal transduction system (phosphorelay);GO:0035556//intracellular signal transduction;GO:0042752//regulation of circadian rhythm;GO:0006355//regulation of transcription, DNA-dependent;GO:0010031//circumnutation;GO:0048574//long-day photoperiodism, flowering;GO:0010629//negative regulation of gene expression;GO:0009639//response to red or far red light	GO:0000156//phosphorelay response regulator activity;GO:0044212//transcription regulatory region DNA binding;GO:0005515//protein binding;GO:0003700//sequence-specific DNA binding transcription factor activity	GO:0005634//nucleus	ko04712//Circadian rhythm - plant
CL11670.Contig1	1644	0	57.6667	0.0001	51.9799	18.9876	Up	6.39473e-07	1.87658e-05	gi|4972079|emb|CAB43904.1|	183	8e-154	putative protein [Arabidopsis thaliana] >gi|7269745|emb|CAB81478.1| putative protein [Arabidopsis thaliana]	gi|199580046|gb|AC189361.2|	67.9	4e-08	Brassica rapa subsp. pekinensis clone KBrB045I12, complete sequence	sp|P10978|POLX_TOBAC	64.3	1e-10	Retrovirus-related Pol polyprotein from transposon TNT 1-94 OS=Nicotiana tabacum PE=2 SV=1	--	--	--	--	--	K12619	4e-09	61.2	osa:4349826	5'-3' exoribonuclease 2 [EC:3.1.13.-]	-	-	-	ko03018//RNA degradation;ko03008//Ribosome biogenesis in eukaryotes
CL11678.Contig1	1381	277	106.667	311.337	90.2524	-1.78644	Down	3.65348e-05	0.000700183	gi|567209716|ref|XP_006409896.1|	188.3	2e-52	hypothetical protein EUTSA_v10016592mg [Eutrema salsugineum] >gi|557111065|gb|ESQ51349.1| hypothetical protein EUTSA_v10016592mg [Eutrema salsugineum]	gi|330250293|gb|CP002685.1|	408	1e-111	Arabidopsis thaliana chromosome 2, complete sequence	sp|Q9SIB2|KCS12_ARATH	184	1e-52	3-ketoacyl-CoA synthase 12 OS=Arabidopsis thaliana GN=KCS12 PE=2 SV=1	--	--	--	--	--	K15397	4e-06	50.4	mtr:MTR_2g013740	3-ketoacyl-CoA synthase [EC:2.3.1.-]	GO:0006633//fatty acid biosynthetic process;GO:0009409//response to cold;GO:0000038//very long-chain fatty acid metabolic process;GO:0042335//cuticle development;GO:0009416//response to light stimulus	GO:0016747//transferase activity, transferring acyl groups other than amino-acyl groups	GO:0005576//extracellular region;GO:0016020//membrane;GO:0005783//endoplasmic reticulum	ko01110//Biosynthesis of secondary metabolites;ko00062//Fatty acid elongation
CL11703.Contig1	1422	84	688.333	95.3722	600.723	2.65506	Up	2.77954e-10	1.44647e-08	gi|567203416|ref|XP_006408239.1|	664.8	0	hypothetical protein EUTSA_v10020774mg [Eutrema salsugineum] >gi|557109385|gb|ESQ49692.1| hypothetical protein EUTSA_v10020774mg [Eutrema salsugineum]	gi|145361775|ref|NM_180179.2|	484	1e-133	Arabidopsis thaliana CIPK1 interacting protein mRNA, complete cds	sp|A9LNK9|CPSF_ARATH	57.8	9e-09	Cleavage and polyadenylation specificity factor CPSF30 OS=Arabidopsis thaliana GN=CPSF30 PE=1 SV=1	--	--	--	--	--	--	--	--	--	--	GO:0000278//mitotic cell cycle;GO:0019722//calcium-mediated signaling;GO:0006396//RNA processing	GO:0005515//protein binding	GO:0005634//nucleus;GO:0005829//cytosol	--
CL11707.Contig2	2139	64.6667	0	71.597	0.0001	-19.4495	Down	3.03043e-07	9.45976e-06	--	--	--	--	gi|199579875|gb|AC232439.1|	954	0	Brassica rapa subsp. pekinensis clone KBrB003D07, complete sequence	--	--	--	--	--	--	--	--	--	--	--	--	--	--	-	-	-	--
CL11707.Contig3	1042	29.6667	0	32.8308	0.0001	-18.3247	Down	6.27758e-06	0.000147612	--	--	--	--	--	--	--	--	--	--	--	--	--	--	--	--	--	--	--	--	--	--	-	-	-	--
CL11713.Contig2	3172	2	37.3333	2.23758	32.2608	3.84977	Up	3.29459e-05	0.000644144	gi|567155522|ref|XP_006418098.1|	1636.3	0	hypothetical protein EUTSA_v10006720mg [Eutrema salsugineum] >gi|557095869|gb|ESQ36451.1| hypothetical protein EUTSA_v10006720mg [Eutrema salsugineum]	gi|334182291|ref|NM_100352.2|	3021	0	Arabidopsis thaliana chromosome transmission fidelity protein 18 mRNA, complete cds	--	--	--	--	YMR078c	187	9e-49	COG0470	ATPase involved in DNA replication	K11269	0	1524	ath:AT1G04730	chromosome transmission fidelity protein 18	GO:0006261//DNA-dependent DNA replication;GO:0007062//sister chromatid cohesion	GO:0005524//ATP binding;GO:0016887//ATPase activity	GO:0005657//replication fork;GO:0005634//nucleus	--
CL1172.Contig1	2468	424.333	25.3333	471.417	21.8276	-4.43278	Down	1.55713e-06	4.19761e-05	gi|297792725|ref|XP_002864247.1|	1425.6	0	ATOPT9 [Arabidopsis lyrata subsp. lyrata] >gi|297310082|gb|EFH40506.1| ATOPT9 [Arabidopsis lyrata subsp. lyrata]	gi|297792724|ref|XM_002864201.1|	2700	0	Arabidopsis lyrata subsp. lyrata ATOPT9, mRNA	sp|Q9FJD2|OPT9_ARATH	1413	0	Oligopeptide transporter 9 OS=Arabidopsis thaliana GN=OPT9 PE=2 SV=1	--	--	--	--	--	--	--	--	--	--	GO:0006857//oligopeptide transport;GO:0055085//transmembrane transport;GO:0048235//pollen sperm cell differentiation	GO:0015198//oligopeptide transporter activity	GO:0005737//cytoplasm;GO:0005886//plasma membrane	--
CL11755.Contig1	1694	431.333	106.667	481.55	91.3111	-2.39882	Down	1.31258e-08	5.29607e-07	gi|15237921|ref|NP_197812.1|	734.9	0	phosphatidylinositol 3- and 4-kinase / ubiquitin family protein [Arabidopsis thaliana] >gi|75171843|sp|Q9FNF8.1|P4KG3_ARATH RecName: Full=Phosphatidylinositol 4-kinase gamma 3; Short=AtPI4Kgamma3; Short=PI-4Kgamma3; Short=PI4K gamma 3 >gi|10177083|dbj|BAB10389.1| ubiquitin [Arabidopsis thaliana] >gi|110741569|dbj|BAE98733.1| ubiquitin [Arabidopsis thaliana] >gi|332005891|gb|AED93274.1| phosphatid…	gi|297812586|ref|XM_002874131.1|	959	0	Arabidopsis lyrata subsp. lyrata phosphatidylinositol 3-and 4-kinase family protein, mRNA	sp|Q9C671|P4K2B_ARATH	214	2e-61	Probable phosphatidylinositol 4-kinase type 2-beta At1g26270 OS=Arabidopsis thaliana GN=At1g26270 PE=1 SV=1	--	--	--	--	--	--	--	--	--	--	GO:0008152//metabolic process	GO:0016773//phosphotransferase activity, alcohol group as acceptor	GO:0005829//cytosol;GO:0005777//peroxisome;GO:0009507//chloroplast	--
CL11760.Contig1	1161	550	121	615.559	109.411	-2.49214	Down	1.78883e-05	0.00037492	--	--	--	--	gi|199580243|gb|AC189551.2|	2302	0	Brassica rapa subsp. pekinensis clone KBrH005J02, complete sequence	--	--	--	--	--	--	--	--	--	--	--	--	--	--	-	-	-	--
CL11760.Contig2	617	42.3333	5	47.5414	4.24651	-3.48484	Down	3.43268e-06	8.59959e-05	--	--	--	--	gi|199580243|gb|AC189551.2|	656	0	Brassica rapa subsp. pekinensis clone KBrH005J02, complete sequence	--	--	--	--	--	--	--	--	--	--	--	--	--	--	-	-	-	--
CL11765.Contig2	487	6	83.3333	6.97946	72.1958	3.37073	Up	1.89013e-07	6.14219e-06	gi|15241268|ref|NP_200470.1|	69.3	1e-12	O-Glycosyl hydrolases family 17 protein [Arabidopsis thaliana] >gi|75171106|sp|Q9FJU9.1|E1313_ARATH RecName: Full=Glucan endo-1,3-beta-glucosidase 13; AltName: Full=(1->3)-beta-glucan endohydrolase 13; Short=(1->3)-beta-glucanase 13; AltName: Full=Beta-1,3-endoglucanase 13; Short=Beta-1,3-glucanase 13; Flags: Precursor >gi|10176762|dbj|BAB09876.1| beta-1,3-glucanase-like protein [Arabidopsis thal…	gi|332002898|gb|CP002688.1|	113	2e-22	Arabidopsis thaliana chromosome 5, complete sequence	sp|Q9FJU9|E1313_ARATH	69.3	2e-14	Glucan endo-1,3-beta-glucosidase 13 OS=Arabidopsis thaliana GN=At5g56590 PE=1 SV=1	--	--	--	--	--	--	--	--	--	--	GO:0008152//metabolic process	GO:0004553//hydrolase activity, hydrolyzing O-glycosyl compounds	GO:0009505//plant-type cell wall;GO:0046658//anchored to plasma membrane	--
CL11772.Contig1	743	369.333	0	419.292	0.0001	-21.9995	Down	1.0018e-05	0.000224587	gi|567204235|ref|XP_006408479.1|	246.5	1e-81	hypothetical protein EUTSA_v10022240mg [Eutrema salsugineum] >gi|557109625|gb|ESQ49932.1| hypothetical protein EUTSA_v10022240mg [Eutrema salsugineum]	gi|332640072|gb|CP002686.1|	236	3e-59	Arabidopsis thaliana chromosome 3, complete sequence	--	--	--	--	--	--	--	--	--	--	--	--	--	--	-	-	-	--
CL11791.Contig1	616	14189.3	1	16040.2	0.752991	-14.3787	Down	4.74573e-42	1.99761e-39	gi|317411426|gb|ADV19016.1|	127.5	1e-36	rapid alkalinization factor [Brassica rapa subsp. pekinensis]	gi|317411425|gb|HM367688.1|	805	0	Brassica rapa subsp. pekinensis rapid alkalinization factor mRNA, complete cds	sp|A8MQM7|RLF15_ARATH	101	3e-28	Protein RALF-like 15 OS=Arabidopsis thaliana GN=RALFL15 PE=3 SV=1	--	--	--	--	--	--	--	--	--	--	GO:0007267//cell-cell signaling	GO:0004871//signal transducer activity	GO:0048046//apoplast	--
CL11791.Contig2	379	4102	0	4633.99	0.0001	-25.4657	Down	6.46901e-44	2.92074e-41	gi|317411426|gb|ADV19016.1|	55.5	1e-09	rapid alkalinization factor [Brassica rapa subsp. pekinensis]	gi|317411425|gb|HM367688.1|	212	2e-52	Brassica rapa subsp. pekinensis rapid alkalinization factor mRNA, complete cds	sp|Q3ECL0|RLF9_ARATH	42.7	2e-06	Protein RALF-like 9 OS=Arabidopsis thaliana GN=RALFL9 PE=3 SV=1	--	--	--	--	--	--	--	--	--	--	-	-	-	--
CL11799.Contig2	729	14	0	15.5856	0.0001	-17.2499	Down	4.45556e-05	0.000833155	gi|565472178|ref|XP_006293891.1|	60.5	1e-08	hypothetical protein CARUB_v10022878mg [Capsella rubella] >gi|482562599|gb|EOA26789.1| hypothetical protein CARUB_v10022878mg [Capsella rubella]	gi|330250293|gb|CP002685.1|	101	1e-18	Arabidopsis thaliana chromosome 2, complete sequence	sp|Q8W413|INV4_ARATH	58.5	8e-10	Beta-fructofuranosidase, insoluble isoenzyme CWINV4 OS=Arabidopsis thaliana GN=CWINV4 PE=2 SV=1	--	--	--	--	--	K01193	2e-09	58.5	aly:ARALYDRAFT_902730	beta-fructofuranosidase [EC:3.2.1.26]	-	-	-	ko01100//Metabolic pathways;ko00500//Starch and sucrose metabolism;ko00052//Galactose metabolism
CL11800.Contig2	1849	63.3333	13.6667	71.3242	11.7833	-2.59765	Down	1.71252e-05	0.000360704	gi|567153205|ref|XP_006417425.1|	899.4	0	hypothetical protein EUTSA_v10007563mg [Eutrema salsugineum] >gi|557095196|gb|ESQ35778.1| hypothetical protein EUTSA_v10007563mg [Eutrema salsugineum]	gi|334182440|ref|NM_001198027.1|	1497	0	Arabidopsis thaliana alpha/beta-Hydrolases superfamily protein mRNA, complete cds	--	--	--	--	SA2463_2	112	4e-26	COG1075	Predicted acetyltransferases and hydrolases with the alpha/beta hydrolase fold	--	--	--	--	--	-	-	GO:0005576//extracellular region	--
CL11803.Contig2	1171	46.6667	0	52.3191	0.0001	-18.997	Down	1.33789e-08	5.38473e-07	gi|567177476|ref|XP_006401029.1|	56.2	1e-06	hypothetical protein EUTSA_v10012537mg [Eutrema salsugineum] >gi|557102119|gb|ESQ42482.1| hypothetical protein EUTSA_v10012537mg [Eutrema salsugineum]	gi|18424167|ref|NM_125278.1|	137	3e-29	Arabidopsis thaliana uncharacterized protein mRNA, complete cds	--	--	--	--	YLR106c	50.1	7e-06	COG5271	AAA ATPase containing von Willebrand factor type A (vWA) domain	--	--	--	--	--	-	-	GO:0043231//intracellular membrane-bounded organelle	--
CL11818.Contig2	1461	0	34.3333	0.0001	29.0968	18.1505	Up	1.10036e-07	3.75545e-06	gi|565492818|ref|XP_006304048.1|	57.4	4e-07	hypothetical protein CARUB_v10009858mg [Capsella rubella] >gi|482572759|gb|EOA36946.1| hypothetical protein CARUB_v10009858mg [Capsella rubella]	gi|591402485|gb|KJ139030.1|	107	4e-20	Arabidopsis thaliana glycosyltransferase (AT1G05170) mRNA, partial cds	sp|A8MRC7|B3GT2_ARATH	57.4	9e-09	Probable beta-1,3-galactosyltransferase 2 OS=Arabidopsis thaliana GN=B3GALT2 PE=2 SV=1	--	--	--	--	--	--	--	--	--	--	-	-	-	--
CL11821.Contig2	1137	7	112	7.87025	97.5441	3.63157	Up	3.09462e-09	1.38791e-07	gi|567177356|ref|XP_006400995.1|	409.8	3e-143	hypothetical protein EUTSA_v10014634mg [Eutrema salsugineum] >gi|557102085|gb|ESQ42448.1| hypothetical protein EUTSA_v10014634mg [Eutrema salsugineum]	gi|186532577|ref|NM_125305.4|	872	0	Arabidopsis thaliana RAB GTPase homolog A2D mRNA, complete cds	sp|Q9FIF9|RAA2D_ARATH	405	3e-143	Ras-related protein RABA2d OS=Arabidopsis thaliana GN=RABA2D PE=2 SV=1	SPAC18G6.03	270	2e-89	COG1100	GTPase SAR1 and related small G proteins	K07976	9e-143	405	aly:ARALYDRAFT_919138	Rab family, other	GO:0016192//vesicle-mediated transport;GO:0007264//small GTPase mediated signal transduction;GO:0008152//metabolic process;GO:0015031//protein transport	GO:0016787//hydrolase activity;GO:0005525//GTP binding	GO:0005829//cytosol;GO:0009504//cell plate;GO:0009506//plasmodesma;GO:0005768//endosome;GO:0005794//Golgi apparatus;GO:0005886//plasma membrane	--
CL11843.Contig1	1851	1061.67	436.333	1186.01	377.491	-1.6516	Down	1.87357e-05	0.000390958	gi|567200052|ref|XP_006407314.1|	724.9	0	hypothetical protein EUTSA_v10020905mg [Eutrema salsugineum] >gi|312283243|dbj|BAJ34487.1| unnamed protein product [Thellungiella halophila] >gi|557108460|gb|ESQ48767.1| hypothetical protein EUTSA_v10020905mg [Eutrema salsugineum]	gi|312283242|dbj|AK353401.1|	1463	0	Thellungiella halophila mRNA, complete cds, clone: RTFL01-25-M03	sp|Q9LHJ9|P2C38_ARATH	716	0	Probable protein phosphatase 2C 38 OS=Arabidopsis thaliana GN=At3g12620 PE=2 SV=1	SPCC1223.11	88.2	4e-18	COG0631	Serine/threonine protein phosphatase	K01090	2e-27	115	sbi:SORBI_01g038410	protein phosphatase [EC:3.1.3.16]	GO:0006470//protein dephosphorylation	GO:0046872//metal ion binding;GO:0004722//protein serine/threonine phosphatase activity	-	ko04075//Plant hormone signal transduction
CL11878.Contig2	1284	241.667	82	273.284	71.4511	-1.93537	Down	3.31323e-05	0.000647096	gi|567218032|ref|XP_006412645.1|	524.2	0	hypothetical protein EUTSA_v10025656mg [Eutrema salsugineum] >gi|557113815|gb|ESQ54098.1| hypothetical protein EUTSA_v10025656mg [Eutrema salsugineum]	gi|297798867|ref|XM_002867272.1|	638	1e-180	Arabidopsis lyrata subsp. lyrata basic helix-loop-helix family protein, mRNA	sp|Q8S3D5|BH069_ARATH	489	4e-174	Transcription factor bHLH69 OS=Arabidopsis thaliana GN=BHLH69 PE=2 SV=2	--	--	--	--	--	K12126	1e-16	83.2	ath:AT1G09530	phytochrome-interacting factor 3	GO:0006355//regulation of transcription, DNA-dependent;GO:0080147//root hair cell development	GO:0003677//DNA binding;GO:0046983//protein dimerization activity;GO:0003700//sequence-specific DNA binding transcription factor activity	GO:0005634//nucleus	ko04626//Plant-pathogen interaction;ko04712//Circadian rhythm - plant;ko04075//Plant hormone signal transduction
CL11884.Contig1	329	0	55.3333	0.0001	49.1167	18.9059	Up	5.50964e-11	3.13797e-09	gi|567177202|ref|XP_006400950.1|	73.9	6e-15	hypothetical protein EUTSA_v10013883mg [Eutrema salsugineum] >gi|557102040|gb|ESQ42403.1| hypothetical protein EUTSA_v10013883mg [Eutrema salsugineum]	gi|199580344|gb|AC189648.2|	87.7	8e-15	Brassica rapa subsp. pekinensis clone KBrS010D10, complete sequence	sp|Q9LTH8|ACH11_ARATH	71.6	6e-16	1-aminocyclopropane-1-carboxylate oxidase homolog 11 OS=Arabidopsis thaliana GN=At5g59530 PE=2 SV=1	--	--	--	--	--	--	--	--	--	--	GO:0045893//positive regulation of transcription, DNA-dependent;GO:0055114//oxidation-reduction process;GO:0015706//nitrate transport;GO:0000041//transition metal ion transport;GO:0015996//chlorophyll catabolic process;GO:0010167//response to nitrate;GO:0010583//response to cyclopentenone;GO:0010043//response to zinc ion;GO:0009407//toxin catabolic process	GO:0016706//oxidoreductase activity, acting on paired donors, with incorporation or reduction of molecular oxygen, 2-oxoglutarate as one donor, and incorporation of one atom each of oxygen into both donors;GO:0016757//transferase activity, transferring glycosyl groups	GO:0005737//cytoplasm	--
CL1189.Contig3	923	473	80	534.785	71.3098	-2.90679	Down	1.84679e-07	6.02072e-06	gi|15227642|ref|NP_178443.1|	278.5	5e-93	nodulin-related protein 1 [Arabidopsis thaliana] >gi|330250606|gb|AEC05700.1| nodulin-related protein 1 [Arabidopsis thaliana]	gi|330250293|gb|CP002685.1|	262	7e-67	Arabidopsis thaliana chromosome 2, complete sequence	--	--	--	--	--	--	--	--	--	--	--	--	--	--	GO:0006094//gluconeogenesis;GO:0009611//response to wounding;GO:0042744//hydrogen peroxide catabolic process;GO:0009805//coumarin biosynthetic process;GO:0006833//water transport;GO:0010311//lateral root formation;GO:0009617//response to bacterium;GO:0009651//response to salt stress;GO:0008283//cell proliferation;GO:0006972//hyperosmotic response;GO:0007030//Golgi organization;GO:0006096//glycoly…	GO:0042393//histone binding;GO:0003677//DNA binding;GO:0003682//chromatin binding	GO:0009941//chloroplast envelope;GO:0005829//cytosol;GO:0009570//chloroplast stroma;GO:0005886//plasma membrane;GO:0005634//nucleus	--
CL11890.Contig1	2965	274.333	33.3333	309.751	28.5501	-3.43954	Down	4.23048e-10	2.15437e-08	gi|567216260|ref|XP_006411759.1|	893.3	0	hypothetical protein EUTSA_v10025073mg [Eutrema salsugineum] >gi|557112929|gb|ESQ53212.1| hypothetical protein EUTSA_v10025073mg [Eutrema salsugineum]	gi|5731258|gb|AF166351.1|AF166351	1643	0	Arabidopsis thaliana alanine:glyoxylate aminotransferase 2 homolog (AGT2) mRNA, complete cds	sp|Q940M2|AGT21_ARATH	874	0	Alanine--glyoxylate aminotransferase 2 homolog 1, mitochondrial OS=Arabidopsis thaliana GN=AGT2 PE=1 SV=1	SMc00677_3	335	1e-104	COG0160	4-aminobutyrate aminotransferase and related aminotransferases	K00827	0	881	aly:ARALYDRAFT_490746	alanine-glyoxylate transaminase / (R)-3-amino-2-methylpropionate-pyruvate transaminase [EC:2.6.1.44 2.6.1.40]	GO:0019544//arginine catabolic process to glutamate;GO:0046686//response to cadmium ion	GO:0008270//zinc ion binding;GO:0008453//alanine-glyoxylate transaminase activity;GO:0030170//pyridoxal phosphate binding	GO:0005739//mitochondrion;GO:0005774//vacuolar membrane	ko01100//Metabolic pathways;ko00250//Alanine, aspartate and glutamate metabolism;ko00260//Glycine, serine and threonine metabolism
CL11892.Contig2	792	186.667	0	213.51	0.0001	-21.0259	Down	2.40739e-05	0.000489583	gi|567208900|ref|XP_006409703.1|	301.2	1e-102	hypothetical protein EUTSA_v10023075mg [Eutrema salsugineum] >gi|557110865|gb|ESQ51156.1| hypothetical protein EUTSA_v10023075mg [Eutrema salsugineum]	gi|297835919|ref|XM_002885796.1|	202	5e-49	Arabidopsis lyrata subsp. lyrata invertase/pectin methylesterase inhibitor family protein, mRNA	--	--	--	--	--	--	--	--	--	--	--	--	--	--	GO:0009860//pollen tube growth;GO:0043086//negative regulation of catalytic activity;GO:0009827//plant-type cell wall modification	GO:0046910//pectinesterase inhibitor activity;GO:0030599//pectinesterase activity	GO:0005739//mitochondrion	--
CL11905.Contig3	1771	92.6667	0	103.267	0.0001	-19.9779	Down	3.72502e-18	4.39488e-16	gi|567120716|ref|XP_006390205.1|	687.2	0	hypothetical protein EUTSA_v10018707mg [Eutrema salsugineum] >gi|557086639|gb|ESQ27491.1| hypothetical protein EUTSA_v10018707mg [Eutrema salsugineum]	gi|199580023|gb|AC189339.2|	1031	0	Brassica rapa subsp. pekinensis clone KBrB041J04, complete sequence	sp|Q9FE20|PBS1_ARATH	409	3e-138	Serine/threonine-protein kinase PBS1 OS=Arabidopsis thaliana GN=PBS1 PE=1 SV=1	SPy1625_1	89.7	8e-19	COG0515	Serine/threonine protein kinase	K13430	2e-144	427	vvi:100254113	serine/threonine-protein kinase PBS1 [EC:2.7.11.1]	GO:0000186//activation of MAPKK activity;GO:0009740//gibberellic acid mediated signaling pathway;GO:0009860//pollen tube growth;GO:0010162//seed dormancy process	GO:0004709//MAP kinase kinase kinase activity;GO:0005524//ATP binding	GO:0009941//chloroplast envelope;GO:0005886//plasma membrane	ko04626//Plant-pathogen interaction
CL11905.Contig9	1154	99.3333	1	112.951	0.938211	-6.91157	Down	6.31297e-07	1.85393e-05	gi|567120716|ref|XP_006390205.1|	552.4	0	hypothetical protein EUTSA_v10018707mg [Eutrema salsugineum] >gi|557086639|gb|ESQ27491.1| hypothetical protein EUTSA_v10018707mg [Eutrema salsugineum]	gi|42474143|emb|BX814466.1|	765	0	Arabidopsis thaliana Full-length cDNA Complete sequence from clone GSLTFB75ZF04 of Flowers and buds of strain col-0 of Arabidopsis thaliana (thale cress)	sp|Q9FE20|PBS1_ARATH	379	2e-129	Serine/threonine-protein kinase PBS1 OS=Arabidopsis thaliana GN=PBS1 PE=1 SV=1	SPy1625_1	92.4	3e-20	COG0515	Serine/threonine protein kinase	K13430	9e-133	389	vvi:100254113	serine/threonine-protein kinase PBS1 [EC:2.7.11.1]	GO:0000186//activation of MAPKK activity;GO:0009740//gibberellic acid mediated signaling pathway;GO:0009860//pollen tube growth;GO:0010162//seed dormancy process	GO:0004709//MAP kinase kinase kinase activity;GO:0005524//ATP binding	GO:0009941//chloroplast envelope;GO:0005886//plasma membrane	ko04626//Plant-pathogen interaction
CL11906.Contig2	1310	1643	622.667	1842.07	542.269	-1.76425	Down	3.98247e-06	9.80967e-05	gi|567201741|ref|XP_006407786.1|	456.4	3e-160	hypothetical protein EUTSA_v10021395mg [Eutrema salsugineum] >gi|557108932|gb|ESQ49239.1| hypothetical protein EUTSA_v10021395mg [Eutrema salsugineum]	gi|199580150|gb|AC189454.2|	1007	0	Brassica rapa subsp. pekinensis clone KBrB072L17, complete sequence	sp|Q9SFC6|GDIR_ARATH	420	7e-148	Rho GDP-dissociation inhibitor 1 OS=Arabidopsis thaliana GN=GDI1 PE=1 SV=1	--	--	--	--	--	K12462	3e-150	427	aly:ARALYDRAFT_896959	Rho GDP-dissociation inhibitor	GO:0007015//actin filament organization;GO:0009932//cell tip growth;GO:0010053//root epidermal cell differentiation;GO:0050790//regulation of catalytic activity	GO:0005094//Rho GDP-dissociation inhibitor activity;GO:0005515//protein binding	GO:0005737//cytoplasm	--
CL1191.Contig2	635	24.3333	0	26.9987	0.0001	-18.0425	Down	2.22898e-07	7.13446e-06	--	--	--	--	--	--	--	--	--	--	--	--	--	--	--	--	--	--	--	--	--	--	-	-	-	--
CL11913.Contig1	2943	3853	1589.33	4322.55	1381.51	-1.64564	Down	1.25169e-05	0.00027355	gi|567158584|ref|XP_006418772.1|	1142.5	0	hypothetical protein EUTSA_v10002451mg [Eutrema salsugineum] >gi|557096700|gb|ESQ37208.1| hypothetical protein EUTSA_v10002451mg [Eutrema salsugineum]	gi|297835489|ref|XM_002885581.1|	1949	0	Arabidopsis lyrata subsp. lyrata dehydratase family, mRNA	sp|O49816|LEA1_CICAR	75.9	1e-15	Late embryogenesis abundant protein 1 OS=Cicer arietinum PE=2 SV=1	SPAC17G8.06c	714	0	COG0129	Dihydroxyacid dehydratase/phosphogluconate dehydratase	K01687	0	1127	aly:ARALYDRAFT_898995	dihydroxy-acid dehydratase [EC:4.2.1.9]	GO:0009220//pyrimidine ribonucleotide biosynthetic process;GO:0009555//pollen development;GO:0009082//branched-chain amino acid biosynthetic process	GO:0005507//copper ion binding;GO:0004160//dihydroxy-acid dehydratase activity	GO:0005829//cytosol;GO:0009570//chloroplast stroma	ko01100//Metabolic pathways;ko01110//Biosynthesis of secondary metabolites;ko00290//Valine, leucine and isoleucine biosynthesis;ko00770//Pantothenate and CoA biosynthesis
CL11921.Contig1	884	1087.33	7	1204.79	6.07529	-7.63161	Down	4.96721e-06	0.00011969	gi|567164219|ref|XP_006397274.1|	292.4	2e-98	hypothetical protein EUTSA_v10028961mg [Eutrema salsugineum] >gi|557098291|gb|ESQ38727.1| hypothetical protein EUTSA_v10028961mg [Eutrema salsugineum]	gi|30680827|ref|NM_116936.2|	63.9	3e-07	Arabidopsis thaliana bifunctional inhibitor/lipid-transfer protein/seed storage 2S albumin-like protein mRNA, complete cds	sp|Q8VYI9|NLTL5_ARATH	97.1	2e-24	Non-specific lipid-transfer protein-like protein At5g64080 OS=Arabidopsis thaliana GN=At5g64080 PE=1 SV=1	--	--	--	--	--	--	--	--	--	--	GO:0010584//pollen exine formation;GO:0006869//lipid transport	GO:0008289//lipid binding	GO:0005886//plasma membrane;GO:0031225//anchored to membrane	--
CL11921.Contig2	674	1894.67	20.3333	2096.07	17.6128	-6.89492	Down	6.49782e-06	0.000152259	gi|567164219|ref|XP_006397274.1|	267.7	1e-89	hypothetical protein EUTSA_v10028961mg [Eutrema salsugineum] >gi|557098291|gb|ESQ38727.1| hypothetical protein EUTSA_v10028961mg [Eutrema salsugineum]	gi|567164218|ref|XM_006397211.1|	161	1e-36	Eutrema salsugineum hypothetical protein (EUTSA_v10028961mg) mRNA, complete cds	sp|Q9ZQI8|NLTL2_ARATH	84.3	2e-20	Non-specific lipid-transfer protein-like protein At2g13820 OS=Arabidopsis thaliana GN=At2g13820 PE=1 SV=1	--	--	--	--	--	K03006	2e-06	49.3	aly:ARALYDRAFT_491060	DNA-directed RNA polymerase II subunit RPB1 [EC:2.7.7.6]	GO:0010584//pollen exine formation;GO:0006869//lipid transport	GO:0008289//lipid binding	GO:0005886//plasma membrane;GO:0031225//anchored to membrane	ko01100//Metabolic pathways;ko03020//RNA polymerase;ko00240//Pyrimidine metabolism;ko00230//Purine metabolism
CL11921.Contig3	880	2082.33	3	2303.92	2.80932	-9.67965	Down	8.49139e-08	2.96696e-06	gi|567164219|ref|XP_006397274.1|	283.5	8e-95	hypothetical protein EUTSA_v10028961mg [Eutrema salsugineum] >gi|557098291|gb|ESQ38727.1| hypothetical protein EUTSA_v10028961mg [Eutrema salsugineum]	gi|30680827|ref|NM_116936.2|	60	5e-06	Arabidopsis thaliana bifunctional inhibitor/lipid-transfer protein/seed storage 2S albumin-like protein mRNA, complete cds	sp|Q8VYI9|NLTL5_ARATH	90.9	4e-22	Non-specific lipid-transfer protein-like protein At5g64080 OS=Arabidopsis thaliana GN=At5g64080 PE=1 SV=1	--	--	--	--	--	--	--	--	--	--	GO:0010584//pollen exine formation;GO:0006869//lipid transport	GO:0008289//lipid binding	GO:0005886//plasma membrane;GO:0031225//anchored to membrane	--
CL11925.Contig2	2031	59.3333	0.333333	65.6961	0.298631	-7.7813	Down	6.70617e-07	1.96227e-05	gi|15227845|ref|NP_179932.1|	146.4	6e-36	spermidine disinapoyl acyltransferase [Arabidopsis thaliana] >gi|330252366|gb|AEC07460.1| spermidine disinapoyl acyltransferase [Arabidopsis thaliana]	gi|199580050|gb|AC189366.2|	291	2e-75	Brassica rapa subsp. pekinensis clone KBrB046G20, complete sequence	sp|Q8LL69|DBNBT_TAXCA	65.9	4e-11	3'-N-debenzoyl-2'-deoxytaxol N-benzoyltransferase OS=Taxus canadensis GN=TAX10 PE=1 SV=1	--	--	--	--	--	K15400	7e-06	50.4	zma:100284056	omega-hydroxypalmitate O-feruloyl transferase [EC:2.3.1.188]	GO:0044699;GO:0045491//xylan metabolic process	GO:0080072//spermidine:sinapoyl CoA N-acyltransferase activity;GO:0080089//sinapoyl spermidine:sinapoyl CoA N-acyltransferase activity	GO:0005737//cytoplasm	ko00073//Cutin, suberine and wax biosynthesis
CL11925.Contig3	977	136	0	154.298	0.0001	-20.5573	Down	2.63182e-11	1.57436e-09	--	--	--	--	gi|199580050|gb|AC189366.2|	1362	0	Brassica rapa subsp. pekinensis clone KBrB046G20, complete sequence	--	--	--	--	--	--	--	--	--	--	--	--	--	--	-	-	-	--
CL1193.Contig2	5213	1846.33	527	2082.82	450.732	-2.20819	Down	2.15132e-08	8.4237e-07	gi|567218366|ref|XP_006412812.1|	1169.1	0	hypothetical protein EUTSA_v10024391mg [Eutrema salsugineum] >gi|557113982|gb|ESQ54265.1| hypothetical protein EUTSA_v10024391mg [Eutrema salsugineum]	gi|199580141|gb|AC189446.2|	1968	0	Brassica rapa subsp. pekinensis clone KBrB070M16, complete sequence	sp|Q9FYT6|CRS1_MAIZE	392	8e-119	Chloroplastic group IIA intron splicing facilitator CRS1, chloroplastic OS=Zea mays GN=CRS1 PE=1 SV=1	SPAC22F8.10c	363	2e-109	COG5182	Splicing factor 3b, subunit 2	K12829	0	742	aly:ARALYDRAFT_914502	splicing factor 3B subunit 2	GO:0006397//mRNA processing	GO:0016747//transferase activity, transferring acyl groups other than amino-acyl groups;GO:0003723//RNA binding	GO:0009507//chloroplast;GO:0005634//nucleus;GO:0005829//cytosol	ko03040//Spliceosome
CL1193.Contig3	4915	945	191.667	1067.61	165.196	-2.69214	Down	1.06615e-08	4.38496e-07	gi|567218366|ref|XP_006412812.1|	1169.1	0	hypothetical protein EUTSA_v10024391mg [Eutrema salsugineum] >gi|557113982|gb|ESQ54265.1| hypothetical protein EUTSA_v10024391mg [Eutrema salsugineum]	gi|199580141|gb|AC189446.2|	1968	0	Brassica rapa subsp. pekinensis clone KBrB070M16, complete sequence	sp|Q9FYT6|CRS1_MAIZE	392	4e-119	Chloroplastic group IIA intron splicing facilitator CRS1, chloroplastic OS=Zea mays GN=CRS1 PE=1 SV=1	SPAC22F8.10c	363	2e-109	COG5182	Splicing factor 3b, subunit 2	K12829	0	739	aly:ARALYDRAFT_914502	splicing factor 3B subunit 2	GO:0006397//mRNA processing	GO:0016747//transferase activity, transferring acyl groups other than amino-acyl groups;GO:0003723//RNA binding	GO:0009507//chloroplast;GO:0005634//nucleus;GO:0005829//cytosol	ko03040//Spliceosome
CL1194.Contig2	842	23	0.333333	25.9946	0.250997	-6.6944	Down	8.66498e-07	2.4658e-05	gi|297804752|ref|XP_002870260.1|	310.5	3e-104	CTP:phosphorylcholine cytidylyltransferase [Arabidopsis lyrata subsp. lyrata] >gi|297316096|gb|EFH46519.1| CTP:phosphorylcholine cytidylyltransferase [Arabidopsis lyrata subsp. lyrata]	gi|297804751|ref|XM_002870214.1|	587	1e-165	Arabidopsis lyrata subsp. lyrata CTP:phosphorylcholine cytidylyltransferase, mRNA	--	--	--	--	ECU10g1590	85.1	1e-18	COG0615	Cytidylyltransferase	K00968	3e-86	261	vvi:100267395	choline-phosphate cytidylyltransferase [EC:2.7.7.15]	GO:0006656//phosphatidylcholine biosynthetic process	GO:0004105//choline-phosphate cytidylyltransferase activity	GO:0005634//nucleus	ko01100//Metabolic pathways;ko00564//Glycerophospholipid metabolism
CL11956.Contig2	2355	96.6667	5.66667	108.362	5.09257	-4.41132	Down	9.97624e-13	7.12874e-11	gi|357528848|sp|O81211.2|RBOHE_ARATH	1304.3	0	RecName: Full=Respiratory burst oxidase homolog protein E; AltName: Full=NADPH oxidase RBOHE; Short=AtRBOHE	gi|334182682|ref|NM_001198103.1|	2567	0	Arabidopsis thaliana riboflavin synthase-like protein mRNA, complete cds	sp|O81211|RBOHE_ARATH	1304	0	Respiratory burst oxidase homolog protein E OS=Arabidopsis thaliana GN=RBOHE PE=2 SV=2	PA0545	63.5	8e-10	COG4097	Predicted ferric reductase	K13447	0	892	vvi:100262101	respiratory burst oxidase [EC:1.6.3.- 1.11.1.-]	GO:0006952//defense response;GO:0055114//oxidation-reduction process	GO:0016174//NAD(P)H oxidase activity;GO:0005509//calcium ion binding;GO:0004601//peroxidase activity	GO:0016021//integral to membrane;GO:0005634//nucleus	ko04626//Plant-pathogen interaction
CL11960.Contig1	1066	0.333333	41	0.362891	34.5348	6.57237	Up	6.63907e-08	2.36681e-06	gi|567171768|ref|XP_006399341.1|	181.4	6e-49	hypothetical protein EUTSA_v10012626mg [Eutrema salsugineum] >gi|557100431|gb|ESQ40794.1| hypothetical protein EUTSA_v10012626mg [Eutrema salsugineum]	gi|332002898|gb|CP002688.1|	178	9e-42	Arabidopsis thaliana chromosome 5, complete sequence	--	--	--	--	--	--	--	--	--	--	--	--	--	--	GO:0043247//telomere maintenance in response to DNA damage;GO:0009888//tissue development;GO:0010332//response to gamma radiation;GO:0007131//reciprocal meiotic recombination;GO:0045492//xylan biosynthetic process;GO:0032504//multicellular organism reproduction;GO:0010638//positive regulation of organelle organization;GO:0045132//meiotic chromosome segregation;GO:0016926//protein desumoylation;GO…	-	-	--
CL11963.Contig1	289	24.3333	0	27.3773	0.0001	-18.0626	Down	5.8468e-08	2.10573e-06	--	--	--	--	gi|199580229|gb|AC189536.2|	75.8	3e-11	Brassica rapa subsp. pekinensis clone KBrH003D18, complete sequence	--	--	--	--	--	--	--	--	--	--	--	--	--	--	-	-	-	--
CL11963.Contig2	554	383.333	0	433.432	0.0001	-22.0474	Down	1.27637e-20	1.79398e-18	gi|567189355|ref|XP_006404368.1|	50.1	7e-07	hypothetical protein EUTSA_v10010877mg [Eutrema salsugineum] >gi|557105487|gb|ESQ45821.1| hypothetical protein EUTSA_v10010877mg [Eutrema salsugineum]	gi|199580229|gb|AC189536.2|	75.8	5e-11	Brassica rapa subsp. pekinensis clone KBrH003D18, complete sequence	--	--	--	--	--	--	--	--	--	--	--	--	--	--	-	-	-	--
CL11963.Contig3	518	38.3333	0	43.092	0.0001	-18.7171	Down	2.47761e-11	1.49096e-09	--	--	--	--	gi|199580229|gb|AC189536.2|	71.9	7e-10	Brassica rapa subsp. pekinensis clone KBrH003D18, complete sequence	--	--	--	--	--	--	--	--	--	--	--	--	--	--	-	-	-	--
CL11973.Contig2	297	54.3333	0.333333	60.9496	0.31979	-7.57435	Down	1.47778e-13	1.14948e-11	gi|629081317|gb|KCW47762.1|	83.2	1e-18	hypothetical protein EUGRSUZ_K015081, partial [Eucalyptus grandis]	gi|297807806|ref|XM_002871741.1|	172	1e-40	Arabidopsis lyrata subsp. lyrata cobalamin-independent methionine synthase (ATCIMS), mRNA	sp|Q42699|METE_CATRO	82	1e-19	5-methyltetrahydropteroyltriglutamate--homocysteine methyltransferase OS=Catharanthus roseus GN=METE PE=2 SV=1	RSp0676	48.1	3e-07	COG0620	Methionine synthase II (cobalamin-independent)	K00549	6e-20	84	mtr:MTR_7g086300	5-methyltetrahydropteroyltriglutamate--homocysteine methyltransferase [EC:2.1.1.14]	GO:0009086//methionine biosynthetic process;GO:0009651//response to salt stress;GO:0032259//methylation;GO:0010043//response to zinc ion;GO:0046686//response to cadmium ion	GO:0005507//copper ion binding;GO:0008705//methionine synthase activity;GO:0008270//zinc ion binding;GO:0003871//5-methyltetrahydropteroyltriglutamate-homocysteine S-methyltransferase activity	GO:0005829//cytosol;GO:0005777//peroxisome;GO:0009506//plasmodesma;GO:0009941//chloroplast envelope;GO:0005774//vacuolar membrane;GO:0009570//chloroplast stroma;GO:0005794//Golgi apparatus;GO:0005886//plasma membrane;GO:0048046//apoplast	ko01100//Metabolic pathways;ko01110//Biosynthesis of secondary metabolites;ko00450//Selenocompound metabolism;ko00270//Cysteine and methionine metabolism
CL11979.Contig1	483	3.66667	125.333	4.22412	107.452	4.6689	Up	7.13657e-13	5.18206e-11	gi|567169281|ref|XP_006398615.1|	99.4	2e-25	hypothetical protein EUTSA_v10015462mg [Eutrema salsugineum] >gi|557099705|gb|ESQ40068.1| hypothetical protein EUTSA_v10015462mg [Eutrema salsugineum]	gi|334187354|ref|NM_001203271.1|	155	6e-35	Arabidopsis thaliana Got1/Sft2-like vescicle transport protein mRNA, complete cds	--	--	--	--	--	--	--	--	--	--	--	--	--	--	GO:0016192//vesicle-mediated transport	-	GO:0005886//plasma membrane	--
CL11996.Contig1	877	281.667	0	312.279	0.0001	-21.5744	Down	3.46806e-12	2.31829e-10	gi|296439813|sp|Q6R0E3.2|TRP5_ARATH	377.1	7e-126	RecName: Full=Telomere repeat-binding protein 5; AltName: Full=Protein TRF-LIKE 2	gi|41619021|gb|AY519535.1|	733	0	Arabidopsis thaliana MYB transcription factor (At1g07540) mRNA, complete cds	sp|Q6R0E3|TRP5_ARATH	377	1e-127	Telomere repeat-binding protein 5 OS=Arabidopsis thaliana GN=TRP5 PE=1 SV=2	--	--	--	--	--	--	--	--	--	--	GO:1901700;GO:0001101//response to acid;GO:0009725//response to hormone stimulus	GO:0003677//DNA binding;GO:0003682//chromatin binding	-	--
CL11996.Contig2	868	112.333	8	124.549	7.07177	-4.1385	Down	2.5091e-05	0.000508987	gi|296439813|sp|Q6R0E3.2|TRP5_ARATH	372.5	4e-124	RecName: Full=Telomere repeat-binding protein 5; AltName: Full=Protein TRF-LIKE 2	gi|41619021|gb|AY519535.1|	694	0	Arabidopsis thaliana MYB transcription factor (At1g07540) mRNA, complete cds	sp|Q6R0E3|TRP5_ARATH	372	6e-126	Telomere repeat-binding protein 5 OS=Arabidopsis thaliana GN=TRP5 PE=1 SV=2	--	--	--	--	--	--	--	--	--	--	GO:1901700;GO:0001101//response to acid;GO:0009725//response to hormone stimulus	GO:0003677//DNA binding;GO:0003682//chromatin binding	-	--
CL11997.Contig2	679	35.3333	0.333333	39.3183	0.250997	-7.29139	Down	1.16765e-09	5.61707e-08	gi|297831424|ref|XP_002883594.1|	110.5	4e-26	peptidylprolyl isomerase [Arabidopsis lyrata subsp. lyrata] >gi|297329434|gb|EFH59853.1| peptidylprolyl isomerase [Arabidopsis lyrata subsp. lyrata]	gi|297831423|ref|XM_002883548.1|	398	1e-108	Arabidopsis lyrata subsp. lyrata peptidylprolyl isomerase, mRNA	sp|Q38931|FKB62_ARATH	202	5e-62	Peptidyl-prolyl cis-trans isomerase FKBP62 OS=Arabidopsis thaliana GN=FKBP62 PE=1 SV=2	SPAC17A2.04c	62.8	5e-11	COG0457	FOG: TPR repeat	K09571	3e-62	204	aly:ARALYDRAFT_480033	FK506-binding protein 4/5 [EC:5.2.1.8]	GO:0034976//response to endoplasmic reticulum stress;GO:0009845//seed germination;GO:0000413//protein peptidyl-prolyl isomerization;GO:0006457//protein folding;GO:0009611//response to wounding;GO:0006970//response to osmotic stress;GO:0006499//N-terminal protein myristoylation;GO:0070370//cellular heat acclimation;GO:0046686//response to cadmium ion;GO:0009644//response to high light intensity;GO…	GO:0005516//calmodulin binding;GO:0032266//phosphatidylinositol-3-phosphate binding;GO:0003755//peptidyl-prolyl cis-trans isomerase activity;GO:0005528//FK506 binding;GO:0080025//phosphatidylinositol-3,5-bisphosphate binding	GO:0005829//cytosol;GO:0071944//cell periphery;GO:0016020//membrane;GO:0005634//nucleus	--
CL12003.Contig1	591	264.667	13.3333	298.487	12.2414	-4.60783	Down	7.68165e-11	4.2874e-09	gi|297851114|ref|XP_002893438.1|	124.4	1e-35	hypothetical protein ARALYDRAFT_890209 [Arabidopsis lyrata subsp. lyrata] >gi|297339280|gb|EFH69697.1| hypothetical protein ARALYDRAFT_890209 [Arabidopsis lyrata subsp. lyrata]	gi|332189094|gb|CP002684.1|	252	4e-64	Arabidopsis thaliana chromosome 1, complete sequence	--	--	--	--	--	--	--	--	--	--	--	--	--	--	-	-	GO:0005634//nucleus	--
CL1202.Contig2	1070	15.6667	141	17.555	122.821	2.80661	Up	1.94069e-07	6.28915e-06	gi|567215887|ref|XP_006411573.1|	465.7	1e-164	hypothetical protein EUTSA_v10017054mg [Eutrema salsugineum] >gi|312281787|dbj|BAJ33759.1| unnamed protein product [Thellungiella halophila] >gi|557112742|gb|ESQ53026.1| hypothetical protein EUTSA_v10017054mg [Eutrema salsugineum]	gi|312281786|dbj|AK352673.1|	777	0	Thellungiella halophila mRNA, complete cds, clone: RTFL01-06-P15	sp|Q9SK55|NAC42_ARATH	447	2e-159	Transcription factor JUNGBRUNNEN 1 OS=Arabidopsis thaliana GN=JUB1 PE=1 SV=1	--	--	--	--	--	--	--	--	--	--	GO:0005992//trehalose biosynthetic process;GO:0009718//anthocyanin-containing compound biosynthetic process;GO:0010120//camalexin biosynthetic process;GO:0006355//regulation of transcription, DNA-dependent;GO:0042538//hyperosmotic salinity response;GO:0034976//response to endoplasmic reticulum stress;GO:0006561//proline biosynthetic process;GO:1900056//negative regulation of leaf senescence;GO:00…	GO:0003677//DNA binding;GO:0003700//sequence-specific DNA binding transcription factor activity	GO:0005634//nucleus	--
CL12038.Contig1	892	0	74.3333	0.0001	64.1593	19.2913	Up	6.68811e-14	5.4106e-12	--	--	--	--	gi|199579941|gb|AC232460.1|	523	1e-145	Brassica rapa subsp. pekinensis clone KBrB021B05, complete sequence	--	--	--	--	--	--	--	--	--	--	--	--	--	--	-	-	-	--
CL12038.Contig2	1272	0.666667	54.3333	0.777408	46.3634	5.89817	Up	2.78522e-09	1.26175e-07	--	--	--	--	gi|199579941|gb|AC232460.1|	1279	0	Brassica rapa subsp. pekinensis clone KBrB021B05, complete sequence	--	--	--	--	--	--	--	--	--	--	--	--	--	--	-	-	-	--
CL12049.Contig1	1403	2	40.3333	2.272	34.5567	3.92693	Up	1.36335e-05	0.000294924	gi|567141133|ref|XP_006395266.1|	440.3	3e-151	hypothetical protein EUTSA_v10004387mg [Eutrema salsugineum] >gi|557091905|gb|ESQ32552.1| hypothetical protein EUTSA_v10004387mg [Eutrema salsugineum]	gi|30689736|ref|NM_113899.2|	587	1e-164	Arabidopsis thaliana uncharacterized protein mRNA, complete cds	--	--	--	--	--	--	--	--	--	K01090	3e-06	50.4	osa:4324776	protein phosphatase [EC:3.1.3.16]	-	-	GO:0005634//nucleus	--
CL1205.Contig2	3379	2100	142	2381.73	124.295	-4.26018	Down	6.11726e-06	0.00014443	gi|567167356|ref|XP_006398065.1|	1413.7	0	hypothetical protein EUTSA_v10000774mg [Eutrema salsugineum] >gi|557099154|gb|ESQ39518.1| hypothetical protein EUTSA_v10000774mg [Eutrema salsugineum]	gi|297794948|ref|XM_002865313.1|	2068	0	Arabidopsis lyrata subsp. lyrata subtilase family protein, mRNA	sp|O65351|SUBL_ARATH	324	1e-96	Subtilisin-like protease OS=Arabidopsis thaliana GN=ARA12 PE=1 SV=1	BH0831	125	2e-28	COG1404	Subtilisin-like serine proteases	--	--	--	--	--	GO:0000911//cytokinesis by cell plate formation;GO:0006508//proteolysis;GO:0043086//negative regulation of catalytic activity	GO:0042802//identical protein binding;GO:0004252//serine-type endopeptidase activity	GO:0005618//cell wall;GO:0005576//extracellular region	--
CL12053.Contig3	2001	37.6667	258.333	42.134	224.031	2.41065	Up	2.27546e-07	7.26584e-06	gi|30685472|ref|NP_180845.2|	1005.4	0	beta glucosidase 33 [Arabidopsis thaliana] >gi|330253659|gb|AEC08753.1| beta glucosidase 33 [Arabidopsis thaliana]	gi|42569573|ref|NM_128846.3|	1447	0	Arabidopsis thaliana beta glucosidase 33 mRNA, complete cds	sp|O48779|BGL33_ARATH	981	0	Beta-glucosidase 33 OS=Arabidopsis thaliana GN=BGLU33 PE=2 SV=1	CAC0385	266	3e-81	COG2723	Beta-glucosidase/6-phospho-beta-glucosidase/beta-galactosidase	K01238	1e-162	478	ath:AT5G24550	[EC:3.2.1.-]	GO:0045893//positive regulation of transcription, DNA-dependent;GO:0051707//response to other organism;GO:0005975//carbohydrate metabolic process;GO:0009750//response to fructose stimulus;GO:0009744//response to sucrose stimulus;GO:0007568//aging;GO:0009830//cell wall modification involved in abscission;GO:0080167//response to karrikin	GO:0004553//hydrolase activity, hydrolyzing O-glycosyl compounds	GO:0009507//chloroplast;GO:0016020//membrane	ko01100//Metabolic pathways;ko00500//Starch and sucrose metabolism;ko00380//Tryptophan metabolism;ko00940//Phenylpropanoid biosynthesis;ko01110//Biosynthesis of secondary metabolites;ko00460//Cyanoamino acid metabolism
CL12054.Contig2	1376	13	117.333	14.7637	102.841	2.80029	Up	6.09836e-07	1.79613e-05	gi|297823387|ref|XP_002879576.1|	181.8	4e-48	mitochondrial substrate carrier family protein [Arabidopsis lyrata subsp. lyrata] >gi|297325415|gb|EFH55835.1| mitochondrial substrate carrier family protein [Arabidopsis lyrata subsp. lyrata]	gi|297823386|ref|XM_002879530.1|	478	1e-132	Arabidopsis lyrata subsp. lyrata mitochondrial substrate carrier family protein, mRNA	sp|Q9FHX2|MFL1_ARATH	54.7	6e-08	Protein MITOFERRINLIKE 1, chloroplastic OS=Arabidopsis thaliana GN=MFL1 PE=2 SV=1	--	--	--	--	--	K15111	9e-16	79.3	cme:CMR073C	solute carrier family 25 (mitochondrial S-adenosylmethionine transporter), member 26	GO:0055085//transmembrane transport	GO:0005509//calcium ion binding	GO:0009941//chloroplast envelope;GO:0005743//mitochondrial inner membrane;GO:0016021//integral to membrane	--
CL12056.Contig1	2037	330.333	0	371.912	0.0001	-21.8265	Down	4.26306e-40	1.67249e-37	gi|30685162|ref|NP_188532.2|	65.9	4e-09	pollen-specific leucine-rich repeat extensin-like protein 1 [Arabidopsis thaliana] >gi|75335059|sp|Q9LJ64.1|PLRX1_ARATH RecName: Full=Pollen-specific leucine-rich repeat extensin-like protein 1; Short=AtPEX1; Short=Pollen-specific LRR/EXTENSIN1; AltName: Full=Cell wall hydroxyproline-rich glycoprotein; Flags: Precursor >gi|9280319|dbj|BAB01698.1| extensin protein-like [Arabidopsis thaliana] >gi|3…	gi|289629361|gb|AC240102.1|	1061	0	Sisymbrium irio clone SIR-40E09, complete sequence	sp|Q9LJ64|PLRX1_ARATH	1095	0	Pollen-specific leucine-rich repeat extensin-like protein 1 OS=Arabidopsis thaliana GN=PEX1 PE=2 SV=1	SPBC28F2.12	108	1e-23	COG0086	DNA-directed RNA polymerase, beta' subunit/160 kD subunit	K01115	5e-50	181	vcn:VOLCADRAFT_99471	phospholipase D [EC:3.1.4.4]	GO:0009860//pollen tube growth	GO:0005199//structural constituent of cell wall	GO:0005634//nucleus	ko01100//Metabolic pathways;ko00564//Glycerophospholipid metabolism;ko00565//Ether lipid metabolism;ko04144//Endocytosis
CL12056.Contig2	1994	192.667	0	216.359	0.0001	-21.045	Down	1.71894e-31	4.52512e-29	gi|30685162|ref|NP_188532.2|	82.4	3e-14	pollen-specific leucine-rich repeat extensin-like protein 1 [Arabidopsis thaliana] >gi|75335059|sp|Q9LJ64.1|PLRX1_ARATH RecName: Full=Pollen-specific leucine-rich repeat extensin-like protein 1; Short=AtPEX1; Short=Pollen-specific LRR/EXTENSIN1; AltName: Full=Cell wall hydroxyproline-rich glycoprotein; Flags: Precursor >gi|9280319|dbj|BAB01698.1| extensin protein-like [Arabidopsis thaliana] >gi|3…	gi|297207308|gb|AC241128.1|	3953	0	Brassica rapa subsp. pekinensis clone KBrH040N18, complete sequence	sp|Q9LJ64|PLRX1_ARATH	1117	0	Pollen-specific leucine-rich repeat extensin-like protein 1 OS=Arabidopsis thaliana GN=PEX1 PE=2 SV=1	XF0818	96.7	3e-20	COG2730	Endoglucanase	K01115	7e-44	164	vcn:VOLCADRAFT_99471	phospholipase D [EC:3.1.4.4]	GO:0009860//pollen tube growth	GO:0005199//structural constituent of cell wall	GO:0005634//nucleus	ko01100//Metabolic pathways;ko00564//Glycerophospholipid metabolism;ko00565//Ether lipid metabolism;ko04144//Endocytosis
CL1206.Contig1	3270	57	270.333	64.5411	234.729	1.86271	Up	2.75262e-05	0.000550783	gi|297794049|ref|XP_002864909.1|	897.1	0	hypothetical protein ARALYDRAFT_496672 [Arabidopsis lyrata subsp. lyrata] >gi|297310744|gb|EFH41168.1| hypothetical protein ARALYDRAFT_496672 [Arabidopsis lyrata subsp. lyrata]	gi|42456527|emb|BX830634.1|	1522	0	Arabidopsis thaliana Full-length cDNA Complete sequence from clone GSLTFB95ZC07 of Flowers and buds of strain col-0 of Arabidopsis thaliana (thale cress)	sp|Q9LXD7|MYST2_ARATH	855	0	MYST-like histone acetyltransferase 2 OS=Arabidopsis thaliana GN=HAG5 PE=2 SV=1	YOR244w	337	1e-104	COG5027	Histone acetyltransferase (MYST family)	K11308	0	848	aly:ARALYDRAFT_487793	histone acetyltransferase MYST1 [EC:2.3.1.48]	GO:0051301//cell division;GO:0006355//regulation of transcription, DNA-dependent;GO:0007020//microtubule nucleation;GO:0008284//positive regulation of cell proliferation;GO:0010224//response to UV-B;GO:0048768//root hair cell tip growth;GO:0010492//maintenance of shoot apical meristem identity;GO:0016573//histone acetylation;GO:0006281//DNA repair	GO:0008270//zinc ion binding;GO:0004402//histone acetyltransferase activity;GO:0003676//nucleic acid binding;GO:0016757//transferase activity, transferring glycosyl groups;GO:0003700//sequence-specific DNA binding transcription factor activity	GO:0005794//Golgi apparatus;GO:0005634//nucleus	--
CL12074.Contig2	964	0.333333	35	0.388704	30.1863	6.27908	Up	3.1434e-06	7.91413e-05	gi|567169391|ref|XP_006398648.1|	360.5	5e-119	hypothetical protein EUTSA_v10015965mg [Eutrema salsugineum] >gi|557099738|gb|ESQ40101.1| hypothetical protein EUTSA_v10015965mg [Eutrema salsugineum]	gi|297810280|ref|XM_002872978.1|	190	2e-45	Arabidopsis lyrata subsp. lyrata glycine-rich protein, mRNA	sp|Q9SS80|U503A_ARATH	243	4e-75	UPF0503 protein At3g09070, chloroplastic OS=Arabidopsis thaliana GN=At3g09070 PE=1 SV=1	--	--	--	--	--	--	--	--	--	--	GO:0010233//phloem transport;GO:0010588//cotyledon vascular tissue pattern formation;GO:0010088//phloem development;GO:0022622//root system development	-	GO:0016324//apical plasma membrane;GO:0009507//chloroplast	--
CL12075.Contig1	1365	988.667	1	1117.92	0.869418	-10.3285	Down	1.39375e-26	2.83728e-24	gi|567165101|ref|XP_006397449.1|	482.3	4e-169	hypothetical protein EUTSA_v10001827mg [Eutrema salsugineum] >gi|557098515|gb|ESQ38902.1| hypothetical protein EUTSA_v10001827mg [Eutrema salsugineum]	gi|21406043|gb|AY087319.1|	394	1e-106	Arabidopsis thaliana clone 34157 mRNA, complete sequence	sp|Q8W3M7|Y4598_ARATH	89	8e-20	Uncharacterized protein At4g06598 OS=Arabidopsis thaliana GN=At4g06598 PE=2 SV=2	--	--	--	--	--	--	--	--	--	--	GO:0006355//regulation of transcription, DNA-dependent	GO:0003700//sequence-specific DNA binding transcription factor activity;GO:0043565//sequence-specific DNA binding	GO:0005634//nucleus	--
CL12075.Contig2	374	17	0	19.17	0.0001	-17.5485	Down	5.70604e-06	0.000135433	gi|21592919|gb|AAM64869.1|	50.1	2e-06	unknown [Arabidopsis thaliana]	gi|332189094|gb|CP002684.1|	93.7	1e-16	Arabidopsis thaliana chromosome 1, complete sequence	--	--	--	--	--	--	--	--	--	--	--	--	--	--	-	-	-	--
CL12080.Contig3	1775	65.6667	12.6667	74.0107	10.4535	-2.82375	Down	5.30468e-06	0.000126876	gi|567147458|ref|XP_006415805.1|	179.9	7e-50	hypothetical protein EUTSA_v10008291mg [Eutrema salsugineum] >gi|557093576|gb|ESQ34158.1| hypothetical protein EUTSA_v10008291mg [Eutrema salsugineum]	gi|332189094|gb|CP002684.1|	379	1e-102	Arabidopsis thaliana chromosome 1, complete sequence	sp|Q9FYL6|KCR2_ARATH	186	6e-54	Very-long-chain 3-oxoacyl-CoA reductase-like protein At1g24470 OS=Arabidopsis thaliana GN=KCR2 PE=2 SV=1	SPAC4G9.15	61.2	2e-09	COG0300	Short-chain dehydrogenases of various substrate specificities	K10251	3e-31	125	pop:POPTR_821856	beta-keto reductase [EC:1.1.1.-]	GO:0046520//sphingoid biosynthetic process;GO:0016126//sterol biosynthetic process;GO:0055114//oxidation-reduction process	GO:0018454//acetoacetyl-CoA reductase activity;GO:0004303//estradiol 17-beta-dehydrogenase activity;GO:0045703//ketoreductase activity	GO:0005783//endoplasmic reticulum;GO:0005739//mitochondrion	ko01040//Biosynthesis of unsaturated fatty acids;ko01110//Biosynthesis of secondary metabolites;ko00062//Fatty acid elongation
CL12091.Contig2	2391	4.33333	543	4.9327	475.519	6.59098	Up	7.3375e-19	9.25607e-17	gi|567169178|ref|XP_006398584.1|	270.4	1e-83	hypothetical protein EUTSA_v10014621mg [Eutrema salsugineum] >gi|567169181|ref|XP_006398585.1| hypothetical protein EUTSA_v10014621mg [Eutrema salsugineum] >gi|557099674|gb|ESQ40037.1| hypothetical protein EUTSA_v10014621mg [Eutrema salsugineum] >gi|557099675|gb|ESQ40038.1| hypothetical protein EUTSA_v10014621mg [Eutrema salsugineum]	gi|199580047|gb|AC189362.2|	805	0	Brassica rapa subsp. pekinensis clone KBrB045I17, complete sequence	sp|Q9LZX1|LOR15_ARATH	258	5e-81	Protein LURP-one-related 15 OS=Arabidopsis thaliana GN=At5g01750 PE=1 SV=1	--	--	--	--	--	--	--	--	--	--	GO:0009684//indoleacetic acid biosynthetic process;GO:0006569//tryptophan catabolic process;GO:0030003//cellular cation homeostasis;GO:0070838//divalent metal ion transport;GO:0006995//cellular response to nitrogen starvation	-	GO:0009507//chloroplast	--
CL12094.Contig1	1299	2	197.667	2.2806	164.32	6.17095	Up	7.14661e-06	0.000165827	gi|7657877|emb|CAB89183.1|	708.4	0	AtPP protein [Brassica napus var. napus]	gi|15864554|emb|AJ249903.1|	2319	0	Brassica napus mRNA for AtPP protein homologue (atPP gene)	sp|Q9LS10|MT810_ARATH	272	4e-88	Probable S-adenosylmethionine-dependent methyltransferase At5g38100 OS=Arabidopsis thaliana GN=At5g38100 PE=2 SV=1	--	--	--	--	--	K08241	5e-36	137	vvi:100260930	jasmonate O-methyltransferase [EC:2.1.1.141]	GO:0032259//methylation	GO:0008757//S-adenosylmethionine-dependent methyltransferase activity	GO:0005634//nucleus;GO:0009507//chloroplast	ko00592//alpha-Linolenic acid metabolism
CL12097.Contig1	552	13275	1	14692	0.917051	-13.9677	Down	1.8497e-12	1.27878e-10	gi|567198867|ref|XP_006406972.1|	187.2	1e-56	hypothetical protein EUTSA_v10020907mg [Eutrema salsugineum] >gi|557108118|gb|ESQ48425.1| hypothetical protein EUTSA_v10020907mg [Eutrema salsugineum]	gi|157168627|gb|EU118785.1|	111	9e-22	Brassica nigra ATA20-like protein gene, partial cds	--	--	--	--	XF1267	56.2	5e-09	COG5297	Cellobiohydrolase A (1,4-beta-cellobiosidase A)	--	--	--	--	--	-	-	-	--
CL12097.Contig2	1727	90316.3	892.667	102125	802.734	-6.9912	Down	8.26342e-22	1.24946e-19	gi|157168622|gb|ABV25699.1|	786.9	0	ATA20-like protein [Brassica juncea]	gi|157168621|gb|EU118782.1|	2494	0	Brassica juncea AA genome ATA20-like protein gene, complete cds	sp|P40602|APG_ARATH	114	9e-27	Anther-specific proline-rich protein APG OS=Arabidopsis thaliana GN=APG PE=2 SV=2	XF0818	109	2e-24	COG2730	Endoglucanase	K14709	1e-20	98.2	vcn:VOLCADRAFT_104214	solute carrier family 39 (zinc transporter), member 1/2/3	-	-	-	--
CL1210.Contig2	1274	17	128.333	19.3679	110.986	2.51864	Up	2.41487e-06	6.26892e-05	gi|565480930|ref|XP_006298105.1|	581.3	0	hypothetical protein CARUB_v10014146mg [Capsella rubella] >gi|482566814|gb|EOA31003.1| hypothetical protein CARUB_v10014146mg [Capsella rubella]	gi|145338182|ref|NM_111505.3|	979	0	Arabidopsis thaliana prolyl-4 hydroxylase 2 mRNA, complete cds	--	--	--	--	--	--	--	--	--	K00472	0	566	ath:AT3G06300	prolyl 4-hydroxylase [EC:1.14.11.2]	GO:0055114//oxidation-reduction process;GO:0016049//cell growth;GO:0034976//response to endoplasmic reticulum stress;GO:0000902//cell morphogenesis;GO:0009627//systemic acquired resistance;GO:0080147//root hair cell development;GO:0018401//peptidyl-proline hydroxylation to 4-hydroxy-L-proline;GO:0048193//Golgi vesicle transport	GO:0004656//procollagen-proline 4-dioxygenase activity;GO:0031418//L-ascorbic acid binding;GO:0005506//iron ion binding	GO:0005768//endosome;GO:0005802//trans-Golgi network;GO:0005576//extracellular region;GO:0005794//Golgi apparatus;GO:0005783//endoplasmic reticulum;GO:0005634//nucleus	ko01100//Metabolic pathways;ko00330//Arginine and proline metabolism
CL12115.Contig1	633	33.3333	0	36.9517	0.0001	-18.4953	Down	2.63031e-07	8.29961e-06	gi|300193452|gb|ADJ68232.1|	214.5	1e-65	exo-polygalacturonase [Brassica rapa subsp. oleifera]	gi|300193451|gb|HM156046.1|	706	0	Brassica rapa subsp. campestris isolate ZUBajh97-01B exo-polygalacturonase (MF16) mRNA, complete cds	sp|P49063|PGLR2_ARATH	174	3e-52	Exopolygalacturonase clone GBGA483 OS=Arabidopsis thaliana GN=At3g07850 PE=1 SV=2	--	--	--	--	--	K01213	7e-52	174	ath:AT3G07850	galacturan 1,4-alpha-galacturonidase [EC:3.2.1.67]	GO:0005975//carbohydrate metabolic process	GO:0004650//polygalacturonase activity	GO:0005576//extracellular region	ko00040//Pentose and glucuronate interconversions;ko01100//Metabolic pathways;ko00500//Starch and sucrose metabolism
CL12124.Contig1	1226	155.667	4	174.667	3.59941	-5.60071	Down	4.3901e-20	5.99323e-18	gi|567150108|ref|XP_006416547.1|	524.6	0	hypothetical protein EUTSA_v10008283mg [Eutrema salsugineum] >gi|557094318|gb|ESQ34900.1| hypothetical protein EUTSA_v10008283mg [Eutrema salsugineum]	gi|145335882|ref|NM_101753.2|	805	0	Arabidopsis thaliana myb-like HTH transcriptional regulator family protein mRNA, complete cds	sp|Q8LPH6|MYB86_ARATH	109	1e-26	Transcription factor MYB86 OS=Arabidopsis thaliana GN=MYB86 PE=2 SV=1	ECU11g1690	67.8	2e-12	COG5147	Myb superfamily proteins, including transcription factors and mRNA splicing factors	K09422	0	518	ath:AT1G18960	myb proto-oncogene protein, plant	GO:0006355//regulation of transcription, DNA-dependent	GO:0003700//sequence-specific DNA binding transcription factor activity;GO:0003677//DNA binding;GO:0003682//chromatin binding	GO:0005634//nucleus	--
CL12124.Contig2	1297	69.6667	1	78.1933	0.848258	-6.5264	Down	1.18343e-14	1.03621e-12	gi|567150108|ref|XP_006416547.1|	64.3	1e-09	hypothetical protein EUTSA_v10008283mg [Eutrema salsugineum] >gi|557094318|gb|ESQ34900.1| hypothetical protein EUTSA_v10008283mg [Eutrema salsugineum]	gi|145335882|ref|NM_101753.2|	765	0	Arabidopsis thaliana myb-like HTH transcriptional regulator family protein mRNA, complete cds	sp|Q8LPH6|MYB86_ARATH	104	1e-24	Transcription factor MYB86 OS=Arabidopsis thaliana GN=MYB86 PE=2 SV=1	ECU11g1690	61.2	3e-10	COG5147	Myb superfamily proteins, including transcription factors and mRNA splicing factors	K09422	6e-164	464	ath:AT1G18960	myb proto-oncogene protein, plant	GO:0006355//regulation of transcription, DNA-dependent	GO:0003700//sequence-specific DNA binding transcription factor activity;GO:0003677//DNA binding;GO:0003682//chromatin binding	GO:0005634//nucleus	--
CL12128.Contig1	5104	402.333	107.333	453.016	92.0353	-2.2993	Down	5.96564e-08	2.14281e-06	gi|567216162|ref|XP_006411710.1|	1642.1	0	hypothetical protein EUTSA_v10024369mg [Eutrema salsugineum] >gi|557112880|gb|ESQ53163.1| hypothetical protein EUTSA_v10024369mg [Eutrema salsugineum]	gi|199580211|gb|AC189521.2|	3628	0	Brassica rapa subsp. pekinensis clone KBrB091M07, complete sequence	sp|Q9T020|Y4391_ARATH	1612	0	Probable receptor-like protein kinase At4g39110 OS=Arabidopsis thaliana GN=At4g39110 PE=1 SV=1	AGl1926	207	4e-59	COG0483	Archaeal fructose-1,6-bisphosphatase and related enzymes of inositol monophosphatase family	K04733	1e-160	513	ath:AT5G38990	interleukin-1 receptor-associated kinase 4 [EC:2.7.11.1]	GO:0018108//peptidyl-tyrosine phosphorylation	GO:0004715//non-membrane spanning protein tyrosine kinase activity;GO:0005524//ATP binding;GO:0004674//protein serine/threonine kinase activity	GO:0009507//chloroplast	--
CL12128.Contig4	3993	134.667	32.3333	150.824	26.6065	-2.50302	Down	8.2029e-07	2.35086e-05	gi|567216162|ref|XP_006411710.1|	1583.2	0	hypothetical protein EUTSA_v10024369mg [Eutrema salsugineum] >gi|557112880|gb|ESQ53163.1| hypothetical protein EUTSA_v10024369mg [Eutrema salsugineum]	gi|199580211|gb|AC189521.2|	3158	0	Brassica rapa subsp. pekinensis clone KBrB091M07, complete sequence	sp|Q9T020|Y4391_ARATH	1557	0	Probable receptor-like protein kinase At4g39110 OS=Arabidopsis thaliana GN=At4g39110 PE=1 SV=1	AGl1926	207	3e-59	COG0483	Archaeal fructose-1,6-bisphosphatase and related enzymes of inositol monophosphatase family	K04733	1e-164	516	ath:AT5G38990	interleukin-1 receptor-associated kinase 4 [EC:2.7.11.1]	GO:0018108//peptidyl-tyrosine phosphorylation	GO:0004715//non-membrane spanning protein tyrosine kinase activity;GO:0005524//ATP binding;GO:0004674//protein serine/threonine kinase activity	GO:0009507//chloroplast	--
CL12131.Contig3	1196	326	1385.67	367.961	1215.03	1.72337	Up	1.11502e-05	0.00024709	gi|297798220|ref|XP_002866994.1|	409.1	1e-142	homeobox-leucine zipper protein ATHB-40 [Arabidopsis lyrata subsp. lyrata] >gi|297312830|gb|EFH43253.1| homeobox-leucine zipper protein ATHB-40 [Arabidopsis lyrata subsp. lyrata]	gi|297798219|ref|XM_002866948.1|	795	0	Arabidopsis lyrata subsp. lyrata homeobox-leucine zipper protein ATHB-40, mRNA	sp|O23208|ATB40_ARATH	395	3e-139	Homeobox-leucine zipper protein ATHB-40 OS=Arabidopsis thaliana GN=ATHB-40 PE=2 SV=3	ECU03g1170	48.5	7e-06	COG5576	Homeodomain-containing transcription factor	K09338	6e-144	409	aly:ARALYDRAFT_490960	homeobox-leucine zipper protein	GO:0045893//positive regulation of transcription, DNA-dependent;GO:0009733//response to auxin stimulus	GO:0003700//sequence-specific DNA binding transcription factor activity;GO:0000976//transcription regulatory region sequence-specific DNA binding	GO:0005634//nucleus	--
CL12134.Contig1	783	0.333333	26.6667	0.371497	23.5567	5.98664	Up	1.25692e-05	0.000274546	gi|226506290|ref|NP_001146868.1|	320.9	5e-111	ubiquitin-conjugating enzyme E2-17 kDa [Zea mays] >gi|226528892|ref|NP_001150120.1| LOC100283749 [Zea mays] >gi|226532534|ref|NP_001149671.1| ubiquitin-conjugating enzyme E2-17 kDa [Zea mays] >gi|195604440|gb|ACG24050.1| ubiquitin-conjugating enzyme E2-17 kDa [Zea mays] >gi|195605376|gb|ACG24518.1| ubiquitin-conjugating enzyme E2-17 kDa [Zea mays] >gi|195629316|gb|ACG36299.1| ubiquitin-conjugatin…	gi|226506289|ref|NM_001153396.1|	1483	0	Zea mays ubiquitin-conjugating enzyme E2-17 kDa (LOC100280476), mRNA >gi|195604439|gb|EU951932.1| Zea mays clone 1062681 ubiquitin-conjugating enzyme E2-17 kDa mRNA, complete cds	sp|P25866|UBC2_WHEAT	315	2e-110	Ubiquitin-conjugating enzyme E2 2 OS=Triticum aestivum GN=UBC2 PE=1 SV=1	SPAC18B11.07c	230	1e-76	COG5078	Ubiquitin-protein ligase	K10573	2e-112	320	zma:100280476	ubiquitin-conjugating enzyme E2 A [EC:6.3.2.19]	GO:0006511//ubiquitin-dependent protein catabolic process;GO:0009910//negative regulation of flower development;GO:0033523//histone H2B ubiquitination;GO:0009650//UV protection;GO:0009965//leaf morphogenesis;GO:0010228//vegetative to reproductive phase transition of meristem;GO:0016579//protein deubiquitination	GO:0004842//ubiquitin-protein ligase activity;GO:0005524//ATP binding	GO:0005829//cytosol	ko04120//Ubiquitin mediated proteolysis
CL1215.Contig4	1736	35.3333	2.33333	39.2753	1.96336	-4.32223	Down	1.39237e-05	0.000300157	gi|567158002|ref|XP_006418608.1|	859.8	0	hypothetical protein EUTSA_v10002904mg [Eutrema salsugineum] >gi|557096536|gb|ESQ37044.1| hypothetical protein EUTSA_v10002904mg [Eutrema salsugineum]	gi|297835705|ref|XM_002885689.1|	1219	0	Arabidopsis lyrata subsp. lyrata mate efflux family protein, mRNA	sp|Q8RWF5|MATE9_ARATH	823	0	MATE efflux family protein 9 OS=Arabidopsis thaliana GN=DTXL5 PE=2 SV=1	SPCC4B3.13	214	7e-62	COG0534	Na+-driven multidrug efflux pump	K03327	0	827	aly:ARALYDRAFT_480065	multidrug resistance protein, MATE family	GO:0015691//cadmium ion transport;GO:0006855//drug transmembrane transport;GO:0051238//sequestering of metal ion;GO:0042991//transcription factor import into nucleus	GO:0015238//drug transmembrane transporter activity;GO:0015297//antiporter activity	GO:0005886//plasma membrane;GO:0016021//integral to membrane	--
CL12167.Contig1	831	1.66667	34.3333	1.88329	30.0651	3.99676	Up	3.97592e-05	0.000754286	gi|565435067|ref|XP_006281170.1|	255.8	1e-84	hypothetical protein CARUB_v10027205mg, partial [Capsella rubella] >gi|482549874|gb|EOA14068.1| hypothetical protein CARUB_v10027205mg, partial [Capsella rubella]	gi|332002898|gb|CP002688.1|	165	1e-37	Arabidopsis thaliana chromosome 5, complete sequence	sp|Q0IQB6|CML3_ORYSJ	69.7	2e-14	Calmodulin-like protein 3 OS=Oryza sativa subsp. japonica GN=CML3 PE=2 SV=1	SPAC3A12.14	65.5	1e-12	COG5126	Ca2+-binding protein (EF-Hand superfamily)	K02183	2e-15	73.2	cme:CME034C	calmodulin	GO:0010114//response to red light;GO:0042538//hyperosmotic salinity response;GO:0006508//proteolysis;GO:0009686//gibberellin biosynthetic process;GO:0009740//gibberellic acid mediated signaling pathway	GO:0008234//cysteine-type peptidase activity;GO:0005509//calcium ion binding	GO:0005829//cytosol;GO:0005618//cell wall;GO:0005576//extracellular region	ko04626//Plant-pathogen interaction;ko04070//Phosphatidylinositol signaling system
CL12182.Contig1	1026	38.6667	0	43.8335	0.0001	-18.7417	Down	6.11953e-10	3.05477e-08	--	--	--	--	gi|147865078|emb|AM459359.2|	65.9	9e-08	Vitis vinifera contig VV78X266599.4, whole genome shotgun sequence	--	--	--	--	--	--	--	--	--	--	--	--	--	--	-	-	-	--
CL12187.Contig2	836	100.333	0	113.36	0.0001	-20.1125	Down	3.50371e-20	4.80751e-18	gi|567196213|ref|XP_006406224.1|	57	1e-07	hypothetical protein EUTSA_v10021968mg [Eutrema salsugineum] >gi|557107370|gb|ESQ47677.1| hypothetical protein EUTSA_v10021968mg [Eutrema salsugineum]	gi|202070597|gb|AC189379.2|	278	1e-71	Brassica rapa subsp. pekinensis clone KBrB049N17, complete sequence	sp|Q9LRL1|CRR26_ARATH	52.4	7e-08	Cysteine-rich repeat secretory protein 26 OS=Arabidopsis thaliana GN=CRRSP26 PE=2 SV=2	--	--	--	--	--	--	--	--	--	--	-	-	-	--
CL12191.Contig2	2161	2746.67	0.666667	3111.17	0.549628	-12.4667	Down	5.79618e-25	1.09192e-22	gi|567182294|ref|XP_006402350.1|	1139.8	0	hypothetical protein EUTSA_v10005832mg [Eutrema salsugineum] >gi|557103449|gb|ESQ43803.1| hypothetical protein EUTSA_v10005832mg [Eutrema salsugineum]	gi|30695651|ref|NM_116136.2|	1560	0	Arabidopsis thaliana glycosyl hydrolase family protein mRNA, complete cds	sp|A5JTQ3|XYL2_MEDSV	143	2e-35	Beta-xylosidase/alpha-L-arabinofuranosidase 2 OS=Medicago sativa subsp. varia GN=Xyl2 PE=2 SV=1	CAC1075	421	2e-137	COG1472	Beta-glucosidase-related glycosidases	K01188	0	595	bdi:100825601	beta-glucosidase [EC:3.2.1.21]	GO:0005975//carbohydrate metabolic process;GO:0009827//plant-type cell wall modification	GO:0009044//xylan 1,4-beta-xylosidase activity	GO:0005618//cell wall;GO:0005576//extracellular region;GO:0016020//membrane	ko01100//Metabolic pathways;ko00500//Starch and sucrose metabolism;ko00940//Phenylpropanoid biosynthesis;ko01110//Biosynthesis of secondary metabolites;ko00460//Cyanoamino acid metabolism
CL12205.Contig1	456	0	94.3333	0.0001	81.1351	19.63	Up	3.90229e-16	3.97198e-14	gi|567170584|ref|XP_006398983.1|	151.8	1e-43	hypothetical protein EUTSA_v10013953mg [Eutrema salsugineum] >gi|557100073|gb|ESQ40436.1| hypothetical protein EUTSA_v10013953mg [Eutrema salsugineum]	gi|199580325|gb|AC189631.2|	539	1e-151	Brassica rapa subsp. pekinensis clone KBrS003K07, complete sequence	--	--	--	--	--	--	--	--	--	--	--	--	--	--	-	-	GO:0005737//cytoplasm	--
CL12205.Contig2	537	109.333	26.3333	122.78	21.8979	-2.48721	Down	2.45935e-06	6.36922e-05	gi|567170584|ref|XP_006398983.1|	154.1	4e-44	hypothetical protein EUTSA_v10013953mg [Eutrema salsugineum] >gi|557100073|gb|ESQ40436.1| hypothetical protein EUTSA_v10013953mg [Eutrema salsugineum]	gi|199580325|gb|AC189631.2|	1057	0	Brassica rapa subsp. pekinensis clone KBrS003K07, complete sequence	--	--	--	--	--	--	--	--	--	--	--	--	--	--	-	-	GO:0005737//cytoplasm	--
CL12207.Contig1	340	29.3333	0.333333	33.3628	0.298631	-6.80373	Down	1.15553e-05	0.000255157	gi|567121221|ref|XP_006390345.1|	184.1	2e-56	hypothetical protein EUTSA_v10018668mg [Eutrema salsugineum] >gi|557086779|gb|ESQ27631.1| hypothetical protein EUTSA_v10018668mg [Eutrema salsugineum]	gi|332189094|gb|CP002684.1|	266	2e-68	Arabidopsis thaliana chromosome 1, complete sequence	--	--	--	--	--	--	--	--	--	--	--	--	--	--	GO:0048868//pollen tube development	-	GO:0005634//nucleus	--
CL12207.Contig2	1567	141.333	3.33333	159.098	3.03916	-5.7101	Down	7.93207e-10	3.89935e-08	gi|567121221|ref|XP_006390345.1|	790	0	hypothetical protein EUTSA_v10018668mg [Eutrema salsugineum] >gi|557086779|gb|ESQ27631.1| hypothetical protein EUTSA_v10018668mg [Eutrema salsugineum]	gi|30699075|ref|NM_106172.2|	1146	0	Arabidopsis thaliana uncharacterized protein mRNA, complete cds	--	--	--	--	--	--	--	--	--	--	--	--	--	--	GO:0048868//pollen tube development	-	GO:0005634//nucleus	--
CL12211.Contig1	475	1310	0	1477.14	0.0001	-23.8163	Down	1.46659e-51	8.34696e-49	gi|1653972|emb|CAA65766.1|	131.3	1e-38	pollen coat protein [Brassica oleracea var. alboglabra]	gi|1263098|emb|X97054.1|	278	6e-72	B.oleraceae PCP1 gene	--	--	--	--	--	--	--	--	--	--	--	--	--	--	-	-	-	--
CL12211.Contig2	374	50.3333	0	56.2852	0.0001	-19.1024	Down	7.6833e-14	6.1786e-12	gi|1653972|emb|CAA65766.1|	55.1	2e-09	pollen coat protein [Brassica oleracea var. alboglabra]	gi|1263099|emb|X97055.1|	363	1e-97	B.oleraceae PCP2 gene	--	--	--	--	--	--	--	--	--	--	--	--	--	--	-	-	-	--
CL12213.Contig1	842	25226.3	1.33333	28361	1.05162	-14.719	Down	1.86187e-100	2.50788e-96	gi|3062795|dbj|BAA25682.1|	148.7	7e-44	PCP-1 family [Brassica rapa]	gi|7649933|dbj|AB035561.1|	1080	0	Brassica rapa slr1-bp gene for SLR1 binding pollen coat protein, complete cds	sp|Q8S8H3|DF149_ARATH	45.4	1e-06	Defensin-like protein 149 OS=Arabidopsis thaliana GN=LCR5 PE=3 SV=1	--	--	--	--	--	--	--	--	--	--	GO:0006952//defense response	-	-	--
CL12213.Contig2	416	1486.67	0.333333	1674.23	0.250997	-12.7035	Down	1.17094e-62	9.46328e-60	gi|15076829|gb|AAK82951.1|AF198612_1	102.8	8e-28	pollen coat protein class A no. 2 precursor [Brassica napus] >gi|15076831|gb|AAK82952.1|AF198613_1 pollen coat protein class A no. 2 precursor [Brassica napus] >gi|7649932|dbj|BAA94093.1| SLR1 binding pollen coat protein [Brassica rapa] >gi|7649934|dbj|BAA94094.1| SLR1 binding pollen coat protein [Brassica rapa]	gi|7649931|dbj|AB035560.1|	404	1e-110	Brassica rapa slr1bp mRNA for SLR1 binding pollen coat protein, complete cds	sp|P82729|DF137_ARATH	48.1	2e-08	Putative defensin-like protein 137 OS=Arabidopsis thaliana GN=LCR14 PE=3 SV=1	--	--	--	--	--	--	--	--	--	--	-	-	-	--
CL12221.Contig1	414	90	7	100.889	5.9695	-4.07902	Down	4.67808e-11	2.68518e-09	gi|565468570|ref|XP_006292137.1|	82	1e-19	hypothetical protein CARUB_v10018341mg [Capsella rubella] >gi|482560844|gb|EOA25035.1| hypothetical protein CARUB_v10018341mg [Capsella rubella]	gi|202070587|gb|AC189269.2|	488	1e-135	Brassica rapa subsp. pekinensis clone KBrB023B16, complete sequence	sp|P42551|S1FA1_ARATH	78.2	5e-20	DNA-binding protein S1FA1 OS=Arabidopsis thaliana GN=S1FA1 PE=2 SV=2	--	--	--	--	--	--	--	--	--	--	GO:0006355//regulation of transcription, DNA-dependent	GO:0003677//DNA binding	GO:0005634//nucleus	--
CL12275.Contig1	1057	4621	2.33333	5110.5	1.94751	-11.3576	Down	5.54358e-11	3.15508e-09	gi|118197462|gb|ABK78694.1|	171.8	1e-51	oleosin-like protein [Brassica rapa]	gi|77817748|gb|DQ245067.1|	480	1e-132	Zea mays clone 12620 mRNA sequence	sp|Q00650|OLNB1_BRANA	129	1e-36	Oleosin-B1 OS=Brassica napus GN=OlnB1 PE=1 SV=2	--	--	--	--	--	--	--	--	--	--	GO:0019915//lipid storage;GO:0019953//sexual reproduction	GO:0045735//nutrient reservoir activity;GO:0008289//lipid binding	GO:0012511//monolayer-surrounded lipid storage body;GO:0016021//integral to membrane	--
CL12275.Contig2	1071	1205	0.333333	1330.34	0.250997	-12.3718	Down	7.66928e-09	3.22821e-07	gi|118197462|gb|ABK78694.1|	159.1	1e-46	oleosin-like protein [Brassica rapa]	gi|77817748|gb|DQ245067.1|	416	1e-113	Zea mays clone 12620 mRNA sequence	sp|Q00650|OLNB1_BRANA	122	1e-33	Oleosin-B1 OS=Brassica napus GN=OlnB1 PE=1 SV=2	--	--	--	--	--	--	--	--	--	--	GO:0019915//lipid storage;GO:0019953//sexual reproduction	GO:0045735//nutrient reservoir activity;GO:0008289//lipid binding	GO:0012511//monolayer-surrounded lipid storage body;GO:0016021//integral to membrane;GO:0005739//mitochondrion	--
CL12275.Contig3	812	29838.7	3	33028.2	2.25897	-13.8357	Down	7.04387e-15	6.33933e-13	gi|118197462|gb|ABK78694.1|	233.8	6e-77	oleosin-like protein [Brassica rapa]	gi|77817748|gb|DQ245067.1|	1326	0	Zea mays clone 12620 mRNA sequence	sp|Q00650|OLNB1_BRANA	129	2e-37	Oleosin-B1 OS=Brassica napus GN=OlnB1 PE=1 SV=2	--	--	--	--	--	--	--	--	--	--	GO:0019915//lipid storage;GO:0019953//sexual reproduction	GO:0045735//nutrient reservoir activity;GO:0008289//lipid binding	GO:0012511//monolayer-surrounded lipid storage body;GO:0016021//integral to membrane	--
CL12278.Contig1	1286	0	443.667	0.0001	392.79	21.9053	Up	3.08193e-09	1.38375e-07	gi|567202750|ref|XP_006408054.1|	50.8	5e-31	hypothetical protein EUTSA_v10021158mg [Eutrema salsugineum] >gi|557109200|gb|ESQ49507.1| hypothetical protein EUTSA_v10021158mg [Eutrema salsugineum]	gi|199579944|gb|AC189258.2|	230	3e-57	Brassica rapa subsp. pekinensis clone KBrB021J09, complete sequence	sp|Q9M9W3|PP19_ARATH	107	8e-32	Serine/threonine-protein phosphatase PP1 isozyme 9 OS=Arabidopsis thaliana GN=TOPP9 PE=2 SV=1	YER133w	89	4e-23	COG0639	Diadenosine tetraphosphatase and related serine/threonine protein phosphatases	K01090	2e-31	107	ath:AT3G05580	protein phosphatase [EC:3.1.3.16]	GO:0006470//protein dephosphorylation;GO:0035556//intracellular signal transduction;GO:0009738//abscisic acid mediated signaling pathway;GO:0010200//response to chitin;GO:0030968//endoplasmic reticulum unfolded protein response	GO:0046872//metal ion binding;GO:0004722//protein serine/threonine phosphatase activity	GO:0005737//cytoplasm	ko03015//mRNA surveillance pathway
CL12283.Contig1	243	190.333	24	212.907	22.1466	-3.26507	Down	9.92907e-12	6.28877e-10	gi|312281991|dbj|BAJ33861.1|	53.5	3e-08	unnamed protein product [Thellungiella halophila]	gi|110797186|gb|AC189506.1|	307	3e-81	Brassica rapa subsp. pekinensis clone KBrB088E10, complete sequence	--	--	--	--	--	--	--	--	--	--	--	--	--	--	-	-	-	--
CL12284.Contig1	935	93.3333	17.6667	104.914	14.3401	-2.87108	Down	4.42146e-07	1.33683e-05	gi|430218535|gb|AGA37229.1|	478.4	7e-169	mitogen-activated protein kinase kinase kinase Raf39.1 [Brassica napus]	gi|430218534|gb|KC190110.1|	1330	0	Brassica napus mitogen-activated protein kinase kinase kinase Raf39.1 (Raf39.1) mRNA, complete cds	sp|Q2MHE4|HT1_ARATH	122	6e-32	Serine/threonine-protein kinase HT1 OS=Arabidopsis thaliana GN=HT1 PE=1 SV=1	YAR019c	68.9	3e-12	COG0515	Serine/threonine protein kinase	K04424	3e-21	92.4	olu:OSTLU_6189	sterile alpha motif and leucine zipper containing kinase AZK [EC:2.7.11.25]	GO:0018108//peptidyl-tyrosine phosphorylation	GO:0004715//non-membrane spanning protein tyrosine kinase activity;GO:0004712//protein serine/threonine/tyrosine kinase activity;GO:0005524//ATP binding;GO:0004674//protein serine/threonine kinase activity	GO:0005886//plasma membrane;GO:0005634//nucleus	ko04075//Plant hormone signal transduction
CL12284.Contig2	2532	1465	38.6667	1633.48	32.7142	-5.64189	Down	3.8604e-23	6.45942e-21	gi|567222026|ref|XP_006414642.1|	317	0	hypothetical protein EUTSA_v10025537mg [Eutrema salsugineum] >gi|557115812|gb|ESQ56095.1| hypothetical protein EUTSA_v10025537mg [Eutrema salsugineum]	gi|30682994|ref|NM_117563.2|	934	0	Arabidopsis thaliana protein kinase family protein mRNA, complete cds	sp|Q05609|CTR1_ARATH	107	5e-35	Serine/threonine-protein kinase CTR1 OS=Arabidopsis thaliana GN=CTR1 PE=1 SV=1	BS_yloP_1	71.2	2e-15	COG0515	Serine/threonine protein kinase	K14510	1e-34	107	ath:AT5G03730	serine/threonine-protein kinase CTR1 [EC:2.7.11.1]	GO:0006468//protein phosphorylation	GO:0004712//protein serine/threonine/tyrosine kinase activity;GO:0005524//ATP binding;GO:0004674//protein serine/threonine kinase activity	GO:0005886//plasma membrane;GO:0005634//nucleus	ko04075//Plant hormone signal transduction
CL12284.Contig3	1042	77.6667	10.3333	87.2469	8.44768	-3.36848	Down	4.84707e-08	1.77334e-06	gi|430218535|gb|AGA37229.1|	478.4	2e-168	mitogen-activated protein kinase kinase kinase Raf39.1 [Brassica napus]	gi|430218534|gb|KC190110.1|	1330	0	Brassica napus mitogen-activated protein kinase kinase kinase Raf39.1 (Raf39.1) mRNA, complete cds	sp|Q2MHE4|HT1_ARATH	122	1e-31	Serine/threonine-protein kinase HT1 OS=Arabidopsis thaliana GN=HT1 PE=1 SV=1	YAR019c	68.9	4e-12	COG0515	Serine/threonine protein kinase	K04424	5e-21	92.4	olu:OSTLU_6189	sterile alpha motif and leucine zipper containing kinase AZK [EC:2.7.11.25]	GO:0018108//peptidyl-tyrosine phosphorylation	GO:0004715//non-membrane spanning protein tyrosine kinase activity;GO:0004712//protein serine/threonine/tyrosine kinase activity;GO:0005524//ATP binding;GO:0004674//protein serine/threonine kinase activity	GO:0005886//plasma membrane;GO:0005634//nucleus	ko04075//Plant hormone signal transduction
CL12289.Contig1	1756	479.667	6.66667	538.145	5.99367	-6.48841	Down	2.16328e-33	6.22178e-31	gi|567176021|ref|XP_006400608.1|	910.2	0	hypothetical protein EUTSA_v10013431mg [Eutrema salsugineum] >gi|557101698|gb|ESQ42061.1| hypothetical protein EUTSA_v10013431mg [Eutrema salsugineum]	gi|145358267|ref|NM_122048.3|	1671	0	Arabidopsis thaliana monogalactosyldiacylglycerol synthase 2 mRNA, complete cds	sp|O82730|MGDG2_ARATH	875	0	Monogalactosyldiacylglycerol synthase 2, chloroplastic OS=Arabidopsis thaliana GN=MGD2 PE=1 SV=1	SA0875	111	6e-26	COG0707	UDP-N-acetylglucosamine:LPS N-acetylglucosamine transferase	K03715	0	882	aly:ARALYDRAFT_488950	1,2-diacylglycerol 3-beta-galactosyltransferase [EC:2.4.1.46]	GO:0006631//fatty acid metabolic process;GO:0019375//galactolipid biosynthetic process;GO:0045892//negative regulation of transcription, DNA-dependent;GO:0016036//cellular response to phosphate starvation;GO:0030259//lipid glycosylation	GO:0046509//1,2-diacylglycerol 3-beta-galactosyltransferase activity;GO:0030246//carbohydrate binding	GO:0009707//chloroplast outer membrane	ko01100//Metabolic pathways;ko00561//Glycerolipid metabolism
CL12308.Contig1	859	262.333	77.3333	294.424	66.6035	-2.14422	Down	9.63412e-07	2.7101e-05	gi|567220122|ref|XP_006413690.1|	302.8	1e-95	hypothetical protein EUTSA_v10024476mg [Eutrema salsugineum] >gi|557114860|gb|ESQ55143.1| hypothetical protein EUTSA_v10024476mg [Eutrema salsugineum]	gi|199580161|gb|AC189464.2|	492	1e-136	Brassica rapa subsp. pekinensis clone KBrB075L03, complete sequence	--	--	--	--	--	--	--	--	--	--	--	--	--	--	GO:0009664//plant-type cell wall organization;GO:0019252//starch biosynthetic process;GO:0009832//plant-type cell wall biogenesis;GO:0043085//positive regulation of catalytic activity;GO:0000023//maltose metabolic process	-	GO:0005886//plasma membrane	--
CL12327.Contig2	2951	274.333	4.33333	304.545	3.92973	-6.27608	Down	7.09983e-10	3.51589e-08	gi|293330987|ref|NP_001169942.1|	64.3	1e-08	uncharacterized protein LOC100383840 [Zea mays]	gi|30314605|dbj|AB097116.1|	4803	0	Brassica rapa SRK-60, SLG-60 genes for S receptor kinase, S-locus glycoprotein, partial cds	sp|P13983|EXTN_TOBAC	51.2	3e-06	Extensin OS=Nicotiana tabacum GN=HRGPNT3 PE=2 SV=1	--	--	--	--	--	--	--	--	--	--	-	-	-	--
CL12341.Contig2	462	235	53	263.126	46.3063	-2.50648	Down	2.47252e-08	9.59769e-07	gi|567190562|ref|XP_006404672.1|	107.8	2e-28	hypothetical protein EUTSA_v10000731mg [Eutrema salsugineum] >gi|557105800|gb|ESQ46125.1| hypothetical protein EUTSA_v10000731mg [Eutrema salsugineum]	gi|77817456|gb|DQ244780.1|	248	5e-63	Zea mays clone 10630 mRNA sequence	--	--	--	--	--	--	--	--	--	--	--	--	--	--	GO:0006623//protein targeting to vacuole;GO:0009611//response to wounding;GO:0009695//jasmonic acid biosynthetic process	-	GO:0005829//cytosol;GO:0005774//vacuolar membrane;GO:0009535//chloroplast thylakoid membrane;GO:0005576//extracellular region;GO:0005886//plasma membrane	--
CL12342.Contig1	1135	203	40	228.994	34.872	-2.71517	Down	6.35196e-09	2.71328e-07	gi|297804422|ref|XP_002870095.1|	422.2	3e-148	hypothetical protein ARALYDRAFT_914947 [Arabidopsis lyrata subsp. lyrata] >gi|297315931|gb|EFH46354.1| hypothetical protein ARALYDRAFT_914947 [Arabidopsis lyrata subsp. lyrata]	gi|145340348|ref|NM_117870.3|	904	0	Arabidopsis thaliana calcineurin B-like protein 1 mRNA, complete cds	sp|O81445|CNBL1_ARATH	419	9e-149	Calcineurin B-like protein 1 OS=Arabidopsis thaliana GN=CBL1 PE=1 SV=3	YKL190w	77.8	2e-16	COG5126	Ca2+-binding protein (EF-Hand superfamily)	K06268	1e-149	422	aly:ARALYDRAFT_914947	protein phosphatase 3, regulatory subunit	GO:0031348//negative regulation of defense response;GO:0009611//response to wounding;GO:0009867//jasmonic acid mediated signaling pathway;GO:0009862//systemic acquired resistance, salicylic acid mediated signaling pathway;GO:0009414//response to water deprivation;GO:0010363//regulation of plant-type hypersensitive response;GO:0010118//stomatal movement;GO:0006612//protein targeting to membrane;GO…	GO:0005509//calcium ion binding;GO:0019900//kinase binding	GO:0008287//protein serine/threonine phosphatase complex;GO:0005737//cytoplasm;GO:0005886//plasma membrane	ko04650//Natural killer cell mediated cytotoxicity
CL12351.Contig2	510	81	5	91.1855	4.7069	-4.27596	Down	2.75467e-06	7.03847e-05	gi|567214322|ref|XP_006411111.1|	99.4	3e-26	hypothetical protein EUTSA_v10017502mg [Eutrema salsugineum] >gi|557112280|gb|ESQ52564.1| hypothetical protein EUTSA_v10017502mg [Eutrema salsugineum]	gi|199579874|gb|AC189192.2|	194	7e-47	Brassica rapa subsp. pekinensis clone KBrB002P20, complete sequence	sp|P24076|BGIA_MOMCH	74.7	2e-18	Glu S.griseus protease inhibitor OS=Momordica charantia PE=1 SV=1	--	--	--	--	--	--	--	--	--	--	GO:0009611//response to wounding;GO:0010951//negative regulation of endopeptidase activity;GO:0015824//proline transport;GO:0050832//defense response to fungus	GO:0004867//serine-type endopeptidase inhibitor activity	GO:0005618//cell wall;GO:0005576//extracellular region	--
CL12353.Contig2	964	87	7.66667	98.1823	6.85256	-3.84075	Down	2.39794e-10	1.26006e-08	--	--	--	--	gi|110743986|gb|AC189201.1|	973	0	Brassica rapa subsp. pekinensis clone KBrB005N03, complete sequence	--	--	--	--	--	--	--	--	--	--	--	--	--	--	-	-	-	--
CL12358.Contig1	530	1179.33	517.667	1322.09	441.69	-1.58171	Down	4.84818e-05	0.00089723	gi|567120778|ref|XP_006390222.1|	152.1	7e-47	hypothetical protein EUTSA_v10019410mg [Eutrema salsugineum] >gi|557086656|gb|ESQ27508.1| hypothetical protein EUTSA_v10019410mg [Eutrema salsugineum]	gi|42563253|ref|NM_106270.2|	369	2e-99	Arabidopsis thaliana uncharacterized protein mRNA, complete cds	sp|Q8LDK3|NDUB2_ARATH	152	1e-48	NADH dehydrogenase [ubiquinone] 1 beta subcomplex subunit 2 OS=Arabidopsis thaliana GN=At1g76200 PE=3 SV=1	--	--	--	--	--	K13783	1e-09	57.8	ota:Ot14g02690	MFS transporter, OPA family, solute carrier family 37 (glycerol-3-phosphate transporter), member 1/2	-	-	GO:0005747//mitochondrial respiratory chain complex I	--
CL12366.Contig1	713	100	6.33333	112.077	5.2876	-4.40573	Down	1.41054e-12	9.8956e-11	gi|565443646|ref|XP_006283863.1|	370.9	1e-127	hypothetical protein CARUB_v10004974mg [Capsella rubella] >gi|482552568|gb|EOA16761.1| hypothetical protein CARUB_v10004974mg [Capsella rubella]	gi|186528017|ref|NM_123425.4|	712	0	Arabidopsis thaliana glycerol-3-phosphate dehydrogenase [NAD+] mRNA, complete cds	sp|Q9SCX9|GPDA1_ARATH	366	2e-127	Glycerol-3-phosphate dehydrogenase [NAD(+)] 1, chloroplastic OS=Arabidopsis thaliana GN=DHAPRD PE=1 SV=1	YDL022w	168	1e-49	COG0240	Glycerol-3-phosphate dehydrogenase	K00006	5e-127	366	ath:AT5G40610	glycerol-3-phosphate dehydrogenase (NAD+) [EC:1.1.1.8]	GO:0046167//glycerol-3-phosphate biosynthetic process;GO:0005975//carbohydrate metabolic process;GO:0046168//glycerol-3-phosphate catabolic process;GO:0055114//oxidation-reduction process	GO:0051287//NAD binding;GO:0004367//glycerol-3-phosphate dehydrogenase [NAD+] activity;GO:0042803//protein homodimerization activity	GO:0009507//chloroplast;GO:0009331//glycerol-3-phosphate dehydrogenase complex	ko00564//Glycerophospholipid metabolism
CL1237.Contig6	1661	0	65	0.0001	53.4746	19.0285	Up	2.78345e-07	8.73943e-06	gi|227438149|gb|ACP30564.1|	620.5	0	disease resistance protein [Brassica rapa subsp. pekinensis]	gi|227438148|gb|FJ842783.1|	1287	0	Brassica rapa subsp. pekinensis isolate BrTNL36 disease resistance protein gene, complete cds	sp|Q40392|TMVRN_NICGU	284	2e-84	TMV resistance protein N OS=Nicotiana glutinosa GN=N PE=1 SV=1	--	--	--	--	--	K13457	2e-12	71.2	osa:4342596	disease resistance protein RPM1	GO:0006952//defense response	GO:0043168;GO:0032559;GO:0032550	GO:0005737//cytoplasm	ko04626//Plant-pathogen interaction
CL12380.Contig1	3061	1106	151.333	1245.72	129.67	-3.26406	Down	5.83809e-15	5.30606e-13	gi|567213031|ref|XP_006410774.1|	744.2	0	hypothetical protein EUTSA_v10016580mg [Eutrema salsugineum] >gi|557111943|gb|ESQ52227.1| hypothetical protein EUTSA_v10016580mg [Eutrema salsugineum]	gi|199580065|gb|AC189380.2|	1671	0	Brassica rapa subsp. pekinensis clone KBrB050K06, complete sequence	sp|Q9FNY0|E2FA_ARATH	689	0	Transcription factor E2FA OS=Arabidopsis thaliana GN=E2FA PE=1 SV=1	SPBC30D10.09c	60.1	3e-09	COG5052	Protein involved in membrane traffic	K04682	5e-79	262	smo:SELMODRAFT_445661	E2F transcription factor 4/5	GO:0045893//positive regulation of transcription, DNA-dependent;GO:0051302//regulation of cell division;GO:0010090//trichome morphogenesis;GO:0009165//nucleotide biosynthetic process;GO:0051446//positive regulation of meiotic cell cycle;GO:0006270//DNA replication initiation;GO:0042023//DNA endoreduplication;GO:0008283//cell proliferation;GO:0006275//regulation of DNA replication	GO:0003677//DNA binding;GO:0005515//protein binding;GO:0003700//sequence-specific DNA binding transcription factor activity	GO:0005667//transcription factor complex;GO:0005634//nucleus	--
CL12380.Contig2	304	125.667	0	141.491	0.0001	-20.4323	Down	4.15959e-25	7.89131e-23	gi|21537355|gb|AAM61696.1|	57	3e-09	unknown [Arabidopsis thaliana]	gi|297827078|ref|XM_002881376.1|	234	5e-59	Arabidopsis lyrata subsp. lyrata abscisic acid-responsive HVA22 family protein, mRNA	sp|Q8GXE9|HA22J_ARATH	57	5e-11	HVA22-like protein j OS=Arabidopsis thaliana GN=HVA22J PE=2 SV=2	--	--	--	--	--	--	--	--	--	--	-	-	-	--
CL12387.Contig2	1737	33	256.667	37.1567	220.305	2.56781	Up	4.13384e-08	1.53393e-06	gi|145327707|ref|NP_001077829.1|	594	0	GDSL esterase/lipase EXL2 [Arabidopsis thaliana] >gi|91806097|gb|ABE65777.1| family II extracellular lipase 2 [Arabidopsis thaliana] >gi|332197650|gb|AEE35771.1| GDSL esterase/lipase EXL2 [Arabidopsis thaliana]	gi|145327706|ref|NM_001084360.1|	874	0	Arabidopsis thaliana GDSL esterase/lipase EXL2 mRNA, complete cds	sp|Q94CH7|EXL2_ARATH	584	0	GDSL esterase/lipase EXL2 OS=Arabidopsis thaliana GN=EXL2 PE=2 SV=1	all3634	86.3	1e-17	COG3240	Phospholipase/lecithinase/hemolysin	K00514	1e-23	107	rcu:RCOM_1428040	zeta-carotene desaturase [EC:1.3.5.6]	GO:0019953//sexual reproduction;GO:0006629//lipid metabolic process	GO:0016746//transferase activity, transferring acyl groups;GO:0016298//lipase activity	GO:0005576//extracellular region	ko01100//Metabolic pathways;ko00511//Other glycan degradation;ko00906//Carotenoid biosynthesis;ko01110//Biosynthesis of secondary metabolites
CL12391.Contig2	1600	46.3333	1.33333	51.3368	1.16805	-5.45782	Down	1.39468e-05	0.000300495	gi|567220458|ref|XP_006413858.1|	849	0	hypothetical protein EUTSA_v10027352mg [Eutrema salsugineum] >gi|557115028|gb|ESQ55311.1| hypothetical protein EUTSA_v10027352mg [Eutrema salsugineum]	gi|297799981|ref|XM_002867829.1|	1096	0	Arabidopsis lyrata subsp. lyrata leucine-rich repeat family protein, mRNA	sp|Q9M9E0|LRKS1_ARATH	122	3e-29	L-type lectin-domain containing receptor kinase S.1 OS=Arabidopsis thaliana GN=LECRKS1 PE=1 SV=1	--	--	--	--	--	K13420	6e-25	110	ath:AT5G46330	LRR receptor-like serine/threonine-protein kinase FLS2 [EC:2.7.11.1]	GO:0006468//protein phosphorylation;GO:0010048//vernalization response	GO:0004672//protein kinase activity;GO:0005524//ATP binding	GO:0005886//plasma membrane	ko04626//Plant-pathogen interaction
CL12393.Contig1	3533	444.667	0	496.505	0.0001	-22.2434	Down	4.99782e-29	1.12825e-26	gi|567125706|ref|XP_006391523.1|	56.2	1e-98	hypothetical protein EUTSA_v10019737mg [Eutrema salsugineum] >gi|557087957|gb|ESQ28809.1| hypothetical protein EUTSA_v10019737mg [Eutrema salsugineum]	gi|297207313|gb|AC241133.1|	462	1e-126	Brassica rapa subsp. pekinensis clone KBrH046K16, complete sequence	sp|O04244|Y4200_ARATH	72.4	3e-13	Uncharacterized protein At4g02000 OS=Arabidopsis thaliana GN=At4g02000 PE=2 SV=1	--	--	--	--	--	--	--	--	--	--	-	-	-	--
CL12393.Contig2	1022	14.6667	0	16.5351	0.0001	-17.3352	Down	2.69115e-05	0.000539819	--	--	--	--	--	--	--	--	--	--	--	--	--	--	--	--	--	--	--	--	--	--	-	-	-	--
CL124.Contig1	1369	127.667	34.3333	143.746	30.0016	-2.26041	Down	4.15452e-06	0.000101962	gi|93007360|gb|ABE97183.1|	495	4e-173	unknown [Arabidopsis thaliana]	gi|79564627|ref|NM_128324.3|	648	0	Arabidopsis thaliana ubiquitin carboxyl-terminal hydrolase-related protein mRNA, complete cds	--	--	--	--	--	--	--	--	--	--	--	--	--	--	GO:0006511//ubiquitin-dependent protein catabolic process	GO:0046872//metal ion binding	GO:0005634//nucleus;GO:0005829//cytosol	--
CL12407.Contig1	2903	218	1.33333	245.531	1.05162	-7.86715	Down	2.80585e-29	6.44215e-27	gi|567885413|ref|XP_006435265.1|	494.6	0	hypothetical protein CICLE_v10000269mg [Citrus clementina] >gi|568839508|ref|XP_006473725.1| PREDICTED: phospholipase D delta-like [Citrus sinensis] >gi|557537387|gb|ESR48505.1| hypothetical protein CICLE_v10000269mg [Citrus clementina]	gi|502131185|ref|XM_004500847.1|	226	1e-55	PREDICTED: Cicer arietinum phospholipase D delta-like (LOC101494596), transcript variant X2, mRNA	sp|Q9C5Y0|PLDD1_ARATH	745	0	Phospholipase D delta OS=Arabidopsis thaliana GN=PLDDELTA PE=1 SV=2	ECU11g1180	142	7e-34	COG1502	Phosphatidylserine/phosphatidylglycerophosphate/cardiolipin synthases and related enzymes	K01115	0	825	rcu:RCOM_1599570	phospholipase D [EC:3.1.4.4]	GO:0016042//lipid catabolic process;GO:0046470//phosphatidylcholine metabolic process	GO:0070290//NAPE-specific phospholipase D activity;GO:0005509//calcium ion binding;GO:0004630//phospholipase D activity	GO:0016020//membrane	ko01100//Metabolic pathways;ko00564//Glycerophospholipid metabolism;ko00565//Ether lipid metabolism;ko04144//Endocytosis
CL12421.Contig2	1372	45	0	50.935	0.0001	-18.9583	Down	1.33169e-05	0.000288693	gi|567196879|ref|XP_006406412.1|	651	0	hypothetical protein EUTSA_v10020208mg [Eutrema salsugineum] >gi|557107558|gb|ESQ47865.1| hypothetical protein EUTSA_v10020208mg [Eutrema salsugineum]	gi|145338741|ref|NM_112910.4|	797	0	Arabidopsis thaliana leucine-rich repeat protein kinase-like protein mRNA, complete cds	sp|Q9LPT1|Y1061_ARATH	513	1e-177	Probably inactive leucine-rich repeat receptor-like protein kinase At1g50610 OS=Arabidopsis thaliana GN=At1g50610 PE=2 SV=1	--	--	--	--	--	K10576	4e-30	125	vvi:100250088	ubiquitin-conjugating enzyme E2 H [EC:6.3.2.19]	GO:0006468//protein phosphorylation;GO:0007169//transmembrane receptor protein tyrosine kinase signaling pathway;GO:0080092//regulation of pollen tube growth;GO:0030048//actin filament-based movement	GO:0004674//protein serine/threonine kinase activity;GO:0005524//ATP binding	GO:0016021//integral to membrane;GO:0005886//plasma membrane	ko04075//Plant hormone signal transduction;ko04120//Ubiquitin mediated proteolysis
CL12421.Contig3	1479	48.6667	0	54.9697	0.0001	-19.0683	Down	6.10927e-12	3.95941e-10	gi|567133054|ref|XP_006393130.1|	832	0	hypothetical protein EUTSA_v10012173mg [Eutrema salsugineum] >gi|557089708|gb|ESQ30416.1| hypothetical protein EUTSA_v10012173mg [Eutrema salsugineum]	gi|224589421|gb|FJ708649.1|	688	0	Arabidopsis thaliana leucine-rich repeat receptor-like protein kinase (LRR-RLK) mRNA, partial cds	sp|Q9LPT1|Y1061_ARATH	778	0	Probably inactive leucine-rich repeat receptor-like protein kinase At1g50610 OS=Arabidopsis thaliana GN=At1g50610 PE=2 SV=1	--	--	--	--	--	K10576	1e-57	206	vvi:100250088	ubiquitin-conjugating enzyme E2 H [EC:6.3.2.19]	GO:0006468//protein phosphorylation;GO:0007169//transmembrane receptor protein tyrosine kinase signaling pathway;GO:0080092//regulation of pollen tube growth;GO:0030048//actin filament-based movement	GO:0004674//protein serine/threonine kinase activity;GO:0005524//ATP binding	GO:0016021//integral to membrane;GO:0005886//plasma membrane	ko04120//Ubiquitin mediated proteolysis
CL12433.Contig1	408	548	0.333333	616.212	0.31979	-10.9121	Down	7.06928e-47	3.48369e-44	gi|567147014|ref|XP_006415678.1|	74.7	1e-16	hypothetical protein EUTSA_v10009158mg [Eutrema salsugineum] >gi|557093449|gb|ESQ34031.1| hypothetical protein EUTSA_v10009158mg [Eutrema salsugineum]	gi|332189094|gb|CP002684.1|	139	3e-30	Arabidopsis thaliana chromosome 1, complete sequence	sp|Q9FZA0|RLF4_ARATH	73.6	7e-18	Protein RALF-like 4 OS=Arabidopsis thaliana GN=RALFL4 PE=3 SV=1	--	--	--	--	--	--	--	--	--	--	-	-	-	--
CL12433.Contig2	1054	2807	0.666667	3154.79	0.570787	-12.4323	Down	4.59605e-71	5.08827e-68	gi|567147014|ref|XP_006415678.1|	228	1e-73	hypothetical protein EUTSA_v10009158mg [Eutrema salsugineum] >gi|557093449|gb|ESQ34031.1| hypothetical protein EUTSA_v10009158mg [Eutrema salsugineum]	gi|332189094|gb|CP002684.1|	480	1e-132	Arabidopsis thaliana chromosome 1, complete sequence	sp|Q9FZA0|RLF4_ARATH	220	2e-72	Protein RALF-like 4 OS=Arabidopsis thaliana GN=RALFL4 PE=3 SV=1	--	--	--	--	--	--	--	--	--	--	GO:0009827//plant-type cell wall modification;GO:0007267//cell-cell signaling;GO:0009860//pollen tube growth	GO:0004871//signal transducer activity	GO:0048046//apoplast	--
CL12444.Contig2	1160	21	240.667	24.1614	208.924	3.11221	Up	1.89693e-10	1.00859e-08	gi|567190628|ref|XP_006404692.1|	409.5	6e-143	hypothetical protein EUTSA_v10000318mg [Eutrema salsugineum] >gi|557105820|gb|ESQ46145.1| hypothetical protein EUTSA_v10000318mg [Eutrema salsugineum]	gi|186502243|ref|NM_127802.3|	684	0	Arabidopsis thaliana protein MEDIATOR 18 mRNA, complete cds	sp|Q9SJZ6|MED18_ARATH	401	2e-141	Mediator of RNA polymerase II transcription subunit 18 OS=Arabidopsis thaliana GN=MED18 PE=1 SV=1	--	--	--	--	--	K15135	8e-144	408	aly:ARALYDRAFT_320077	mediator of RNA polymerase II transcription subunit 18	GO:0048442//sepal development;GO:0048440//carpel development;GO:0048510//regulation of timing of transition from vegetative to reproductive phase;GO:0010219//regulation of vernalization response;GO:0048441//petal development;GO:0048443//stamen development;GO:0048833//specification of floral organ number;GO:0045892//negative regulation of transcription, DNA-dependent	-	GO:0016592//mediator complex	--
CL12455.Contig1	649	23.3333	163	26.7705	141.551	2.40261	Up	1.52709e-06	4.12903e-05	gi|567209319|ref|XP_006409785.1|	135.2	3e-39	hypothetical protein EUTSA_v10017465mg [Eutrema salsugineum] >gi|557110954|gb|ESQ51238.1| hypothetical protein EUTSA_v10017465mg [Eutrema salsugineum]	gi|199580335|gb|AC189640.2|	416	1e-113	Brassica rapa subsp. pekinensis clone KBrS006L21, complete sequence	sp|Q9ZUY1|PP173_ARATH	46.6	5e-06	Pentatricopeptide repeat-containing protein At2g27800, mitochondrial OS=Arabidopsis thaliana GN=At2g27800 PE=2 SV=2	--	--	--	--	--	--	--	--	--	--	-	-	GO:0005739//mitochondrion	--
CL12456.Contig2	1447	86	8.66667	96.6031	7.3727	-3.7118	Down	1.10924e-09	5.35914e-08	gi|567192233|ref|XP_006405148.1|	745	0	hypothetical protein EUTSA_v10000057mg [Eutrema salsugineum] >gi|557106276|gb|ESQ46601.1| hypothetical protein EUTSA_v10000057mg [Eutrema salsugineum]	gi|334184438|ref|NM_001202670.1|	400	1e-108	Arabidopsis thaliana carboxylate clamp-tetratricopeptide repeat protein mRNA, complete cds	sp|Q9SIN1|TTL3_ARATH	55.1	7e-08	Inactive TPR repeat-containing thioredoxin TTL3 OS=Arabidopsis thaliana GN=TTL3 PE=1 SV=2	--	--	--	--	--	K09553	3e-08	57.8	ota:Ot06g00760	stress-induced-phosphoprotein 1	GO:0009407//toxin catabolic process;GO:0010583//response to cyclopentenone	-	GO:0005773//vacuole;GO:0005739//mitochondrion	--
CL12467.Contig2	3868	253	1005	283.617	856.472	1.59446	Up	4.49864e-05	0.000840239	gi|30685551|ref|NP_180865.2|	1078.5	0	receptor like protein 27 [Arabidopsis thaliana] >gi|330253685|gb|AEC08779.1| receptor like protein 27 [Arabidopsis thaliana]	gi|330250293|gb|CP002685.1|	1128	0	Arabidopsis thaliana chromosome 2, complete sequence	sp|Q9C9H7|RLP12_ARATH	441	2e-137	Receptor-like protein 12 OS=Arabidopsis thaliana GN=RLP12 PE=2 SV=2	alr0124_1	107	1e-23	COG4886	Leucine-rich repeat (LRR) protein	K13420	2e-73	269	ath:AT5G46330	LRR receptor-like serine/threonine-protein kinase FLS2 [EC:2.7.11.1]	GO:0031348//negative regulation of defense response;GO:0009867//jasmonic acid mediated signaling pathway;GO:0035304//regulation of protein dephosphorylation;GO:0009862//systemic acquired resistance, salicylic acid mediated signaling pathway;GO:0010363//regulation of plant-type hypersensitive response;GO:0010310//regulation of hydrogen peroxide metabolic process;GO:0009617//response to bacterium;G…	GO:0016301//kinase activity	GO:0005576//extracellular region;GO:0005886//plasma membrane	ko04626//Plant-pathogen interaction
CL12468.Contig1	2081	339.333	50.3333	379.93	42.1659	-3.17158	Down	3.13698e-12	2.10394e-10	gi|567168062|ref|XP_006398269.1|	1113.6	0	hypothetical protein EUTSA_v10000802mg [Eutrema salsugineum] >gi|557099358|gb|ESQ39722.1| hypothetical protein EUTSA_v10000802mg [Eutrema salsugineum]	gi|334188220|ref|NM_001203549.1|	1271	0	Arabidopsis thaliana leucine-rich repeat protein kinase family protein mRNA, complete cds	sp|C0LGU7|Y5458_ARATH	1094	0	Probable LRR receptor-like serine/threonine-protein kinase At5g45840 OS=Arabidopsis thaliana GN=At5g45840 PE=2 SV=1	--	--	--	--	--	K08286	1e-38	155	aly:ARALYDRAFT_491919	protein-serine/threonine kinase [EC:2.7.11.-]	GO:0048589//developmental growth;GO:0007155//cell adhesion;GO:0045010//actin nucleation;GO:0016926//protein desumoylation;GO:0007169//transmembrane receptor protein tyrosine kinase signaling pathway;GO:0010090//trichome morphogenesis;GO:0006468//protein phosphorylation;GO:0050665//hydrogen peroxide biosynthetic process;GO:0048527//lateral root development;GO:0048765//root hair cell differentiatio…	GO:0004674//protein serine/threonine kinase activity;GO:0005524//ATP binding	GO:0009507//chloroplast;GO:0016021//integral to membrane	--
CL12469.Contig1	1353	715.333	157	809.336	133.128	-2.60393	Down	3.48023e-06	8.70522e-05	gi|567182908|ref|XP_006402531.1|	160.2	8e-46	hypothetical protein EUTSA_v10006309mg [Eutrema salsugineum] >gi|557103630|gb|ESQ43984.1| hypothetical protein EUTSA_v10006309mg [Eutrema salsugineum]	gi|199580283|gb|AC189587.2|	581	1e-163	Brassica rapa subsp. pekinensis clone KBrH012K23, complete sequence	--	--	--	--	--	--	--	--	--	--	--	--	--	--	GO:0010075//regulation of meristem growth;GO:0010014//meristem initiation;GO:0009944//polarity specification of adaxial/abaxial axis;GO:0010358//leaf shaping;GO:0009855//determination of bilateral symmetry	GO:0005515//protein binding	GO:0005739//mitochondrion	--
CL12469.Contig2	786	354	5.66667	399.485	4.69034	-6.41231	Down	1.72669e-16	1.79137e-14	gi|567182908|ref|XP_006402531.1|	160.2	6e-48	hypothetical protein EUTSA_v10006309mg [Eutrema salsugineum] >gi|557103630|gb|ESQ43984.1| hypothetical protein EUTSA_v10006309mg [Eutrema salsugineum]	gi|199580248|gb|AC189555.2|	244	1e-61	Brassica rapa subsp. pekinensis clone KBrH006E24, complete sequence	--	--	--	--	--	--	--	--	--	--	--	--	--	--	GO:0010075//regulation of meristem growth;GO:0010014//meristem initiation;GO:0009944//polarity specification of adaxial/abaxial axis;GO:0010358//leaf shaping;GO:0009855//determination of bilateral symmetry	GO:0005515//protein binding	GO:0005739//mitochondrion	--
CL1248.Contig1	2467	0.333333	155.667	0.371497	138.533	8.54266	Up	3.3405e-07	1.03438e-05	gi|567146463|ref|XP_006415519.1|	99.8	3e-79	hypothetical protein EUTSA_v10009841mg [Eutrema salsugineum] >gi|557093290|gb|ESQ33872.1| hypothetical protein EUTSA_v10009841mg [Eutrema salsugineum]	gi|332189094|gb|CP002684.1|	63.9	9e-07	Arabidopsis thaliana chromosome 1, complete sequence	sp|O04244|Y4200_ARATH	63.5	1e-10	Uncharacterized protein At4g02000 OS=Arabidopsis thaliana GN=At4g02000 PE=2 SV=1	--	--	--	--	--	K13199	2e-06	52	osa:4324661	plasminogen activator inhibitor 1 RNA-binding protein	-	-	-	--
CL1250.Contig4	1565	395.333	1.66667	448.132	1.46668	-8.25523	Down	9.87858e-14	7.85794e-12	gi|297827867|ref|XP_002881816.1|	718.8	0	amino acid transporter family protein [Arabidopsis lyrata subsp. lyrata] >gi|297327655|gb|EFH58075.1| amino acid transporter family protein [Arabidopsis lyrata subsp. lyrata]	gi|297827866|ref|XM_002881770.1|	739	0	Arabidopsis lyrata subsp. lyrata amino acid transporter family protein, mRNA	sp|Q9SS86|LHTL4_ARATH	96.7	3e-21	Lysine histidine transporter-like 4 OS=Arabidopsis thaliana GN=At3g01760 PE=3 SV=2	SPAC3H1.09c	140	4e-35	COG0814	Amino acid permeases	K14209	0	718	aly:ARALYDRAFT_483287	solute carrier family 36 (proton-coupled amino acid transporter)	GO:0006007//glucose catabolic process;GO:0010193//response to ozone;GO:0030244//cellulose biosynthetic process;GO:0006865//amino acid transport	GO:0005275//amine transmembrane transporter activity;GO:0015171//amino acid transmembrane transporter activity	GO:0016021//integral to membrane;GO:0005886//plasma membrane	--
CL12506.Contig1	1705	0	37.6667	0.0001	31.4481	18.2626	Up	7.34914e-07	2.13267e-05	--	--	--	--	--	--	--	--	--	--	--	--	--	--	--	--	--	--	--	--	--	--	-	-	-	--
CL12519.Contig2	1207	217.667	48	244.712	41.8114	-2.54912	Down	2.47828e-08	9.61544e-07	gi|567174207|ref|XP_006400063.1|	440.7	6e-151	hypothetical protein EUTSA_v10013405mg [Eutrema salsugineum] >gi|557101153|gb|ESQ41516.1| hypothetical protein EUTSA_v10013405mg [Eutrema salsugineum]	gi|199580233|gb|AC232539.1|	1778	0	Brassica rapa subsp. pekinensis clone KBrH003M07, complete sequence	--	--	--	--	--	--	--	--	--	--	--	--	--	--	-	GO:0005516//calmodulin binding	GO:0005634//nucleus	--
CL12523.Contig1	511	71.6667	9.33333	80.8525	7.02791	-3.52412	Down	8.08804e-08	2.8346e-06	--	--	--	--	gi|202070603|gb|AC232513.1|	119	3e-24	Brassica rapa subsp. pekinensis clone KBrB065E07, complete sequence	--	--	--	--	--	--	--	--	--	--	--	--	--	--	-	-	-	--
CL12526.Contig1	2728	15	0	16.7603	0.0001	-17.3547	Down	2.2375e-05	0.000457798	gi|567148412|ref|XP_006416074.1|	1125.5	0	hypothetical protein EUTSA_v10006956mg [Eutrema salsugineum] >gi|557093845|gb|ESQ34427.1| hypothetical protein EUTSA_v10006956mg [Eutrema salsugineum]	gi|145336064|ref|NM_102203.3|	1398	0	Arabidopsis thaliana proline-rich receptor-like protein kinase PERK12 mRNA, complete cds	sp|Q9ZUE0|PEK12_ARATH	1070	0	Proline-rich receptor-like protein kinase PERK12 OS=Arabidopsis thaliana GN=PERK12 PE=2 SV=2	BS_yloP_1	105	8e-24	COG0515	Serine/threonine protein kinase	K04733	2e-155	462	smo:SELMODRAFT_159261	interleukin-1 receptor-associated kinase 4 [EC:2.7.11.1]	GO:0048868//pollen tube development;GO:0051510//regulation of unidimensional cell growth;GO:0006468//protein phosphorylation;GO:0048765//root hair cell differentiation	GO:0004674//protein serine/threonine kinase activity;GO:0005524//ATP binding	GO:0005886//plasma membrane	ko04626//Plant-pathogen interaction
CL12526.Contig2	2806	51.6667	0	58.1583	0.0001	-19.1496	Down	3.95068e-14	3.27809e-12	gi|567148412|ref|XP_006416074.1|	1125.2	0	hypothetical protein EUTSA_v10006956mg [Eutrema salsugineum] >gi|557093845|gb|ESQ34427.1| hypothetical protein EUTSA_v10006956mg [Eutrema salsugineum]	gi|145336064|ref|NM_102203.3|	1417	0	Arabidopsis thaliana proline-rich receptor-like protein kinase PERK12 mRNA, complete cds	sp|Q9ZUE0|PEK12_ARATH	1073	0	Proline-rich receptor-like protein kinase PERK12 OS=Arabidopsis thaliana GN=PERK12 PE=2 SV=2	BS_yloP_1	105	9e-24	COG0515	Serine/threonine protein kinase	K04733	3e-155	462	smo:SELMODRAFT_159261	interleukin-1 receptor-associated kinase 4 [EC:2.7.11.1]	GO:0048868//pollen tube development;GO:0051510//regulation of unidimensional cell growth;GO:0006468//protein phosphorylation;GO:0048765//root hair cell differentiation	GO:0004674//protein serine/threonine kinase activity;GO:0005524//ATP binding	GO:0005886//plasma membrane	ko04626//Plant-pathogen interaction
CL1253.Contig3	861	42.6667	5.33333	47.5515	4.54514	-3.3871	Down	4.72931e-06	0.000114401	gi|567216374|ref|XP_006411816.1|	447.6	8e-155	hypothetical protein EUTSA_v10024871mg [Eutrema salsugineum] >gi|557112986|gb|ESQ53269.1| hypothetical protein EUTSA_v10024871mg [Eutrema salsugineum]	gi|297821472|ref|XM_002878573.1|	361	9e-97	Arabidopsis lyrata subsp. lyrata phosphofructokinase family protein, mRNA	sp|Q8VYN6|K6PF5_ARATH	393	2e-135	6-phosphofructokinase 5, chloroplastic OS=Arabidopsis thaliana GN=PFK5 PE=1 SV=1	BB0727	138	4e-37	COG0205	6-phosphofructokinase	K00850	5e-135	393	aly:ARALYDRAFT_481109	6-phosphofructokinase [EC:2.7.1.11]	GO:0010498//proteasomal protein catabolic process;GO:0007010//cytoskeleton organization;GO:0046835//carbohydrate phosphorylation;GO:0006002//fructose 6-phosphate metabolic process;GO:0006094//gluconeogenesis;GO:0006096//glycolysis	GO:0003872//6-phosphofructokinase activity;GO:0005524//ATP binding	GO:0005945//6-phosphofructokinase complex;GO:0009507//chloroplast	ko01100//Metabolic pathways;ko00010//Glycolysis / Gluconeogenesis;ko00052//Galactose metabolism;ko01110//Biosynthesis of secondary metabolites;ko00051//Fructose and mannose metabolism;ko00030//Pentose phosphate pathway
CL12540.Contig1	983	613	189.333	690.28	167.677	-2.0415	Down	3.10859e-07	9.68879e-06	gi|281333047|gb|ADA60978.1|	438.3	4e-155	phytocystatin 7 [Brassica rapa subsp. pekinensis]	gi|281333046|gb|GU205269.1|	1235	0	Brassica rapa subsp. pekinensis phytocystatin 7 (CYS7) mRNA, complete cds	sp|Q8LC76|CYT7_ARATH	372	1e-130	Cysteine proteinase inhibitor 7 OS=Arabidopsis thaliana GN=CYS7 PE=2 SV=2	--	--	--	--	--	--	--	--	--	--	GO:0010951//negative regulation of endopeptidase activity	GO:0004869//cysteine-type endopeptidase inhibitor activity	GO:0005576//extracellular region	--
CL1255.Contig5	2584	631.333	200	708.423	172.199	-2.04053	Down	4.44865e-07	1.34354e-05	gi|567214400|ref|XP_006411132.1|	629	0	hypothetical protein EUTSA_v10016876mg [Eutrema salsugineum] >gi|557112301|gb|ESQ52585.1| hypothetical protein EUTSA_v10016876mg [Eutrema salsugineum]	gi|186506542|ref|NM_129465.4|	1080	0	Arabidopsis thaliana Rossmann-fold NAD(P)-binding domain-containing protein mRNA, complete cds	--	--	--	--	yeeZ	51.2	3e-06	COG0451	Nucleoside-diphosphate-sugar epimerases	--	--	--	--	--	-	-	GO:0009570//chloroplast stroma	--
CL12554.Contig2	727	0.333333	90	0.388704	75.1785	7.5955	Up	7.01701e-09	2.97223e-07	gi|15225356|ref|NP_179635.1|	226.9	2e-74	60S ribosomal protein L14-1 [Arabidopsis thaliana] >gi|75206137|sp|Q9SIM4.1|RL141_ARATH RecName: Full=60S ribosomal protein L14-1 >gi|4586027|gb|AAD25645.1| 60S ribosomal protein L14 [Arabidopsis thaliana] >gi|21553580|gb|AAM62673.1| 60S ribosomal protein L14 [Arabidopsis thaliana] >gi|330251915|gb|AEC07009.1| 60S ribosomal protein L14-1 [Arabidopsis thaliana]	gi|145360144|ref|NM_127604.3|	218	7e-54	Arabidopsis thaliana 60S ribosomal protein L14-1 mRNA, complete cds	sp|Q9SIM4|RL141_ARATH	226	3e-76	60S ribosomal protein L14-1 OS=Arabidopsis thaliana GN=RPL14A PE=2 SV=1	SPAC1805.13	83.6	9e-20	COG2163	Ribosomal protein L14E/L6E/L27E	K02875	8e-76	226	ath:AT2G20450	large subunit ribosomal protein L14e	GO:0001510//RNA methylation;GO:0006412//translation;GO:0042254//ribosome biogenesis	GO:0003735//structural constituent of ribosome	GO:0005730//nucleolus;GO:0009506//plasmodesma;GO:0005774//vacuolar membrane;GO:0009507//chloroplast;GO:0022625//cytosolic large ribosomal subunit;GO:0005783//endoplasmic reticulum;GO:0005794//Golgi apparatus	ko03010//Ribosome
CL12563.Contig2	1078	60.3333	0	67.9979	0.0001	-19.3751	Down	1.8346e-15	1.76091e-13	gi|297846210|ref|XP_002890986.1|	476.5	5e-168	hypothetical protein ARALYDRAFT_473425 [Arabidopsis lyrata subsp. lyrata] >gi|297336828|gb|EFH67245.1| hypothetical protein ARALYDRAFT_473425 [Arabidopsis lyrata subsp. lyrata]	gi|199579939|gb|AC189255.2|	2137	0	Brassica rapa subsp. pekinensis clone KBrB019O20, complete sequence	sp|Q9LQM2|ATL81_ARATH	474	3e-169	RING-H2 finger protein ATL81 OS=Arabidopsis thaliana GN=ATL81 PE=2 SV=1	--	--	--	--	--	K05283	4e-14	75.1	aly:ARALYDRAFT_354960	phosphatidylinositol glycan, class W [EC:2.3.-.-]	-	GO:0008270//zinc ion binding	GO:0005634//nucleus	ko01100//Metabolic pathways;ko00563//Glycosylphosphatidylinositol(GPI)-anchor biosynthesis
CL12567.Contig2	1105	81.6667	6.66667	92.462	5.91966	-3.96527	Down	4.86255e-08	1.77739e-06	gi|567206980|ref|XP_006409173.1|	435.3	4e-152	hypothetical protein EUTSA_v10022793mg [Eutrema salsugineum] >gi|557110335|gb|ESQ50626.1| hypothetical protein EUTSA_v10022793mg [Eutrema salsugineum]	gi|297832483|ref|XM_002884078.1|	337	2e-89	Arabidopsis lyrata subsp. lyrata SYP112, mRNA	sp|Q9ZPV9|SY112_ARATH	434	1e-153	Syntaxin-112 OS=Arabidopsis thaliana GN=SYP112 PE=2 SV=2	SPCC825.03c	66.6	9e-12	COG5074	t-SNARE complex subunit, syntaxin	K08486	4e-153	434	ath:AT2G18260	syntaxin 1B/2/3	GO:0009409//response to cold;GO:0016192//vesicle-mediated transport;GO:0006886//intracellular protein transport	GO:0005484//SNAP receptor activity	GO:0005886//plasma membrane;GO:0005634//nucleus	ko01100//Metabolic pathways;ko04130//SNARE interactions in vesicular transport;ko00770//Pantothenate and CoA biosynthesis
CL12575.Contig1	794	452.333	88.3333	506.917	77.2307	-2.7145	Down	1.55282e-10	8.34415e-09	gi|567187985|ref|XP_006403964.1|	233.4	2e-76	hypothetical protein EUTSA_v10010795mg [Eutrema salsugineum] >gi|557105083|gb|ESQ45417.1| hypothetical protein EUTSA_v10010795mg [Eutrema salsugineum]	gi|77817729|gb|DQ245052.1|	1053	0	Zea mays clone 12466 mRNA sequence	sp|P29448|TRXH1_ARATH	218	8e-73	Thioredoxin H1 OS=Arabidopsis thaliana GN=TRX1 PE=1 SV=1	CT539	82	2e-19	COG0526	Thiol-disulfide isomerase and thioredoxins	K03671	2e-72	218	aly:ARALYDRAFT_485455	thioredoxin 1	GO:0045454//cell redox homeostasis;GO:0006662//glycerol ether metabolic process;GO:0043085//positive regulation of catalytic activity;GO:0055114//oxidation-reduction process	GO:0008047//enzyme activator activity;GO:0016671//oxidoreductase activity, acting on a sulfur group of donors, disulfide as acceptor;GO:0015035//protein disulfide oxidoreductase activity	GO:0005829//cytosol;GO:0048046//apoplast	--
CL12589.Contig2	1204	68.6667	0	76.4593	0.0001	-19.5443	Down	1.28489e-13	1.00818e-11	gi|567181200|ref|XP_006402102.1|	57.8	4e-07	hypothetical protein EUTSA_v10015762mg [Eutrema salsugineum] >gi|557103192|gb|ESQ43555.1| hypothetical protein EUTSA_v10015762mg [Eutrema salsugineum]	--	--	--	--	--	--	--	--	--	--	--	--	--	--	--	--	--	--	-	-	-	--
CL12597.Contig1	590	40	0	44.4075	0.0001	-18.7604	Down	1.26571e-06	3.49001e-05	--	--	--	--	gi|199580006|gb|AC189325.2|	61.9	8e-07	Brassica rapa subsp. pekinensis clone KBrB036M17, complete sequence	--	--	--	--	--	--	--	--	--	--	--	--	--	--	-	-	-	--
CL12597.Contig3	518	387	0	432.245	0.0001	-22.0434	Down	1.23479e-06	3.40825e-05	gi|567217618|ref|XP_006412438.1|	112.1	7e-31	hypothetical protein EUTSA_v10027076mg [Eutrema salsugineum] >gi|557113608|gb|ESQ53891.1| hypothetical protein EUTSA_v10027076mg [Eutrema salsugineum]	gi|199580006|gb|AC189325.2|	77.8	1e-11	Brassica rapa subsp. pekinensis clone KBrB036M17, complete sequence	sp|P82643|DF230_ARATH	97.4	6e-27	Putative defensin-like protein 230 OS=Arabidopsis thaliana GN=SCRL24 PE=3 SV=2	--	--	--	--	--	--	--	--	--	--	-	-	-	--
CL12602.Contig1	670	1069.33	32.3333	1214.86	29.8769	-5.34562	Down	4.86777e-07	1.46084e-05	gi|567128686|ref|XP_006392063.1|	138.7	1e-40	hypothetical protein EUTSA_v10023787mg [Eutrema salsugineum] >gi|557088569|gb|ESQ29349.1| hypothetical protein EUTSA_v10023787mg [Eutrema salsugineum]	gi|297837368|ref|XM_002886520.1|	155	8e-35	Arabidopsis lyrata subsp. lyrata protease inhibitor II, mRNA	sp|Q9C947|DEF05_ARATH	116	8e-34	Defensin-like protein 5 OS=Arabidopsis thaliana GN=PDF2.4 PE=3 SV=2	--	--	--	--	--	--	--	--	--	--	GO:0009825//multidimensional cell growth;GO:0010075//regulation of meristem growth;GO:0007389//pattern specification process;GO:0043481//anthocyanin accumulation in tissues in response to UV light;GO:0048767//root hair elongation;GO:0008361//regulation of cell size;GO:0000271//polysaccharide biosynthetic process;GO:0009926//auxin polar transport;GO:0019344//cysteine biosynthetic process;GO:000650…	GO:0030414//peptidase inhibitor activity;GO:0008233//peptidase activity	GO:0009505//plant-type cell wall;GO:0005576//extracellular region;GO:0009506//plasmodesma;GO:0005886//plasma membrane	--
CL12602.Contig2	794	140.667	3	159.697	2.6612	-5.90711	Down	6.77372e-08	2.40738e-06	gi|567128686|ref|XP_006392063.1|	115.9	2e-31	hypothetical protein EUTSA_v10023787mg [Eutrema salsugineum] >gi|557088569|gb|ESQ29349.1| hypothetical protein EUTSA_v10023787mg [Eutrema salsugineum]	gi|297837368|ref|XM_002886520.1|	145	9e-32	Arabidopsis lyrata subsp. lyrata protease inhibitor II, mRNA	sp|Q9C947|DEF05_ARATH	102	8e-28	Defensin-like protein 5 OS=Arabidopsis thaliana GN=PDF2.4 PE=3 SV=2	--	--	--	--	--	--	--	--	--	--	GO:0009825//multidimensional cell growth;GO:0010075//regulation of meristem growth;GO:0007389//pattern specification process;GO:0043481//anthocyanin accumulation in tissues in response to UV light;GO:0048767//root hair elongation;GO:0008361//regulation of cell size;GO:0000271//polysaccharide biosynthetic process;GO:0009926//auxin polar transport;GO:0019344//cysteine biosynthetic process;GO:000650…	GO:0030414//peptidase inhibitor activity;GO:0008233//peptidase activity	GO:0009505//plant-type cell wall;GO:0005576//extracellular region;GO:0009506//plasmodesma;GO:0005886//plasma membrane	--
CL12615.Contig2	808	1601	81.6667	1778.62	72.3637	-4.61935	Down	3.12041e-05	0.000614337	gi|567185341|ref|XP_006403211.1|	279.6	2e-94	hypothetical protein EUTSA_v10003334mg [Eutrema salsugineum] >gi|557104324|gb|ESQ44664.1| hypothetical protein EUTSA_v10003334mg [Eutrema salsugineum]	gi|297811044|ref|XM_002873360.1|	547	1e-153	Arabidopsis lyrata subsp. lyrata 40S ribosomal protein S15, mRNA	sp|Q9FY65|RS153_ARATH	274	2e-94	40S ribosomal protein S15-3 OS=Arabidopsis thaliana GN=RPS15C PE=2 SV=1	SPAC1071.07c	207	2e-67	COG0185	Ribosomal protein S19	K02958	5e-94	274	aly:ARALYDRAFT_487766	small subunit ribosomal protein S15e	GO:0001510//RNA methylation;GO:0006412//translation;GO:0006354//DNA-dependent transcription, elongation;GO:0006091//generation of precursor metabolites and energy;GO:0015979//photosynthesis	GO:0003723//RNA binding;GO:0003735//structural constituent of ribosome	GO:0000312//plastid small ribosomal subunit;GO:0005730//nucleolus;GO:0009506//plasmodesma;GO:0022627//cytosolic small ribosomal subunit;GO:0005774//vacuolar membrane;GO:0009570//chloroplast stroma;GO:0005794//Golgi apparatus;GO:0005886//plasma membrane	ko03010//Ribosome
CL12633.Contig10	495	23.6667	0	26.7032	0.0001	-18.0267	Down	8.58264e-08	2.99754e-06	gi|573966075|ref|XP_006665137.1|	322	9e-109	PREDICTED: clathrin heavy chain 2-like, partial [Oryza brachyantha]	gi|186509901|ref|NM_111688.6|	577	1e-162	Arabidopsis thaliana Clathrin, heavy chain mRNA, complete cds	sp|Q2QYW2|CLH2_ORYSJ	322	2e-102	Clathrin heavy chain 2 OS=Oryza sativa subsp. japonica GN=Os12g0104800 PE=3 SV=1	--	--	--	--	--	K04646	1e-103	322	sbi:SORBI_05g000450	clathrin heavy chain	GO:0016192//vesicle-mediated transport;GO:0006886//intracellular protein transport	GO:0005198//structural molecule activity	GO:0005829//cytosol;GO:0030132//clathrin coat of coated pit;GO:0030130//clathrin coat of trans-Golgi network vesicle;GO:0009506//plasmodesma;GO:0009507//chloroplast	ko04144//Endocytosis
CL12633.Contig2	946	52	0.333333	58.6761	0.31979	-7.5195	Down	8.97929e-13	6.4563e-11	gi|12322717|gb|AAG51341.1|AC012562_2	554.3	0	putative clathrin heavy chain, 3&apos; partial; 6334-1 [Arabidopsis thaliana]	gi|199580052|gb|AC189368.2|	1844	0	Brassica rapa subsp. pekinensis clone KBrB047A09, complete sequence	sp|Q0WLB5|CLAH2_ARATH	554	0	Clathrin heavy chain 2 OS=Arabidopsis thaliana GN=CHC2 PE=1 SV=1	--	--	--	--	--	K04646	0	556	aly:ARALYDRAFT_896987	clathrin heavy chain	GO:0006897//endocytosis;GO:0006886//intracellular protein transport	GO:0005515//protein binding;GO:0005198//structural molecule activity	GO:0005829//cytosol;GO:0030132//clathrin coat of coated pit;GO:0030130//clathrin coat of trans-Golgi network vesicle;GO:0009506//plasmodesma;GO:0005774//vacuolar membrane;GO:0009507//chloroplast	ko04144//Endocytosis
CL12633.Contig9	537	34.3333	0.333333	38.4792	0.31979	-6.91081	Down	1.83309e-09	8.54366e-08	gi|20453062|gb|AAM19776.1|	345.9	7e-115	AT3g08530/T8G24_1 [Arabidopsis thaliana] >gi|21928019|gb|AAM78038.1| AT3g08530/T8G24_1 [Arabidopsis thaliana]	gi|199580052|gb|AC189368.2|	969	0	Brassica rapa subsp. pekinensis clone KBrB047A09, complete sequence	sp|Q0WNJ6|CLAH1_ARATH	346	7e-111	Clathrin heavy chain 1 OS=Arabidopsis thaliana GN=CHC1 PE=1 SV=1	--	--	--	--	--	K04646	2e-110	346	aly:ARALYDRAFT_478454	clathrin heavy chain	GO:0006897//endocytosis;GO:0006886//intracellular protein transport	GO:0005515//protein binding;GO:0005198//structural molecule activity	GO:0005829//cytosol;GO:0030132//clathrin coat of coated pit;GO:0030130//clathrin coat of trans-Golgi network vesicle;GO:0009506//plasmodesma;GO:0005774//vacuolar membrane;GO:0009507//chloroplast	ko04144//Endocytosis
CL12643.Contig1	732	27	147.667	30.3235	126.317	2.05854	Up	3.99765e-05	0.000757697	gi|567177801|ref|XP_006401121.1|	57.4	1e-07	hypothetical protein EUTSA_v10012463mg [Eutrema salsugineum] >gi|557102211|gb|ESQ42574.1| hypothetical protein EUTSA_v10012463mg [Eutrema salsugineum]	gi|240256451|ref|NM_125201.5|	178	6e-42	Arabidopsis thaliana formin-like protein 13 mRNA, complete cds	sp|Q9LVN1|FH13_ARATH	112	3e-28	Formin-like protein 13 OS=Arabidopsis thaliana GN=FH13 PE=2 SV=3	--	--	--	--	--	--	--	--	--	--	GO:0007015//actin filament organization	GO:0003779//actin binding	GO:0005737//cytoplasm	--
CL12657.Contig2	393	254.333	29.3333	285.525	25.3795	-3.49188	Down	2.26366e-13	1.72426e-11	gi|567196270|ref|XP_006406241.1|	91.3	2e-21	hypothetical protein EUTSA_v10021267mg [Eutrema salsugineum] >gi|557107387|gb|ESQ47694.1| hypothetical protein EUTSA_v10021267mg [Eutrema salsugineum]	gi|332640072|gb|CP002686.1|	212	2e-52	Arabidopsis thaliana chromosome 3, complete sequence	--	--	--	--	SPAC1565.06c	48.9	2e-07	COG1100	GTPase SAR1 and related small G proteins	K06883	4e-21	84.3	osa:4343414		GO:0016192//vesicle-mediated transport;GO:0015824//proline transport;GO:0007264//small GTPase mediated signal transduction	GO:0005525//GTP binding	GO:0005622//intracellular;GO:0090404//pollen tube tip	--
CL12657.Contig3	526	68.6667	15.3333	76.8207	12.9801	-2.56519	Down	1.46862e-05	0.000314163	gi|567196270|ref|XP_006406241.1|	88.2	1e-19	hypothetical protein EUTSA_v10021267mg [Eutrema salsugineum] >gi|557107387|gb|ESQ47694.1| hypothetical protein EUTSA_v10021267mg [Eutrema salsugineum]	gi|332640072|gb|CP002686.1|	170	1e-39	Arabidopsis thaliana chromosome 3, complete sequence	--	--	--	--	--	--	--	--	--	K06883	3e-19	81.3	osa:4343414		GO:0016192//vesicle-mediated transport;GO:0015824//proline transport;GO:0007264//small GTPase mediated signal transduction	GO:0005525//GTP binding	GO:0005622//intracellular;GO:0090404//pollen tube tip	--
CL12670.Contig1	1236	2	61.6667	2.2892	54.4573	4.57221	Up	1.92339e-08	7.57528e-07	gi|567176796|ref|XP_006400832.1|	503.8	9e-179	hypothetical protein EUTSA_v10014329mg [Eutrema salsugineum] >gi|557101922|gb|ESQ42285.1| hypothetical protein EUTSA_v10014329mg [Eutrema salsugineum]	gi|42573747|ref|NM_203241.1|	809	0	Arabidopsis thaliana DHBP synthase RibB-like alpha/beta domain-containing protein mRNA, complete cds	--	--	--	--	AGc1315	107	2e-25	COG0009	Putative translation factor (SUA5)	K07566	2e-14	75.1	ota:Ot08g02790	tRNA threonylcarbamoyladenosine biosynthesis protein	-	GO:0003725//double-stranded RNA binding	-	--
CL12672.Contig2	561	20.3333	194.333	23.3237	170.421	2.86923	Up	5.65582e-08	2.04515e-06	gi|28932694|gb|AAO60040.1|	91.7	3e-21	glutathione S-transferase zeta [Brassica napus] >gi|28932696|gb|AAO60041.1| glutathione S-transferase zeta [Brassica napus]	gi|199580148|gb|AC189452.2|	1023	0	Brassica rapa subsp. pekinensis clone KBrB072E02, complete sequence	sp|Q9ZVQ3|GSTZ1_ARATH	90.1	2e-22	Glutathione S-transferase Z1 OS=Arabidopsis thaliana GN=GSTZ1 PE=1 SV=1	--	--	--	--	--	K01800	5e-22	90.1	ath:AT2G02390	maleylacetoacetate isomerase [EC:5.2.1.2]	GO:0043161//proteasomal ubiquitin-dependent protein catabolic process;GO:0051788//response to misfolded protein;GO:0080129//proteasome core complex assembly;GO:0006635//fatty acid beta-oxidation;GO:1902000//homogentisate catabolic process;GO:0009072//aromatic amino acid family metabolic process;GO:0009407//toxin catabolic process	GO:0016034//maleylacetoacetate isomerase activity;GO:0004364//glutathione transferase activity	GO:0005829//cytosol;GO:0005886//plasma membrane	ko01100//Metabolic pathways;ko00350//Tyrosine metabolism
CL12674.Contig1	716	1410.67	0	1600.62	0.0001	-23.9321	Down	2.27431e-18	2.72305e-16	gi|567204232|ref|XP_006408478.1|	172.9	2e-53	hypothetical protein EUTSA_v10021764mg [Eutrema salsugineum] >gi|557109624|gb|ESQ49931.1| hypothetical protein EUTSA_v10021764mg [Eutrema salsugineum]	gi|332640072|gb|CP002686.1|	206	3e-50	Arabidopsis thaliana chromosome 3, complete sequence	--	--	--	--	--	--	--	--	--	--	--	--	--	--	-	-	GO:0009507//chloroplast	--
CL12674.Contig2	744	2705	0.333333	3091.63	0.250997	-13.5884	Down	2.84109e-08	1.08872e-06	gi|567204232|ref|XP_006408478.1|	179.1	1e-55	hypothetical protein EUTSA_v10021764mg [Eutrema salsugineum] >gi|557109624|gb|ESQ49931.1| hypothetical protein EUTSA_v10021764mg [Eutrema salsugineum]	gi|332640072|gb|CP002686.1|	224	1e-55	Arabidopsis thaliana chromosome 3, complete sequence	--	--	--	--	--	--	--	--	--	--	--	--	--	--	-	-	GO:0009507//chloroplast	--
CL12674.Contig3	678	2450.33	1.66667	2793.38	1.32378	-11.0431	Down	1.91731e-09	8.89002e-08	gi|567204232|ref|XP_006408478.1|	114.4	1e-30	hypothetical protein EUTSA_v10021764mg [Eutrema salsugineum] >gi|557109624|gb|ESQ49931.1| hypothetical protein EUTSA_v10021764mg [Eutrema salsugineum]	gi|199580132|gb|AC189437.2|	89.7	4e-15	Brassica rapa subsp. pekinensis clone KBrB069A23, complete sequence	--	--	--	--	--	--	--	--	--	--	--	--	--	--	-	-	-	--
CL12683.Contig1	1434	54.6667	0.666667	61.6653	0.570787	-6.75536	Down	3.97562e-09	1.75479e-07	gi|565493498|ref|XP_006304388.1|	594.7	0	hypothetical protein CARUB_v10010903mg [Capsella rubella] >gi|482573099|gb|EOA37286.1| hypothetical protein CARUB_v10010903mg [Capsella rubella]	gi|297844611|ref|XM_002890141.1|	1112	0	Arabidopsis lyrata subsp. lyrata kinase family protein, mRNA	sp|Q8S8S7|PUB34_ARATH	330	7e-105	U-box domain-containing protein 34 OS=Arabidopsis thaliana GN=PUB34 PE=3 SV=1	lin1934_1	102	3e-23	COG0515	Serine/threonine protein kinase	K00924	3e-53	186	ath:AT1G14370	[EC:2.7.1.-]	GO:0018108//peptidyl-tyrosine phosphorylation;GO:0009860//pollen tube growth;GO:0002238//response to molecule of fungal origin;GO:0030048//actin filament-based movement;GO:0009827//plant-type cell wall modification;GO:0006950//response to stress	GO:0004674//protein serine/threonine kinase activity;GO:0005524//ATP binding;GO:0004715//non-membrane spanning protein tyrosine kinase activity	GO:0005634//nucleus	--
CL12683.Contig2	2732	136	0.666667	154.332	0.597261	-8.01346	Down	3.96513e-05	0.00075277	gi|297844612|ref|XP_002890187.1|	1265.8	0	kinase family protein [Arabidopsis lyrata subsp. lyrata] >gi|297336029|gb|EFH66446.1| kinase family protein [Arabidopsis lyrata subsp. lyrata]	gi|297844611|ref|XM_002890141.1|	2220	0	Arabidopsis lyrata subsp. lyrata kinase family protein, mRNA	sp|Q9SW11|PUB35_ARATH	427	5e-136	U-box domain-containing protein 35 OS=Arabidopsis thaliana GN=PUB35 PE=1 SV=2	lin1934_1	104	1e-23	COG0515	Serine/threonine protein kinase	K04733	8e-51	182	smo:SELMODRAFT_33807	interleukin-1 receptor-associated kinase 4 [EC:2.7.11.1]	GO:0006468//protein phosphorylation;GO:0009860//pollen tube growth;GO:0002238//response to molecule of fungal origin;GO:0030048//actin filament-based movement;GO:0009827//plant-type cell wall modification;GO:0006950//response to stress	GO:0004674//protein serine/threonine kinase activity;GO:0005524//ATP binding	GO:0005634//nucleus	--
CL12683.Contig3	1127	71	0	80.4622	0.0001	-19.618	Down	2.03226e-05	0.000420166	gi|567119714|ref|XP_006389938.1|	534.3	0	hypothetical protein EUTSA_v10018168mg [Eutrema salsugineum] >gi|557086372|gb|ESQ27224.1| hypothetical protein EUTSA_v10018168mg [Eutrema salsugineum]	gi|42563329|ref|NM_106543.3|	948	0	Arabidopsis thaliana adenine nucleotide alpha hydrolases-domain containing protein kinase mRNA, complete cds	sp|Q8S8S7|PUB34_ARATH	291	1e-91	U-box domain-containing protein 34 OS=Arabidopsis thaliana GN=PUB34 PE=3 SV=1	ML0016_1	100	8e-23	COG0515	Serine/threonine protein kinase	K00924	3e-46	163	aly:ARALYDRAFT_485972	[EC:2.7.1.-]	GO:0018108//peptidyl-tyrosine phosphorylation;GO:0009860//pollen tube growth;GO:0002238//response to molecule of fungal origin;GO:0030048//actin filament-based movement;GO:0009827//plant-type cell wall modification;GO:0006950//response to stress	GO:0004674//protein serine/threonine kinase activity;GO:0005524//ATP binding;GO:0004715//non-membrane spanning protein tyrosine kinase activity	GO:0005634//nucleus	--
CL12686.Contig2	3663	841.333	58.3333	945.675	52.5931	-4.1684	Down	1.76121e-21	2.60691e-19	gi|567155464|ref|XP_006418081.1|	2013	0	hypothetical protein EUTSA_v10006639mg [Eutrema salsugineum] >gi|557095852|gb|ESQ36434.1| hypothetical protein EUTSA_v10006639mg [Eutrema salsugineum]	gi|22329336|ref|NM_100370.2|	3168	0	Arabidopsis thaliana sucrose-phosphate synthase mRNA, complete cds	sp|Q8RY24|SPSA3_ARATH	1998	0	Probable sucrose-phosphate synthase 3 OS=Arabidopsis thaliana GN=SPS3 PE=2 SV=1	sll0045_1	385	1e-121	COG0438	Glycosyltransferase	K00696	0	1998	ath:AT1G04920	sucrose-phosphate synthase [EC:2.4.1.14]	GO:0019375//galactolipid biosynthetic process;GO:0005985//sucrose metabolic process;GO:0001666//response to hypoxia	GO:0047947;GO:0046524//sucrose-phosphate synthase activity	GO:0005634//nucleus	ko01100//Metabolic pathways;ko00500//Starch and sucrose metabolism
CL12687.Contig1	1317	0.666667	75	0.734388	64.7831	6.46293	Up	4.26656e-12	2.81482e-10	gi|414867075|tpg|DAA45632.1|	728.4	0	TPA: putative metacaspase family protein [Zea mays]	gi|226533370|ref|NM_001157876.1|	2189	0	Zea mays LOL3 (LOC100284981), mRNA >gi|195645999|gb|EU970350.1| Zea mays clone 343610 LOL3 mRNA, complete cds	sp|Q7XJE6|MCA1_ARATH	314	2e-104	Metacaspase-1 OS=Arabidopsis thaliana GN=AMC1 PE=1 SV=1	--	--	--	--	--	K13171	1e-11	68.2	ath:AT2G29210	serine/arginine repetitive matrix protein 1	GO:0006508//proteolysis	GO:0004197//cysteine-type endopeptidase activity	-	ko03013//RNA transport;ko03015//mRNA surveillance pathway
CL1269.Contig4	3298	52.6667	319.333	59.9697	276.172	2.20326	Up	5.88152e-07	1.73987e-05	gi|567140381|ref|XP_006395051.1|	1237.6	0	hypothetical protein EUTSA_v10003714mg [Eutrema salsugineum] >gi|557091690|gb|ESQ32337.1| hypothetical protein EUTSA_v10003714mg [Eutrema salsugineum]	gi|148589111|emb|AM745095.1|	858	0	Arabidopsis thaliana mRNA for transglutaminase (png1p gene)	sp|Q9FGY9|PNG1_ARATH	1196	0	Peptide-N(4)-(N-acetyl-beta-glucosaminyl)asparagine amidase OS=Arabidopsis thaliana GN=PNG1 PE=2 SV=1	--	--	--	--	--	K01456	0	1205	aly:ARALYDRAFT_495017	peptide-N4-(N-acetyl-beta-glucosaminyl)asparagine amidase [EC:3.5.1.52]	GO:0006289//nucleotide-excision repair;GO:0010193//response to ozone;GO:0009751//response to salicylic acid stimulus;GO:0010188//response to microbial phytotoxin;GO:0006499//N-terminal protein myristoylation	GO:0003684//damaged DNA binding;GO:0000224//peptide-N4-(N-acetyl-beta-glucosaminyl)asparagine amidase activity	GO:0005829//cytosol;GO:0005634//nucleus	ko04141//Protein processing in endoplasmic reticulum
CL12702.Contig2	671	8.66667	74.3333	9.87399	64.6463	2.71086	Up	1.93746e-05	0.000402524	gi|15233250|ref|NP_191096.1|	58.5	2e-08	very-long-chain enoyl-CoA reductase [Arabidopsis thaliana] >gi|75183236|sp|Q9M2U2.1|ECR_ARATH RecName: Full=Very-long-chain enoyl-CoA reductase; AltName: Full=Enoyl-CoA reductase; Short=AtECR; AltName: Full=Protein ECERIFERUM 10; AltName: Full=Synaptic glycoprotein SC2-like protein >gi|7076779|emb|CAB75894.1| glycoprotein-like [Arabidopsis thaliana] >gi|17473725|gb|AAL38312.1| glycoprotein-like […	gi|238915410|gb|FJ899706.1|	706	0	Brassica napus cultivar 5B trans-2,3-enoyl-CoA reductase (ECR) gene, complete cds	sp|Q9M2U2|ECR_ARATH	58.5	4e-10	Very-long-chain enoyl-CoA reductase OS=Arabidopsis thaliana GN=ECR PE=2 SV=1	--	--	--	--	--	K10258	1e-09	58.5	ath:AT3G55360	enoyl reductase [EC:1.3.1.-]	-	-	-	ko01040//Biosynthesis of unsaturated fatty acids;ko01110//Biosynthesis of secondary metabolites;ko00062//Fatty acid elongation
CL12706.Contig2	703	39.6667	0	44.9738	0.0001	-18.7787	Down	4.22229e-10	2.15156e-08	gi|297838799|ref|XP_002887281.1|	76.3	1e-15	hypothetical protein ARALYDRAFT_894813 [Arabidopsis lyrata subsp. lyrata] >gi|297333122|gb|EFH63540.1| hypothetical protein ARALYDRAFT_894813 [Arabidopsis lyrata subsp. lyrata]	gi|199580057|gb|AC189373.2|	101	1e-18	Brassica rapa subsp. pekinensis clone KBrB048F07, complete sequence	--	--	--	--	--	--	--	--	--	--	--	--	--	--	-	-	-	--
CL12706.Contig3	694	664.333	0	755.224	0.0001	-22.8485	Down	2.95216e-09	1.32918e-07	gi|297838799|ref|XP_002887281.1|	107.5	1e-27	hypothetical protein ARALYDRAFT_894813 [Arabidopsis lyrata subsp. lyrata] >gi|297333122|gb|EFH63540.1| hypothetical protein ARALYDRAFT_894813 [Arabidopsis lyrata subsp. lyrata]	gi|199580249|gb|AC232543.1|	190	2e-45	Brassica rapa subsp. pekinensis clone KBrH006F04, complete sequence	--	--	--	--	--	--	--	--	--	--	--	--	--	--	-	-	-	--
CL12706.Contig4	668	628.333	0	713.451	0.0001	-22.7664	Down	2.31424e-12	1.56906e-10	gi|565487615|ref|XP_006301447.1|	110.2	7e-29	hypothetical protein CARUB_v10021868mg [Capsella rubella] >gi|482570157|gb|EOA34345.1| hypothetical protein CARUB_v10021868mg [Capsella rubella]	gi|567159399|ref|XM_006418941.1|	75.8	6e-11	Eutrema salsugineum hypothetical protein (EUTSA_v10002725mg) mRNA, complete cds	--	--	--	--	--	--	--	--	--	--	--	--	--	--	-	-	-	--
CL12706.Contig5	607	6055	1	6806.23	0.752991	-13.1419	Down	3.05505e-81	5.61143e-78	gi|297838799|ref|XP_002887281.1|	111.3	2e-29	hypothetical protein ARALYDRAFT_894813 [Arabidopsis lyrata subsp. lyrata] >gi|297333122|gb|EFH63540.1| hypothetical protein ARALYDRAFT_894813 [Arabidopsis lyrata subsp. lyrata]	--	--	--	--	--	--	--	--	--	--	--	--	--	--	--	--	--	--	-	-	-	--
CL12707.Contig1	1402	337.333	14.6667	378.441	13.2771	-4.83305	Down	2.63096e-22	4.14481e-20	gi|567197940|ref|XP_006406707.1|	427.9	2e-148	hypothetical protein EUTSA_v10021376mg [Eutrema salsugineum] >gi|557107853|gb|ESQ48160.1| hypothetical protein EUTSA_v10021376mg [Eutrema salsugineum]	gi|297830387|ref|XM_002883030.1|	821	0	Arabidopsis lyrata subsp. lyrata ARF-GAP domain 15 (AGD15), mRNA	sp|Q0WQQ1|AGD15_ARATH	402	1e-140	Probable ADP-ribosylation factor GTPase-activating protein AGD15 OS=Arabidopsis thaliana GN=AGD15 PE=2 SV=1	SPAC824.09c	120	5e-30	COG5347	GTPase-activating protein that regulates ARFs (ADP-ribosylation factors), involved in ARF-mediated vesicular transport	K12486	2e-64	216	mtr:MTR_2g080950	stromal membrane-associated protein	GO:0032312//regulation of ARF GTPase activity;GO:0043547//positive regulation of GTPase activity	GO:0008060//ARF GTPase activator activity;GO:0008270//zinc ion binding	-	ko04144//Endocytosis
CL12711.Contig2	917	74.6667	12	84.6434	10.6341	-2.9927	Down	5.03667e-05	0.000927441	gi|567201103|ref|XP_006407607.1|	271.2	3e-90	hypothetical protein EUTSA_v10021626mg [Eutrema salsugineum] >gi|557108753|gb|ESQ49060.1| hypothetical protein EUTSA_v10021626mg [Eutrema salsugineum]	gi|110797220|gb|AC189540.1|	1673	0	Brassica rapa subsp. pekinensis clone KBrH003N18, complete sequence	--	--	--	--	--	--	--	--	--	--	--	--	--	--	-	-	GO:0005634//nucleus	--
CL12712.Contig2	294	6027.33	0.666667	6741.42	0.501994	-13.7131	Down	3.02925e-82	6.12044e-79	gi|565437948|ref|XP_006282090.1|	119	9e-32	hypothetical protein CARUB_v10028337mg [Capsella rubella] >gi|482550794|gb|EOA14988.1| hypothetical protein CARUB_v10028337mg [Capsella rubella]	gi|332002898|gb|CP002688.1|	101	5e-19	Arabidopsis thaliana chromosome 5, complete sequence	--	--	--	--	--	--	--	--	--	--	--	--	--	--	GO:0010584//pollen exine formation	-	-	--
CL12713.Contig2	705	186.667	15	207.289	12.983	-3.99695	Down	1.43937e-05	0.000308888	gi|567154555|ref|XP_006417812.1|	389.8	1e-133	hypothetical protein EUTSA_v10007449mg [Eutrema salsugineum] >gi|557095583|gb|ESQ36165.1| hypothetical protein EUTSA_v10007449mg [Eutrema salsugineum]	gi|297843521|ref|XM_002889596.1|	379	1e-102	Arabidopsis lyrata subsp. lyrata sugar transport protein 2, mRNA	sp|Q9LNV3|STP2_ARATH	360	7e-124	Sugar transport protein 2 OS=Arabidopsis thaliana GN=STP2 PE=1 SV=3	BS_araE	105	1e-25	COG0477	Permeases of the major facilitator superfamily	K08150	3e-25	104	vvi:100268023	MFS transporter, SP family, solute carrier family 2 (myo-inositol transporter), member 13	GO:0015749//monosaccharide transport;GO:0034219//carbohydrate transmembrane transport;GO:0010584//pollen exine formation	GO:0016491//oxidoreductase activity;GO:0015145//monosaccharide transmembrane transporter activity;GO:0005351//sugar:hydrogen symporter activity	GO:0005887//integral to plasma membrane	--
CL12737.Contig3	2654	28.3333	165.667	31.6202	141.522	2.16211	Up	1.23911e-05	0.000271242	gi|567190631|ref|XP_006404693.1|	439.5	1e-139	hypothetical protein EUTSA_v10000050mg [Eutrema salsugineum] >gi|557105821|gb|ESQ46146.1| hypothetical protein EUTSA_v10000050mg [Eutrema salsugineum]	gi|30681696|ref|NM_179693.1|	1366	0	Arabidopsis thaliana S-adenosyl-L-methionine-dependent methyltransferases superfamily protein mRNA, complete cds	--	--	--	--	YBL024w	237	9e-92	COG0144	tRNA and rRNA cytosine-C5-methylases	K15334	0	448	pop:POPTR_819800	multisite-specific tRNA:(cytosine-C5)-methyltransferase [EC:2.1.1.202]	GO:0042991//transcription factor import into nucleus;GO:0030488//tRNA methylation	GO:0003723//RNA binding;GO:0016428//tRNA (cytosine-5-)-methyltransferase activity	GO:0005634//nucleus	--
CL12746.Contig1	1193	19	438.333	21.3817	380.824	4.15467	Up	8.67037e-18	9.9818e-16	gi|567169745|ref|XP_006398754.1|	571.6	0	hypothetical protein EUTSA_v10013499mg [Eutrema salsugineum] >gi|557099844|gb|ESQ40207.1| hypothetical protein EUTSA_v10013499mg [Eutrema salsugineum]	gi|199580343|gb|AC189646.2|	692	0	Brassica rapa subsp. pekinensis clone KBrS009G14, complete sequence	sp|Q9SF32|IQD1_ARATH	345	6e-116	Protein IQ-DOMAIN 1 OS=Arabidopsis thaliana GN=IQD1 PE=1 SV=1	--	--	--	--	--	--	--	--	--	--	GO:0006007//glucose catabolic process;GO:0006952//defense response;GO:0048767//root hair elongation;GO:0019761//glucosinolate biosynthetic process	GO:0005516//calmodulin binding	GO:0005634//nucleus;GO:0005886//plasma membrane	--
CL12749.Contig1	1122	0	106.667	0.0001	92.8666	19.8248	Up	7.48944e-18	8.67166e-16	gi|195610190|gb|ACG26925.1|	477.6	3e-168	glyceraldehyde-3-phosphate dehydrogenase, cytosolic [Zea mays]	gi|195610189|gb|EU954807.1|	117	3e-23	Zea mays clone 1484571 glyceraldehyde-3-phosphate dehydrogenase, cytosolic mRNA, complete cds	sp|Q9FX54|G3PC2_ARATH	471	2e-167	Glyceraldehyde-3-phosphate dehydrogenase 2, cytosolic OS=Arabidopsis thaliana GN=GAPC2 PE=1 SV=1	YGR192c	657	0	COG0057	Glyceraldehyde-3-phosphate dehydrogenase/erythrose-4-phosphate dehydrogenase	K00134	2e-169	477	zma:100280944	glyceraldehyde 3-phosphate dehydrogenase [EC:1.2.1.12]	GO:0007010//cytoskeleton organization;GO:0006098//pentose-phosphate shunt;GO:0006094//gluconeogenesis;GO:0042542//response to hydrogen peroxide;GO:0006833//water transport;GO:0051049//regulation of transport;GO:0009651//response to salt stress;GO:0010498//proteasomal protein catabolic process;GO:0042742//defense response to bacterium;GO:0006972//hyperosmotic response;GO:0009744//response to sucro…	GO:0008270//zinc ion binding;GO:0051287//NAD binding;GO:0050661//NADP binding;GO:0004365//glyceraldehyde-3-phosphate dehydrogenase (NAD+) (phosphorylating) activity;GO:0008886//glyceraldehyde-3-phosphate dehydrogenase (NADP+) (non-phosphorylating) activity;GO:0005507//copper ion binding	GO:0005774//vacuolar membrane;GO:0048046//apoplast;GO:0009507//chloroplast;GO:0005618//cell wall;GO:0005794//Golgi apparatus;GO:0005730//nucleolus;GO:0005829//cytosol;GO:0005740//mitochondrial envelope;GO:0009506//plasmodesma;GO:0005886//plasma membrane	ko01100//Metabolic pathways;ko00010//Glycolysis / Gluconeogenesis;ko01110//Biosynthesis of secondary metabolites
CL12749.Contig2	1209	0	172.333	0.0001	152.622	20.5415	Up	1.29914e-15	1.26957e-13	gi|195610190|gb|ACG26925.1|	484.2	2e-170	glyceraldehyde-3-phosphate dehydrogenase, cytosolic [Zea mays]	gi|502135421|ref|XM_004502271.1|	125	1e-25	PREDICTED: Cicer arietinum glyceraldehyde-3-phosphate dehydrogenase, cytosolic-like (LOC101491257), mRNA	sp|Q39769|G3PC_GINBI	480	1e-170	Glyceraldehyde-3-phosphate dehydrogenase, cytosolic OS=Ginkgo biloba PE=2 SV=1	YGR192c	535	0	COG0057	Glyceraldehyde-3-phosphate dehydrogenase/erythrose-4-phosphate dehydrogenase	K00134	1e-171	484	zma:100280944	glyceraldehyde 3-phosphate dehydrogenase [EC:1.2.1.12]	GO:0048316//seed development;GO:0055114//oxidation-reduction process;GO:0009651//response to salt stress;GO:0042742//defense response to bacterium;GO:0009408//response to heat;GO:0051775//response to redox state;GO:0009744//response to sucrose stimulus;GO:0006006//glucose metabolic process;GO:0046686//response to cadmium ion;GO:0006096//glycolysis;GO:0042542//response to hydrogen peroxide	GO:0051287//NAD binding;GO:0005507//copper ion binding;GO:0008270//zinc ion binding;GO:0008886//glyceraldehyde-3-phosphate dehydrogenase (NADP+) (non-phosphorylating) activity;GO:0004365//glyceraldehyde-3-phosphate dehydrogenase (NAD+) (phosphorylating) activity;GO:0050661//NADP binding	GO:0005618//cell wall;GO:0005730//nucleolus;GO:0009506//plasmodesma;GO:0005774//vacuolar membrane;GO:0005740//mitochondrial envelope;GO:0009507//chloroplast;GO:0005886//plasma membrane;GO:0048046//apoplast	ko01100//Metabolic pathways;ko00010//Glycolysis / Gluconeogenesis;ko01110//Biosynthesis of secondary metabolites
CL1275.Contig3	324	228.333	0.333333	259.715	0.298631	-9.76435	Down	6.67792e-09	2.84051e-07	gi|567202597|ref|XP_006408011.1|	135.6	1e-39	hypothetical protein EUTSA_v10021490mg [Eutrema salsugineum] >gi|557109157|gb|ESQ49464.1| hypothetical protein EUTSA_v10021490mg [Eutrema salsugineum]	gi|145338163|ref|NM_111467.3|	151	6e-34	Arabidopsis thaliana germin-like protein 8 mRNA, complete cds	sp|P93000|GL23_ARATH	114	7e-33	Germin-like protein subfamily 2 member 3 OS=Arabidopsis thaliana GN=GLP8 PE=2 SV=1	--	--	--	--	--	--	--	--	--	--	GO:0030048//actin filament-based movement	GO:0045735//nutrient reservoir activity;GO:0030145//manganese ion binding	GO:0048046//apoplast	--
CL12760.Contig1	888	0.333333	59.6667	0.362891	51.5172	7.14937	Up	7.82922e-11	4.35772e-09	--	--	--	--	gi|202070609|gb|AC189469.2|	190	2e-45	Brassica rapa subsp. pekinensis clone KBrB078G17, complete sequence	--	--	--	--	--	--	--	--	--	--	--	--	--	--	-	-	-	--
CL12788.Contig1	1429	46.6667	474	52.7408	404.066	2.9376	Up	2.55603e-11	1.53416e-09	gi|567171306|ref|XP_006399201.1|	694.9	0	hypothetical protein EUTSA_v10015436mg [Eutrema salsugineum] >gi|557100291|gb|ESQ40654.1| hypothetical protein EUTSA_v10015436mg [Eutrema salsugineum]	gi|30681789|ref|NM_120802.2|	1352	0	Arabidopsis thaliana gibberellin 20 oxidase 3 mRNA, complete cds	sp|Q39112|GAOX3_ARATH	679	0	Gibberellin 20 oxidase 3 OS=Arabidopsis thaliana GN=20ox3 PE=2 SV=1	PA4191	113	2e-27	COG3491	Isopenicillin N synthase and related dioxygenases	K05282	0	692	aly:ARALYDRAFT_487543	gibberellin 20-oxidase [EC:1.14.11.12]	GO:0009062//fatty acid catabolic process;GO:0009686//gibberellin biosynthetic process;GO:0055114//oxidation-reduction process	GO:0005506//iron ion binding;GO:0045544//gibberellin 20-oxidase activity	GO:0005737//cytoplasm	ko01100//Metabolic pathways;ko01110//Biosynthesis of secondary metabolites;ko00904//Diterpenoid biosynthesis
CL12794.Contig1	1921	656.667	171	731.391	148.983	-2.2955	Down	5.4601e-05	0.000996104	gi|567119203|ref|XP_006389795.1|	1023.5	0	hypothetical protein EUTSA_v10018399mg [Eutrema salsugineum] >gi|557086229|gb|ESQ27081.1| hypothetical protein EUTSA_v10018399mg [Eutrema salsugineum]	gi|297839892|ref|XM_002887782.1|	1693	0	Arabidopsis lyrata subsp. lyrata At1g80460, mRNA	--	--	--	--	Rv3696c	520	2e-179	COG0554	Glycerol kinase	K00864	0	1019	aly:ARALYDRAFT_477206	glycerol kinase [EC:2.7.1.30]	GO:0042742//defense response to bacterium;GO:0019563//glycerol catabolic process;GO:0010188//response to microbial phytotoxin;GO:0006072//glycerol-3-phosphate metabolic process;GO:0006635//fatty acid beta-oxidation;GO:0002237//response to molecule of bacterial origin;GO:0016310//phosphorylation;GO:0080167//response to karrikin	GO:0004370//glycerol kinase activity;GO:0019200//carbohydrate kinase activity	GO:0005829//cytosol;GO:0005739//mitochondrion	ko01100//Metabolic pathways;ko04626//Plant-pathogen interaction;ko00561//Glycerolipid metabolism
CL12794.Contig3	981	215	60.3333	240.123	51.0353	-2.2342	Down	8.91659e-07	2.52938e-05	gi|297839893|ref|XP_002887828.1|	639.4	0	At1g80460 [Arabidopsis lyrata subsp. lyrata] >gi|297333669|gb|EFH64087.1| At1g80460 [Arabidopsis lyrata subsp. lyrata]	gi|199580042|gb|AC232487.1|	1094	0	Brassica rapa subsp. pekinensis clone KBrB044D01, complete sequence	--	--	--	--	Rv3696c	356	7e-120	COG0554	Glycerol kinase	K00864	0	639	aly:ARALYDRAFT_477206	glycerol kinase [EC:2.7.1.30]	GO:0042742//defense response to bacterium;GO:0019563//glycerol catabolic process;GO:0010188//response to microbial phytotoxin;GO:0006072//glycerol-3-phosphate metabolic process;GO:0006635//fatty acid beta-oxidation;GO:0002237//response to molecule of bacterial origin;GO:0016310//phosphorylation;GO:0080167//response to karrikin	GO:0004370//glycerol kinase activity;GO:0019200//carbohydrate kinase activity	GO:0005829//cytosol;GO:0005739//mitochondrion	ko01100//Metabolic pathways;ko04626//Plant-pathogen interaction;ko00561//Glycerolipid metabolism
CL12815.Contig1	457	20.3333	0	22.9194	0.0001	-17.8062	Down	6.73834e-07	1.97026e-05	gi|565500062|ref|XP_006307670.1|	58.9	4e-09	hypothetical protein CARUB_v10009297mg [Capsella rubella] >gi|482576381|gb|EOA40568.1| hypothetical protein CARUB_v10009297mg [Capsella rubella]	gi|332189094|gb|CP002684.1|	73.8	2e-10	Arabidopsis thaliana chromosome 1, complete sequence	sp|Q6Z2Z4|IF4A3_ORYSJ	56.2	6e-10	Eukaryotic initiation factor 4A-3 OS=Oryza sativa subsp. japonica GN=Os02g0146600 PE=2 SV=1	--	--	--	--	--	K03257	2e-10	58.9	aly:ARALYDRAFT_682554	translation initiation factor 4A	GO:0044237//cellular metabolic process;GO:1901576;GO:0050896//response to stimulus;GO:0044710;GO:0044238//primary metabolic process	GO:1901363;GO:0097159//organic cyclic compound binding	GO:0071944//cell periphery;GO:0016020//membrane;GO:0043231//intracellular membrane-bounded organelle;GO:0044446//intracellular organelle part;GO:0044444//cytoplasmic part	ko03013//RNA transport
CL12816.Contig2	1279	127.333	14.3333	141.688	13.0473	-3.44089	Down	1.2545e-05	0.000274092	gi|567222364|ref|XP_006414811.1|	482.3	1e-167	hypothetical protein EUTSA_v10027532mg [Eutrema salsugineum] >gi|557115981|gb|ESQ56264.1| hypothetical protein EUTSA_v10027532mg [Eutrema salsugineum]	gi|469632400|gb|JX566882.1|	281	1e-72	Brassica napus UBX1 mRNA, complete cds	--	--	--	--	--	--	--	--	--	--	--	--	--	--	-	GO:0030674//protein binding, bridging	GO:0005634//nucleus	--
CL12817.Contig5	345	58.3333	4	66.0013	3.68405	-4.16313	Down	5.78125e-09	2.49189e-07	--	--	--	--	gi|199579967|gb|AC189289.2|	287	4e-75	Brassica rapa subsp. pekinensis clone KBrB025M01, complete sequence	--	--	--	--	--	--	--	--	--	--	--	--	--	--	-	-	-	--
CL12820.Contig2	1237	0	30.3333	0.0001	26.2384	18.0013	Up	4.91914e-07	1.47516e-05	gi|344313263|gb|AEN14324.1|	136.3	8e-38	hypothetical protein rf1-C2-g9 [Zea mays]	gi|195595347|gb|EU942993.1|	573	1e-160	Zea mays clone 1551300 mRNA sequence	--	--	--	--	--	--	--	--	--	--	--	--	--	--	-	-	-	--
CL12821.Contig1	1186	432	24.6667	486.286	21.2411	-4.51688	Down	3.27916e-21	4.80971e-19	gi|10178075|dbj|BAB11494.1|	135.6	2e-37	unnamed protein product [Arabidopsis thaliana]	gi|199580294|gb|AC189597.2|	212	7e-52	Brassica rapa subsp. pekinensis clone KBrH014E13, complete sequence	sp|Q9STY6|RS202_ARATH	71.6	3e-15	40S ribosomal protein S20-2 OS=Arabidopsis thaliana GN=RPS20B PE=2 SV=1	SPCC576.09	53.9	2e-08	COG0051	Ribosomal protein S10	K02969	9e-15	71.6	aly:ARALYDRAFT_905958	small subunit ribosomal protein S20e	GO:0009560//embryo sac egg cell differentiation;GO:0051302//regulation of cell division;GO:0017126//nucleologenesis;GO:0000741//karyogamy;GO:0006606//protein import into nucleus;GO:0009640//photomorphogenesis;GO:0010388//cullin deneddylation;GO:0048825//cotyledon development;GO:0009308//amine metabolic process	GO:0048038//quinone binding;GO:0005507//copper ion binding	GO:0005737//cytoplasm;GO:0005634//nucleus	ko03010//Ribosome
CL12821.Contig2	731	72	1	81.68	0.848258	-6.58934	Down	9.9848e-09	4.12552e-07	gi|10178075|dbj|BAB11494.1|	135.6	5e-39	unnamed protein product [Arabidopsis thaliana]	gi|199580294|gb|AC189597.2|	212	4e-52	Brassica rapa subsp. pekinensis clone KBrH014E13, complete sequence	sp|Q9STY6|RS202_ARATH	71.6	7e-16	40S ribosomal protein S20-2 OS=Arabidopsis thaliana GN=RPS20B PE=2 SV=1	SPCC576.09	53.9	7e-09	COG0051	Ribosomal protein S10	K02969	2e-15	71.6	aly:ARALYDRAFT_905958	small subunit ribosomal protein S20e	GO:0009560//embryo sac egg cell differentiation;GO:0051302//regulation of cell division;GO:0017126//nucleologenesis;GO:0000741//karyogamy;GO:0006606//protein import into nucleus;GO:0009640//photomorphogenesis;GO:0010388//cullin deneddylation;GO:0048825//cotyledon development;GO:0009308//amine metabolic process	GO:0048038//quinone binding;GO:0005507//copper ion binding	GO:0005737//cytoplasm;GO:0005634//nucleus	ko03010//Ribosome
CL12823.Contig1	436	689.333	294	777.142	258.006	-1.59077	Down	4.69656e-05	0.000872367	gi|567139782|ref|XP_006394881.1|	96.7	7e-24	hypothetical protein EUTSA_v10004904mg [Eutrema salsugineum] >gi|567139785|ref|XP_006394882.1| hypothetical protein EUTSA_v10004904mg [Eutrema salsugineum] >gi|557091520|gb|ESQ32167.1| hypothetical protein EUTSA_v10004904mg [Eutrema salsugineum] >gi|557091521|gb|ESQ32168.1| hypothetical protein EUTSA_v10004904mg [Eutrema salsugineum]	gi|203282167|gb|AC172883.2|	448	1e-123	Brassica rapa subsp. pekinensis clone KBrH125N23, complete sequence	sp|O04905|UMPK_ARATH	88.6	1e-22	UMP/CMP kinase OS=Arabidopsis thaliana GN=PYR6 PE=1 SV=1	--	--	--	--	--	K13800	6e-23	90.5	aly:ARALYDRAFT_489481	UMP-CMP kinase [EC:2.7.4.- 2.7.4.14]	GO:0009173//pyrimidine ribonucleoside monophosphate metabolic process;GO:0046939//nucleotide phosphorylation	GO:0009041//uridylate kinase activity;GO:0005524//ATP binding;GO:0004127//cytidylate kinase activity	GO:0005829//cytosol;GO:0048046//apoplast	ko01100//Metabolic pathways;ko00240//Pyrimidine metabolism
CL12835.Contig1	790	144	1.33333	163.102	1.258	-7.0185	Down	4.63236e-13	3.41898e-11	gi|297801454|ref|XP_002868611.1|	416	8e-141	hypothetical protein ARALYDRAFT_493862 [Arabidopsis lyrata subsp. lyrata] >gi|297314447|gb|EFH44870.1| hypothetical protein ARALYDRAFT_493862 [Arabidopsis lyrata subsp. lyrata]	gi|145358706|ref|NM_123478.3|	551	1e-154	Arabidopsis thaliana Esterase/lipase/thioesterase family protein mRNA, complete cds	sp|Q9LW26|Y3684_ARATH	312	3e-102	Acyltransferase-like protein At3g26840, chloroplastic OS=Arabidopsis thaliana GN=At3g26840 PE=1 SV=1	--	--	--	--	--	--	--	--	--	--	GO:0033306//phytol metabolic process;GO:0019432//triglyceride biosynthetic process	GO:0004144//diacylglycerol O-acyltransferase activity	GO:0010287//plastoglobule;GO:0005739//mitochondrion	--
CL12835.Contig2	1446	391	19.6667	443.311	17.4337	-4.66837	Down	1.40494e-07	4.69775e-06	gi|297801454|ref|XP_002868611.1|	241.5	2e-70	hypothetical protein ARALYDRAFT_493862 [Arabidopsis lyrata subsp. lyrata] >gi|297314447|gb|EFH44870.1| hypothetical protein ARALYDRAFT_493862 [Arabidopsis lyrata subsp. lyrata]	gi|145358706|ref|NM_123478.3|	458	1e-126	Arabidopsis thaliana Esterase/lipase/thioesterase family protein mRNA, complete cds	sp|Q9LW26|Y3684_ARATH	293	8e-92	Acyltransferase-like protein At3g26840, chloroplastic OS=Arabidopsis thaliana GN=At3g26840 PE=1 SV=1	--	--	--	--	--	--	--	--	--	--	GO:0033306//phytol metabolic process;GO:0019432//triglyceride biosynthetic process	GO:0004144//diacylglycerol O-acyltransferase activity	GO:0010287//plastoglobule;GO:0005739//mitochondrion	--
CL12835.Contig3	2268	4506.33	68.6667	5082.99	59.7175	-6.41138	Down	1.77923e-39	6.84732e-37	gi|297801464|ref|XP_002868616.1|	1083.5	0	esterase/lipase/thioesterase family protein [Arabidopsis lyrata subsp. lyrata] >gi|297314452|gb|EFH44875.1| esterase/lipase/thioesterase family protein [Arabidopsis lyrata subsp. lyrata]	gi|145358706|ref|NM_123478.3|	1645	0	Arabidopsis thaliana Esterase/lipase/thioesterase family protein mRNA, complete cds	sp|Q9LW26|Y3684_ARATH	839	0	Acyltransferase-like protein At3g26840, chloroplastic OS=Arabidopsis thaliana GN=At3g26840 PE=1 SV=1	Rv1920	93.6	2e-20	COG0204	1-acyl-sn-glycerol-3-phosphate acyltransferase	K14457	3e-06	51.6	osa:4330511	2-acylglycerol O-acyltransferase 2 [EC:2.3.1.22]	GO:0033306//phytol metabolic process;GO:0019432//triglyceride biosynthetic process	GO:0004144//diacylglycerol O-acyltransferase activity	GO:0010287//plastoglobule	--
CL12835.Contig4	584	195.667	5	221.665	4.18303	-5.72769	Down	1.31502e-10	7.15189e-09	gi|567193178|ref|XP_006405391.1|	211.5	4e-63	hypothetical protein EUTSA_v10027670mg [Eutrema salsugineum] >gi|557106529|gb|ESQ46844.1| hypothetical protein EUTSA_v10027670mg [Eutrema salsugineum]	gi|199580249|gb|AC232543.1|	888	0	Brassica rapa subsp. pekinensis clone KBrH006F04, complete sequence	sp|Q9LW26|Y3684_ARATH	142	1e-39	Acyltransferase-like protein At3g26840, chloroplastic OS=Arabidopsis thaliana GN=At3g26840 PE=1 SV=1	--	--	--	--	--	--	--	--	--	--	GO:0033306//phytol metabolic process;GO:0019432//triglyceride biosynthetic process	GO:0004144//diacylglycerol O-acyltransferase activity	GO:0010287//plastoglobule	--
CL12836.Contig1	815	394.667	0.333333	439.344	0.298631	-10.5228	Down	2.89974e-23	4.88231e-21	gi|567187961|ref|XP_006403957.1|	380.2	3e-124	hypothetical protein EUTSA_v10010109mg [Eutrema salsugineum] >gi|557105076|gb|ESQ45410.1| hypothetical protein EUTSA_v10010109mg [Eutrema salsugineum]	gi|202070618|gb|AC189508.2|	325	5e-86	Brassica rapa subsp. pekinensis clone KBrB088I08, complete sequence	sp|Q9SD39|PMTR_ARATH	352	2e-115	Probable methyltransferase PMT27 OS=Arabidopsis thaliana GN=At3g51070 PE=3 SV=1	YDR170c	62.4	3e-10	COG5307	SEC7 domain proteins	K14572	1e-11	66.2	vcn:VOLCADRAFT_121252	midasin	GO:0032259//methylation	GO:0008168//methyltransferase activity	-	ko03040//Spliceosome;ko03008//Ribosome biogenesis in eukaryotes
CL12836.Contig2	345	136.667	0	152.804	0.0001	-20.5433	Down	2.73164e-26	5.47805e-24	gi|567187961|ref|XP_006403957.1|	156.4	1e-43	hypothetical protein EUTSA_v10010109mg [Eutrema salsugineum] >gi|557105076|gb|ESQ45410.1| hypothetical protein EUTSA_v10010109mg [Eutrema salsugineum]	gi|202070618|gb|AC189508.2|	668	0	Brassica rapa subsp. pekinensis clone KBrB088I08, complete sequence	sp|Q9SD39|PMTR_ARATH	139	2e-39	Probable methyltransferase PMT27 OS=Arabidopsis thaliana GN=At3g51070 PE=3 SV=1	MA0014	45.1	6e-06	COG0643	Chemotaxis protein histidine kinase and related kinases	K13179	3e-06	45.8	zma:100501728	ATP-dependent RNA helicase DDX18/HAS1 [EC:3.6.4.13]	-	-	-	ko03022//Basal transcription factors;ko03040//Spliceosome
CL12862.Contig1	590	691	77	783.852	67.8766	-3.5296	Down	2.9447e-05	0.000583581	gi|297792693|ref|XP_002864231.1|	119.8	7e-34	AGP22/ATAGP22 [Arabidopsis lyrata subsp. lyrata] >gi|297310066|gb|EFH40490.1| AGP22/ATAGP22 [Arabidopsis lyrata subsp. lyrata]	gi|297792692|ref|XM_002864185.1|	396	1e-107	Arabidopsis lyrata subsp. lyrata AGP22/ATAGP22, mRNA	sp|Q9FK16|AGP22_ARATH	113	3e-33	Arabinogalactan peptide 22 OS=Arabidopsis thaliana GN=AGP22 PE=3 SV=1	--	--	--	--	--	--	--	--	--	--	GO:0016132//brassinosteroid biosynthetic process;GO:0010054//trichoblast differentiation;GO:0015706//nitrate transport;GO:0010106//cellular response to iron ion starvation;GO:0006826//iron ion transport;GO:0010167//response to nitrate;GO:0009612//response to mechanical stimulus	-	GO:0005886//plasma membrane;GO:0031225//anchored to membrane	--
CL12866.Contig2	493	15.3333	0	17.3125	0.0001	-17.4015	Down	1.70881e-05	0.000360205	gi|15228303|ref|NP_187658.1|	278.1	3e-92	C2H2-type zinc finger protein [Arabidopsis thaliana] >gi|332641390|gb|AEE74911.1| C2H2-type zinc finger protein [Arabidopsis thaliana]	gi|332640072|gb|CP002686.1|	460	1e-127	Arabidopsis thaliana chromosome 3, complete sequence	sp|Q681X4|ZAT5_ARATH	48.1	4e-07	Zinc finger protein ZAT5 OS=Arabidopsis thaliana GN=ZAT5 PE=2 SV=1	--	--	--	--	--	--	--	--	--	--	GO:0006355//regulation of transcription, DNA-dependent;GO:0009860//pollen tube growth;GO:0009555//pollen development;GO:0009827//plant-type cell wall modification	GO:0008270//zinc ion binding;GO:0003676//nucleic acid binding;GO:0003700//sequence-specific DNA binding transcription factor activity	GO:0005634//nucleus	--
CL12874.Contig2	1662	43.6667	7.33333	49.0876	6.58562	-2.89797	Down	2.60927e-05	0.000526918	gi|567128347|ref|XP_006391990.1|	337.8	0	hypothetical protein EUTSA_v10023477mg [Eutrema salsugineum] >gi|557088496|gb|ESQ29276.1| hypothetical protein EUTSA_v10023477mg [Eutrema salsugineum]	gi|17381260|gb|AY064142.1|	781	0	Arabidopsis thaliana At1g61590/T25B24_6 mRNA, complete cds	sp|Q8GXZ3|Y5102_ARATH	233	8e-111	Serine/threonine-protein kinase At5g01020 OS=Arabidopsis thaliana GN=At5g01020 PE=1 SV=1	YAR019c	55.5	3e-13	COG0515	Serine/threonine protein kinase	K00924	1e-88	174	aly:ARALYDRAFT_485972	[EC:2.7.1.-]	GO:0010413//glucuronoxylan metabolic process;GO:0018108//peptidyl-tyrosine phosphorylation;GO:0045492//xylan biosynthetic process	GO:0004674//protein serine/threonine kinase activity;GO:0005524//ATP binding;GO:0004715//non-membrane spanning protein tyrosine kinase activity	-	--
CL12875.Contig1	347	0	369.667	0.0001	313.328	21.5792	Up	6.20018e-11	3.49921e-09	--	--	--	--	--	--	--	--	--	--	--	--	--	--	--	--	--	--	--	--	--	--	-	-	-	--
CL12877.Contig1	545	24	0.333333	26.9542	0.31979	-6.39724	Down	4.97428e-07	1.48893e-05	--	--	--	--	gi|199580241|gb|AC189549.2|	498	1e-138	Brassica rapa subsp. pekinensis clone KBrH005C21, complete sequence	--	--	--	--	--	--	--	--	--	--	--	--	--	--	-	-	-	--
CL12888.Contig2	1561	0	29	0.0001	25.2236	17.9444	Up	8.34502e-07	2.38398e-05	gi|551619283|ref|XP_005790230.1|	438	1e-147	hypothetical protein EMIHUDRAFT_70323 [Emiliania huxleyi CCMP1516] >gi|485643831|gb|EOD37801.1| hypothetical protein EMIHUDRAFT_70323 [Emiliania huxleyi CCMP1516]	--	--	--	--	sp|Q42806|KPYC_SOYBN	354	6e-117	Pyruvate kinase, cytosolic isozyme OS=Glycine max PE=2 SV=1	YAL038w	987	0	COG0469	Pyruvate kinase	K00873	7e-123	370	cme:CMP260C	pyruvate kinase [EC:2.7.1.40]	GO:0046686//response to cadmium ion	GO:0016740//transferase activity	GO:0005886//plasma membrane;GO:0005829//cytosol	ko01100//Metabolic pathways;ko00010//Glycolysis / Gluconeogenesis;ko01110//Biosynthesis of secondary metabolites;ko00710//Carbon fixation in photosynthetic organisms;ko00620//Pyruvate metabolism;ko00230//Purine metabolism
CL12896.Contig1	2791	178.667	8.33333	201.213	7.29629	-4.78541	Down	6.58425e-18	7.64548e-16	gi|297829362|ref|XP_002882563.1|	1420.2	0	phosphatidylinositol-4-phosphate 5-kinase family protein [Arabidopsis lyrata subsp. lyrata] >gi|297328403|gb|EFH58822.1| phosphatidylinositol-4-phosphate 5-kinase family protein [Arabidopsis lyrata subsp. lyrata]	gi|186509899|ref|NM_111675.5|	2173	0	Arabidopsis thaliana phosphatidylinositol-4-phosphate 5-kinase 6 mRNA, complete cds	sp|Q9SFB8|PI5K6_ARATH	1411	0	Phosphatidylinositol 4-phosphate 5-kinase 6 OS=Arabidopsis thaliana GN=PIP5K6 PE=2 SV=1	SPAC19G12.14	207	1e-55	COG5253	Phosphatidylinositol-4-phosphate 5-kinase	K00889	0	1420	aly:ARALYDRAFT_896970	1-phosphatidylinositol-4-phosphate 5-kinase [EC:2.7.1.68]	GO:0072583//clathrin-mediated endocytosis;GO:0006499//N-terminal protein myristoylation;GO:0009860//pollen tube growth;GO:0046854//phosphatidylinositol phosphorylation;GO:0030048//actin filament-based movement;GO:0009827//plant-type cell wall modification	GO:0016308//1-phosphatidylinositol-4-phosphate 5-kinase activity;GO:0005524//ATP binding	GO:0016324//apical plasma membrane;GO:0090406//pollen tube;GO:0005634//nucleus	ko01100//Metabolic pathways;ko04144//Endocytosis;ko00562//Inositol phosphate metabolism;ko04070//Phosphatidylinositol signaling system
CL12896.Contig2	2593	306.333	3	344.399	2.58709	-7.0566	Down	2.6238e-31	6.77476e-29	gi|297829362|ref|XP_002882563.1|	1419.8	0	phosphatidylinositol-4-phosphate 5-kinase family protein [Arabidopsis lyrata subsp. lyrata] >gi|297328403|gb|EFH58822.1| phosphatidylinositol-4-phosphate 5-kinase family protein [Arabidopsis lyrata subsp. lyrata]	gi|186509899|ref|NM_111675.5|	2294	0	Arabidopsis thaliana phosphatidylinositol-4-phosphate 5-kinase 6 mRNA, complete cds	sp|Q9SFB8|PI5K6_ARATH	1412	0	Phosphatidylinositol 4-phosphate 5-kinase 6 OS=Arabidopsis thaliana GN=PIP5K6 PE=2 SV=1	SPAC19G12.14	220	2e-60	COG5253	Phosphatidylinositol-4-phosphate 5-kinase	K00889	0	1419	aly:ARALYDRAFT_896970	1-phosphatidylinositol-4-phosphate 5-kinase [EC:2.7.1.68]	GO:0006499//N-terminal protein myristoylation;GO:0009827//plant-type cell wall modification;GO:0030048//actin filament-based movement;GO:0007164//establishment of tissue polarity;GO:0010118//stomatal movement;GO:0009846//pollen germination;GO:0072583//clathrin-mediated endocytosis;GO:0009860//pollen tube growth;GO:0046854//phosphatidylinositol phosphorylation	GO:0016308//1-phosphatidylinositol-4-phosphate 5-kinase activity;GO:0005524//ATP binding	GO:0005829//cytosol;GO:0090406//pollen tube;GO:0005634//nucleus;GO:0016324//apical plasma membrane	ko01100//Metabolic pathways;ko04144//Endocytosis;ko00562//Inositol phosphate metabolism;ko04070//Phosphatidylinositol signaling system
CL12906.Contig1	773	140.667	35.3333	157.408	30.0986	-2.38674	Down	1.16383e-06	3.23115e-05	gi|567173666|ref|XP_006399903.1|	471.9	1e-162	hypothetical protein EUTSA_v10012838mg [Eutrema salsugineum] >gi|557100993|gb|ESQ41356.1| hypothetical protein EUTSA_v10012838mg [Eutrema salsugineum]	gi|199580258|gb|AC189564.2|	1501	0	Brassica rapa subsp. pekinensis clone KBrH009B23, complete sequence	--	--	--	--	--	--	--	--	--	K07195	3e-162	467	ath:AT5G13990	exocyst complex component 7	GO:0009860//pollen tube growth;GO:0009827//plant-type cell wall modification;GO:0006904//vesicle docking involved in exocytosis	-	GO:0005829//cytosol;GO:0000145//exocyst;GO:0005634//nucleus	--
CL12906.Contig2	451	38	0	42.4624	0.0001	-18.6958	Down	3.08504e-11	1.82256e-09	gi|15240761|ref|NP_196903.1|	275.8	3e-88	exocyst subunit exo70 family protein C2 [Arabidopsis thaliana] >gi|10177665|dbj|BAB11127.1| leucine zipper protein-like [Arabidopsis thaliana] >gi|332004588|gb|AED91971.1| exocyst subunit exo70 family protein C2 [Arabidopsis thaliana]	gi|199580258|gb|AC189564.2|	339	2e-90	Brassica rapa subsp. pekinensis clone KBrH009B23, complete sequence	--	--	--	--	--	--	--	--	--	K07195	1e-89	275	ath:AT5G13990	exocyst complex component 7	GO:0009860//pollen tube growth;GO:0009827//plant-type cell wall modification;GO:0006904//vesicle docking involved in exocytosis	-	GO:0005829//cytosol;GO:0000145//exocyst;GO:0005634//nucleus	--
CL12906.Contig4	5734	145.333	36.3333	162.127	30.7139	-2.40016	Down	9.40779e-07	2.65012e-05	gi|567173663|ref|XP_006399902.1|	1918.3	0	hypothetical protein EUTSA_v10012546mg [Eutrema salsugineum] >gi|557100992|gb|ESQ41355.1| hypothetical protein EUTSA_v10012546mg [Eutrema salsugineum]	gi|297807420|ref|XM_002871548.1|	3715	0	Arabidopsis lyrata subsp. lyrata glycosyl hydrolase family 38 protein, mRNA	--	--	--	--	--	--	--	--	--	K12311	0	1886	aly:ARALYDRAFT_488225	lysosomal alpha-mannosidase [EC:3.2.1.24]	GO:0006013//mannose metabolic process;GO:0007020//microtubule nucleation;GO:0019344//cysteine biosynthetic process	GO:0008270//zinc ion binding;GO:0030246//carbohydrate binding;GO:0004559//alpha-mannosidase activity	GO:0009505//plant-type cell wall;GO:0005774//vacuolar membrane;GO:0048046//apoplast	ko00511//Other glycan degradation
CL12913.Contig10	1691	22	0	24.6306	0.0001	-17.9101	Down	2.48374e-07	7.87181e-06	gi|567211008|ref|XP_006410236.1|	141	0	hypothetical protein EUTSA_v10016726mg [Eutrema salsugineum] >gi|557111405|gb|ESQ51689.1| hypothetical protein EUTSA_v10016726mg [Eutrema salsugineum]	gi|199580243|gb|AC189551.2|	1453	0	Brassica rapa subsp. pekinensis clone KBrH005J02, complete sequence	sp|O82274|PLA19_ARATH	349	2e-177	Phospholipase A1-IIbeta OS=Arabidopsis thaliana GN=At2g31100 PE=1 SV=2	--	--	--	--	--	K01058	8e-33	100	gmx:100800549	phospholipase A1 [EC:3.1.1.32]	GO:0006629//lipid metabolic process	GO:0004806//triglyceride lipase activity	GO:0009507//chloroplast	ko01100//Metabolic pathways;ko00564//Glycerophospholipid metabolism;ko00592//alpha-Linolenic acid metabolism
CL12913.Contig1	1321	277.667	0.333333	305.86	0.250997	-10.251	Down	9.3749e-06	0.000211637	gi|567211008|ref|XP_006410236.1|	430.6	2e-147	hypothetical protein EUTSA_v10016726mg [Eutrema salsugineum] >gi|557111405|gb|ESQ51689.1| hypothetical protein EUTSA_v10016726mg [Eutrema salsugineum]	gi|334184606|ref|NM_128666.5|	688	0	Arabidopsis thaliana phospholipase A1-IIbeta mRNA, complete cds	sp|O82274|PLA19_ARATH	411	8e-142	Phospholipase A1-IIbeta OS=Arabidopsis thaliana GN=At2g31100 PE=1 SV=2	--	--	--	--	--	K01058	4e-40	148	gmx:100800549	phospholipase A1 [EC:3.1.1.32]	GO:0046464//acylglycerol catabolic process;GO:0065007//biological regulation	GO:0004806//triglyceride lipase activity	GO:0009507//chloroplast	ko01100//Metabolic pathways;ko00564//Glycerophospholipid metabolism;ko00592//alpha-Linolenic acid metabolism
CL12913.Contig2	2065	18	0	20.1038	0.0001	-17.6171	Down	3.12484e-06	7.87476e-05	gi|567211008|ref|XP_006410236.1|	167.2	1e-43	hypothetical protein EUTSA_v10016726mg [Eutrema salsugineum] >gi|557111405|gb|ESQ51689.1| hypothetical protein EUTSA_v10016726mg [Eutrema salsugineum]	gi|199580243|gb|AC189551.2|	2763	0	Brassica rapa subsp. pekinensis clone KBrH005J02, complete sequence	sp|O82274|PLA19_ARATH	210	1e-135	Phospholipase A1-IIbeta OS=Arabidopsis thaliana GN=At2g31100 PE=1 SV=2	--	--	--	--	--	K01058	4e-21	61.2	gmx:100800549	phospholipase A1 [EC:3.1.1.32]	GO:0046464//acylglycerol catabolic process;GO:0065007//biological regulation	GO:0004806//triglyceride lipase activity	GO:0009507//chloroplast	ko01100//Metabolic pathways;ko00564//Glycerophospholipid metabolism;ko00592//alpha-Linolenic acid metabolism
CL12913.Contig4	2198	92.3333	0	103.154	0.0001	-19.9764	Down	7.03148e-15	6.33523e-13	gi|567211008|ref|XP_006410236.1|	373.2	0	hypothetical protein EUTSA_v10016726mg [Eutrema salsugineum] >gi|557111405|gb|ESQ51689.1| hypothetical protein EUTSA_v10016726mg [Eutrema salsugineum]	gi|199580243|gb|AC189551.2|	3550	0	Brassica rapa subsp. pekinensis clone KBrH005J02, complete sequence	sp|O82274|PLA19_ARATH	365	0	Phospholipase A1-IIbeta OS=Arabidopsis thaliana GN=At2g31100 PE=1 SV=2	--	--	--	--	--	K01058	3e-42	111	gmx:100800549	phospholipase A1 [EC:3.1.1.32]	GO:0046464//acylglycerol catabolic process;GO:0065007//biological regulation	GO:0004806//triglyceride lipase activity	GO:0009507//chloroplast	ko01100//Metabolic pathways;ko00564//Glycerophospholipid metabolism;ko00592//alpha-Linolenic acid metabolism
CL12913.Contig7	1602	41	0	45.9349	0.0001	-18.8092	Down	6.57523e-12	4.25117e-10	gi|567211008|ref|XP_006410236.1|	141	6e-169	hypothetical protein EUTSA_v10016726mg [Eutrema salsugineum] >gi|557111405|gb|ESQ51689.1| hypothetical protein EUTSA_v10016726mg [Eutrema salsugineum]	gi|199580243|gb|AC189551.2|	1070	0	Brassica rapa subsp. pekinensis clone KBrH005J02, complete sequence	sp|O82274|PLA19_ARATH	199	2e-156	Phospholipase A1-IIbeta OS=Arabidopsis thaliana GN=At2g31100 PE=1 SV=2	--	--	--	--	--	K01058	4e-27	62.4	gmx:100800549	phospholipase A1 [EC:3.1.1.32]	GO:0010187//negative regulation of seed germination;GO:0019915//lipid storage;GO:0052651//monoacylglycerol catabolic process;GO:0046340//diacylglycerol catabolic process	GO:0008970//phosphatidylcholine 1-acylhydrolase activity;GO:0047372//acylglycerol lipase activity;GO:0004806//triglyceride lipase activity	GO:0009507//chloroplast	ko01100//Metabolic pathways;ko00564//Glycerophospholipid metabolism;ko00592//alpha-Linolenic acid metabolism
CL12913.Contig8	1498	21.3333	0	23.7844	0.0001	-17.8596	Down	3.83939e-07	1.17446e-05	gi|567211008|ref|XP_006410236.1|	194.5	0	hypothetical protein EUTSA_v10016726mg [Eutrema salsugineum] >gi|557111405|gb|ESQ51689.1| hypothetical protein EUTSA_v10016726mg [Eutrema salsugineum]	gi|199580243|gb|AC189551.2|	1647	0	Brassica rapa subsp. pekinensis clone KBrH005J02, complete sequence	sp|O82274|PLA19_ARATH	472	0	Phospholipase A1-IIbeta OS=Arabidopsis thaliana GN=At2g31100 PE=1 SV=2	sll0482	52.4	1e-06	COG3675	Predicted lipase	K01058	1e-42	124	mtr:MTR_7g081620	phospholipase A1 [EC:3.1.1.32]	GO:0006629//lipid metabolic process	GO:0004806//triglyceride lipase activity	GO:0009507//chloroplast	ko01100//Metabolic pathways;ko00564//Glycerophospholipid metabolism;ko00592//alpha-Linolenic acid metabolism
CL12913.Contig9	2107	31.3333	0	35.0669	0.0001	-18.4198	Down	1.07479e-09	5.19824e-08	gi|567211008|ref|XP_006410236.1|	764.2	0	hypothetical protein EUTSA_v10016726mg [Eutrema salsugineum] >gi|557111405|gb|ESQ51689.1| hypothetical protein EUTSA_v10016726mg [Eutrema salsugineum]	gi|199580243|gb|AC189551.2|	2664	0	Brassica rapa subsp. pekinensis clone KBrH005J02, complete sequence	sp|O82274|PLA19_ARATH	710	0	Phospholipase A1-IIbeta OS=Arabidopsis thaliana GN=At2g31100 PE=1 SV=2	sll0482	52.4	2e-06	COG3675	Predicted lipase	K01058	1e-52	189	mtr:MTR_7g081620	phospholipase A1 [EC:3.1.1.32]	GO:0006629//lipid metabolic process	GO:0004806//triglyceride lipase activity	GO:0009507//chloroplast	ko01100//Metabolic pathways;ko00564//Glycerophospholipid metabolism;ko00592//alpha-Linolenic acid metabolism
CL12944.Contig1	1452	52.3333	1.33333	58.8583	1.00399	-5.87343	Down	3.62902e-11	2.11457e-09	gi|567146460|ref|XP_006415518.1|	610.9	0	hypothetical protein EUTSA_v10007824mg [Eutrema salsugineum] >gi|557093289|gb|ESQ33871.1| hypothetical protein EUTSA_v10007824mg [Eutrema salsugineum]	gi|199580050|gb|AC189366.2|	1635	0	Brassica rapa subsp. pekinensis clone KBrB046G20, complete sequence	--	--	--	--	--	--	--	--	--	--	--	--	--	--	-	-	GO:0005634//nucleus	--
CL12944.Contig2	1485	183.667	1	206.019	0.821784	-7.9698	Down	1.8119e-27	3.82335e-25	gi|567146460|ref|XP_006415518.1|	636.3	0	hypothetical protein EUTSA_v10007824mg [Eutrema salsugineum] >gi|557093289|gb|ESQ33871.1| hypothetical protein EUTSA_v10007824mg [Eutrema salsugineum]	gi|199580050|gb|AC189366.2|	652	0	Brassica rapa subsp. pekinensis clone KBrB046G20, complete sequence	--	--	--	--	--	--	--	--	--	--	--	--	--	--	-	-	GO:0005634//nucleus	--
CL12946.Contig1	1571	50090	4.66667	56186	3.72565	-13.8804	Down	1.96974e-103	3.97975e-99	gi|109693361|gb|ABG38467.1|	675.6	0	pollen-expressed protein MF6t [Brassica juncea]	gi|109693360|gb|DQ658218.1|	607	1e-170	Brassica juncea pollen-expressed protein MF6t (MF6t) gene, complete cds	sp|P35337|PGLR_BRANA	575	0	Polygalacturonase OS=Brassica napus PE=2 SV=1	YJR153w	64.7	1e-10	COG5434	Endopolygalacturonase	K01213	3e-126	377	ath:AT3G07850	galacturan 1,4-alpha-galacturonidase [EC:3.2.1.67]	GO:0005975//carbohydrate metabolic process;GO:0009827//plant-type cell wall modification;GO:0009860//pollen tube growth	GO:0004650//polygalacturonase activity	GO:0009505//plant-type cell wall;GO:0005576//extracellular region	ko00040//Pentose and glucuronate interconversions;ko01100//Metabolic pathways;ko00500//Starch and sucrose metabolism
CL12946.Contig2	1542	27671	4.66667	30997	3.74681	-13.0142	Down	3.34197e-95	2.45538e-91	gi|109693361|gb|ABG38467.1|	768.5	0	pollen-expressed protein MF6t [Brassica juncea]	gi|109693360|gb|DQ658218.1|	1021	0	Brassica juncea pollen-expressed protein MF6t (MF6t) gene, complete cds	sp|P35337|PGLR_BRANA	559	0	Polygalacturonase OS=Brassica napus PE=2 SV=1	YJR153w	68.9	5e-12	COG5434	Endopolygalacturonase	K01213	9e-122	365	ath:AT3G07850	galacturan 1,4-alpha-galacturonidase [EC:3.2.1.67]	GO:0005975//carbohydrate metabolic process;GO:0009827//plant-type cell wall modification;GO:0009860//pollen tube growth	GO:0004650//polygalacturonase activity	GO:0009505//plant-type cell wall;GO:0005576//extracellular region	ko00040//Pentose and glucuronate interconversions;ko01100//Metabolic pathways;ko00500//Starch and sucrose metabolism
CL12946.Contig3	331	20.3333	0	22.515	0.0001	-17.7805	Down	6.30808e-06	0.0001482	gi|548490|sp|P35337.1|PGLR_BRANA	48.1	8e-06	RecName: Full=Polygalacturonase; Short=PG; AltName: Full=Pectinase; Flags: Precursor >gi|304223|gb|AAA70402.1| polygalacturonase [Brassica napus]	gi|30984028|gb|AY280869.1|	432	1e-118	Brassica napus polygalacturonase (Sta44G2) gene, complete cds	sp|P35337|PGLR_BRANA	63.9	4e-13	Polygalacturonase OS=Brassica napus PE=2 SV=1	--	--	--	--	--	--	--	--	--	--	-	-	-	--
CL12946.Contig5	262	23.6667	0	26.1869	0.0001	-17.9985	Down	4.67922e-05	0.000870146	gi|109693361|gb|ABG38467.1|	87.4	4e-20	pollen-expressed protein MF6t [Brassica juncea]	gi|109693360|gb|DQ658218.1|	180	5e-43	Brassica juncea pollen-expressed protein MF6t (MF6t) gene, complete cds	sp|P35337|PGLR_BRANA	73.2	8e-17	Polygalacturonase OS=Brassica napus PE=2 SV=1	--	--	--	--	--	K01213	1e-06	45.4	ath:AT3G07850	galacturan 1,4-alpha-galacturonidase [EC:3.2.1.67]	GO:0009987//cellular process;GO:0016043//cellular component organization	GO:0016787//hydrolase activity	GO:0009505//plant-type cell wall	ko00040//Pentose and glucuronate interconversions;ko01100//Metabolic pathways;ko00500//Starch and sucrose metabolism
CL12957.Contig1	2164	301	35.3333	340.21	30.3102	-3.48855	Down	1.26892e-08	5.13116e-07	gi|567216698|ref|XP_006411978.1|	147.1	1e-37	hypothetical protein EUTSA_v10025882mg [Eutrema salsugineum] >gi|567216700|ref|XP_006411979.1| hypothetical protein EUTSA_v10025882mg [Eutrema salsugineum] >gi|557113148|gb|ESQ53431.1| hypothetical protein EUTSA_v10025882mg [Eutrema salsugineum] >gi|557113149|gb|ESQ53432.1| hypothetical protein EUTSA_v10025882mg [Eutrema salsugineum]	gi|199580057|gb|AC189373.2|	918	0	Brassica rapa subsp. pekinensis clone KBrB048F07, complete sequence	--	--	--	--	--	--	--	--	--	--	--	--	--	--	GO:0009611//response to wounding;GO:0006810//transport;GO:0009805//coumarin biosynthetic process	GO:0005215//transporter activity	GO:0005794//Golgi apparatus	--
CL12959.Contig2	991	0	29.6667	0.0001	26.1385	17.9958	Up	5.66376e-07	1.68223e-05	gi|262316879|emb|CAZ44328.1|	59.3	1e-60	restoring pentatricopeptide repeat protein homologue [Raphanus sativus]	gi|199579966|gb|AC189288.2|	567	1e-159	Brassica rapa subsp. pekinensis clone KBrB025K04, complete sequence	sp|Q9SH60|PP103_ARATH	145	8e-39	Pentatricopeptide repeat-containing protein At1g64100 OS=Arabidopsis thaliana GN=At1g64100 PE=2 SV=2	--	--	--	--	--	--	--	--	--	--	-	-	GO:0005739//mitochondrion	--
CL12960.Contig2	945	225	62.6667	252.661	48.9179	-2.36877	Down	6.74325e-07	1.97027e-05	gi|297816272|ref|XP_002876019.1|	238.4	1e-77	ATERF#011/CEJ1 [Arabidopsis lyrata subsp. lyrata] >gi|297321857|gb|EFH52278.1| ATERF#011/CEJ1 [Arabidopsis lyrata subsp. lyrata]	gi|332640072|gb|CP002686.1|	291	8e-76	Arabidopsis thaliana chromosome 3, complete sequence	sp|Q9SNE1|ERF11_ARATH	236	1e-78	Ethylene-responsive transcription factor ERF011 OS=Arabidopsis thaliana GN=ERF011 PE=2 SV=1	--	--	--	--	--	K09286	5e-52	171	ath:AT4G36900	EREBP-like factor	GO:0035556//intracellular signal transduction;GO:0009414//response to water deprivation;GO:0042742//defense response to bacterium;GO:0010941//regulation of cell death;GO:0009409//response to cold;GO:0009611//response to wounding;GO:0042538//hyperosmotic salinity response;GO:0002679//respiratory burst involved in defense response;GO:0006355//regulation of transcription, DNA-dependent;GO:0009738//a…	GO:0003677//DNA binding;GO:0003700//sequence-specific DNA binding transcription factor activity	GO:0005634//nucleus	--
CL12961.Contig3	2015	778	0.666667	876.863	0.63958	-10.421	Down	7.4023e-24	1.28654e-21	gi|567186526|ref|XP_006403546.1|	1008	0	hypothetical protein EUTSA_v10010274mg [Eutrema salsugineum] >gi|557104665|gb|ESQ44999.1| hypothetical protein EUTSA_v10010274mg [Eutrema salsugineum]	gi|332640072|gb|CP002686.1|	1548	0	Arabidopsis thaliana chromosome 3, complete sequence	sp|Q494P0|PHT17_ARATH	991	0	Probable inorganic phosphate transporter 1-7 OS=Arabidopsis thaliana GN=PHT1-7 PE=2 SV=2	Ta0048	265	1e-80	COG0477	Permeases of the major facilitator superfamily	K08176	0	991	ath:AT3G54700	MFS transporter, PHS family, inorganic phosphate transporter	GO:0006857//oligopeptide transport;GO:1901684//arsenate ion transmembrane transport;GO:0009737//response to abscisic acid stimulus;GO:0006817//phosphate ion transport	GO:0005315//inorganic phosphate transmembrane transporter activity;GO:0015114//phosphate ion transmembrane transporter activity;GO:1901683//arsenate ion transmembrane transporter activity;GO:0005351//sugar:hydrogen symporter activity	GO:0016021//integral to membrane;GO:0009506//plasmodesma;GO:0005576//extracellular region;GO:0005773//vacuole;GO:0005794//Golgi apparatus;GO:0005634//nucleus;GO:0005886//plasma membrane	--
CL12962.Contig2	862	387.667	123	432.824	105.801	-2.03243	Down	1.0857e-06	3.02716e-05	gi|27413413|gb|AAO11652.1|	327.4	1e-112	putative ROP family GTPase [Brassica napus]	gi|334185884|ref|NM_001203123.1|	684	0	Arabidopsis thaliana uncharacterized protein mRNA, complete cds	sp|Q35638|RHO1_PEA	321	6e-112	Rac-like GTP-binding protein RHO1 OS=Pisum sativum GN=RHO1 PE=2 SV=1	SPAC110.03	167	8e-51	COG1100	GTPase SAR1 and related small G proteins	K04392	1e-111	321	mtr:MTR_8g075240	Ras-related C3 botulinum toxin substrate 1	GO:0030834//regulation of actin filament depolymerization;GO:0017157//regulation of exocytosis;GO:0051650//establishment of vesicle localization;GO:0009827//plant-type cell wall modification;GO:0030048//actin filament-based movement;GO:0030833//regulation of actin filament polymerization;GO:0007264//small GTPase mediated signal transduction;GO:0009734//auxin mediated signaling pathway;GO:0009738/…	GO:0032794//GTPase activating protein binding;GO:0005525//GTP binding;GO:0004767//sphingomyelin phosphodiesterase activity;GO:0003924//GTPase activity	GO:0009524//phragmoplast;GO:0005730//nucleolus;GO:0005819//spindle;GO:0045177//apical part of cell;GO:0005886//plasma membrane	ko04145//Phagosome;ko04650//Natural killer cell mediated cytotoxicity
CL12962.Contig3	853	475.667	3.33333	530.4	2.98099	-7.47514	Down	1.4294e-28	3.14772e-26	gi|27413413|gb|AAO11652.1|	320.9	6e-110	putative ROP family GTPase [Brassica napus]	gi|334185884|ref|NM_001203123.1|	692	0	Arabidopsis thaliana uncharacterized protein mRNA, complete cds	sp|Q35638|RHO1_PEA	318	1e-110	Rac-like GTP-binding protein RHO1 OS=Pisum sativum GN=RHO1 PE=2 SV=1	SPAC110.03	164	1e-49	COG1100	GTPase SAR1 and related small G proteins	K04392	3e-110	318	mtr:MTR_8g075240	Ras-related C3 botulinum toxin substrate 1	GO:0030834//regulation of actin filament depolymerization;GO:0017157//regulation of exocytosis;GO:0051650//establishment of vesicle localization;GO:0030833//regulation of actin filament polymerization;GO:0007264//small GTPase mediated signal transduction;GO:0009734//auxin mediated signaling pathway;GO:0009738//abscisic acid mediated signaling pathway;GO:0009860//pollen tube growth	GO:0032794//GTPase activating protein binding;GO:0005525//GTP binding	GO:0009524//phragmoplast;GO:0005730//nucleolus;GO:0005819//spindle;GO:0045177//apical part of cell;GO:0005886//plasma membrane	ko04145//Phagosome;ko04650//Natural killer cell mediated cytotoxicity
CL12979.Contig2	308	22	0	24.9404	0.0001	-17.9281	Down	8.20936e-07	2.35104e-05	--	--	--	--	gi|332189094|gb|CP002684.1|	58	6e-06	Arabidopsis thaliana chromosome 1, complete sequence	--	--	--	--	--	--	--	--	--	--	--	--	--	--	-	-	-	--
CL12984.Contig1	1062	73	4.33333	81.676	3.5964	-4.50529	Down	5.85174e-11	3.31878e-09	gi|15232660|ref|NP_188188.1|	351.7	1e-120	Late embryogenesis abundant protein (LEA) family protein [Arabidopsis thaliana] >gi|11994339|dbj|BAB02298.1| embryonic abundant protein LEA-like [Arabidopsis thaliana] >gi|15809790|gb|AAL06823.1| AT3g15670/MSJ11_7 [Arabidopsis thaliana] >gi|332642191|gb|AEE75712.1| Late embryogenesis abundant protein (LEA) family protein [Arabidopsis thaliana]	gi|56605426|emb|AJ535111.1|	615	1e-173	Brassica napus lea3-4 gene for group 3 late embryogenesis abundant protein, exons 1-2	sp|P13934|LEA76_BRANA	327	8e-112	Late embryogenesis abundant protein 76 OS=Brassica napus PE=2 SV=2	--	--	--	--	--	--	--	--	--	--	GO:0009793//embryo development ending in seed dormancy;GO:0010162//seed dormancy process;GO:0009830//cell wall modification involved in abscission	-	GO:0005634//nucleus	--
CL12994.Contig1	1032	1785	3	1996.35	2.53946	-9.61863	Down	1.23077e-58	8.57489e-56	gi|565494214|ref|XP_006304746.1|	221.1	4e-70	hypothetical protein CARUB_v10012122mg [Capsella rubella] >gi|482573457|gb|EOA37644.1| hypothetical protein CARUB_v10012122mg [Capsella rubella]	gi|332189094|gb|CP002684.1|	470	1e-129	Arabidopsis thaliana chromosome 1, complete sequence	sp|O49813|OLEE1_BETPN	124	2e-34	Olee1-like protein OS=Betula pendula PE=2 SV=1	--	--	--	--	--	K03036	7e-55	190	aly:ARALYDRAFT_336019	26S proteasome regulatory subunit N6	GO:0046686//response to cadmium ion;GO:0009827//plant-type cell wall modification;GO:0009860//pollen tube growth	-	GO:0005615//extracellular space;GO:0009506//plasmodesma;GO:0005829//cytosol;GO:0048046//apoplast	ko01100//Metabolic pathways;ko00010//Glycolysis / Gluconeogenesis;ko01110//Biosynthesis of secondary metabolites;ko00260//Glycine, serine and threonine metabolism;ko03050//Proteasome
CL12994.Contig3	797	34.3333	0.333333	38.178	0.250997	-7.24893	Down	1.96063e-09	9.08046e-08	gi|567146774|ref|XP_006415610.1|	65.9	2e-11	hypothetical protein EUTSA_v10008921mg [Eutrema salsugineum] >gi|557093381|gb|ESQ33963.1| hypothetical protein EUTSA_v10008921mg [Eutrema salsugineum]	gi|332189094|gb|CP002684.1|	157	2e-35	Arabidopsis thaliana chromosome 1, complete sequence	sp|O49813|OLEE1_BETPN	48.1	7e-07	Olee1-like protein OS=Betula pendula PE=2 SV=1	--	--	--	--	--	K03036	2e-19	88.6	aly:ARALYDRAFT_336019	26S proteasome regulatory subunit N6	GO:0046686//response to cadmium ion;GO:0009827//plant-type cell wall modification;GO:0009860//pollen tube growth	-	GO:0005615//extracellular space;GO:0009506//plasmodesma;GO:0005829//cytosol;GO:0048046//apoplast	ko03050//Proteasome
CL13015.Contig4	915	433.667	0.333333	482.482	0.298631	-10.6579	Down	4.57758e-19	5.86293e-17	gi|565495852|ref|XP_006305565.1|	373.2	1e-129	hypothetical protein CARUB_v10010159mg, partial [Capsella rubella] >gi|482574276|gb|EOA38463.1| hypothetical protein CARUB_v10010159mg, partial [Capsella rubella]	gi|199580012|gb|AC189331.2|	716	0	Brassica rapa subsp. pekinensis clone KBrB037O12, complete sequence	sp|Q6IDL4|P24D3_ARATH	357	1e-125	Transmembrane emp24 domain-containing protein p24delta3 OS=Arabidopsis thaliana GN=At1g09580 PE=1 SV=1	--	--	--	--	--	K03857	6e-29	117	ota:Ot03g04730	phosphatidylinositol glycan, class A [EC:2.4.1.198]	GO:0006886//intracellular protein transport	GO:0008320//protein transmembrane transporter activity	GO:0016021//integral to membrane;GO:0009507//chloroplast	ko01100//Metabolic pathways;ko00563//Glycosylphosphatidylinositol(GPI)-anchor biosynthesis
CL13020.Contig1	611	0	25.6667	0.0001	21.2055	17.6941	Up	5.14537e-06	0.000123541	--	--	--	--	gi|199580149|gb|AC232519.1|	938	0	Brassica rapa subsp. pekinensis clone KBrB072K21, complete sequence	--	--	--	--	--	--	--	--	--	--	--	--	--	--	-	-	-	--
CL13032.Contig2	1546	319	58.6667	357.759	50.743	-2.81771	Down	8.03909e-09	3.37508e-07	gi|567140430|ref|XP_006395065.1|	280.8	1e-91	hypothetical protein EUTSA_v10005097mg [Eutrema salsugineum] >gi|567140433|ref|XP_006395066.1| hypothetical protein EUTSA_v10005097mg [Eutrema salsugineum] >gi|557091704|gb|ESQ32351.1| hypothetical protein EUTSA_v10005097mg [Eutrema salsugineum] >gi|557091705|gb|ESQ32352.1| hypothetical protein EUTSA_v10005097mg [Eutrema salsugineum]	gi|186530714|ref|NM_124318.2|	450	1e-123	Arabidopsis thaliana uncharacterized protein mRNA, complete cds	--	--	--	--	--	--	--	--	--	--	--	--	--	--	-	-	GO:0005739//mitochondrion	--
CL13033.Contig1	2171	410.333	8.33333	462.362	7.37561	-5.97012	Down	1.89223e-29	4.38183e-27	gi|18087349|gb|AAL58845.1|AF411970_1	698.4	0	putative transcription factor MYB101 [Arabidopsis thaliana]	gi|199580229|gb|AC189536.2|	1566	0	Brassica rapa subsp. pekinensis clone KBrH003D18, complete sequence	sp|Q0JIC2|GAM1_ORYSJ	218	2e-62	Transcription factor GAMYB OS=Oryza sativa subsp. japonica GN=GAM1 PE=2 SV=1	ECU11g1690	113	7e-28	COG5147	Myb superfamily proteins, including transcription factors and mRNA splicing factors	K09422	0	687	aly:ARALYDRAFT_482173	myb proto-oncogene protein, plant	GO:0009789//positive regulation of abscisic acid mediated signaling pathway;GO:0045893//positive regulation of transcription, DNA-dependent;GO:0009740//gibberellic acid mediated signaling pathway;GO:0043068//positive regulation of programmed cell death;GO:0009555//pollen development;GO:0009686//gibberellin biosynthetic process	GO:0003677//DNA binding;GO:0003700//sequence-specific DNA binding transcription factor activity;GO:0003682//chromatin binding	GO:0005634//nucleus	--
CL13033.Contig2	2244	490.333	30.6667	552.967	27.32	-4.33916	Down	6.9937e-21	1.00038e-18	gi|18087349|gb|AAL58845.1|AF411970_1	74.7	5e-12	putative transcription factor MYB101 [Arabidopsis thaliana]	gi|199580229|gb|AC189536.2|	1487	0	Brassica rapa subsp. pekinensis clone KBrH003D18, complete sequence	sp|Q0JIC2|GAM1_ORYSJ	218	2e-62	Transcription factor GAMYB OS=Oryza sativa subsp. japonica GN=GAM1 PE=2 SV=1	ECU11g1690	115	9e-29	COG5147	Myb superfamily proteins, including transcription factors and mRNA splicing factors	K09422	0	622	aly:ARALYDRAFT_482173	myb proto-oncogene protein, plant	GO:0009789//positive regulation of abscisic acid mediated signaling pathway;GO:0045893//positive regulation of transcription, DNA-dependent;GO:0009740//gibberellic acid mediated signaling pathway;GO:0043068//positive regulation of programmed cell death;GO:0009555//pollen development;GO:0009686//gibberellin biosynthetic process	GO:0003677//DNA binding;GO:0003700//sequence-specific DNA binding transcription factor activity;GO:0003682//chromatin binding	GO:0005634//nucleus	--
CL13038.Contig1	342	0	42.6667	0.0001	36.8536	18.4915	Up	3.40118e-09	1.51698e-07	gi|297798894|ref|XP_002867331.1|	62	1e-10	hypothetical protein ARALYDRAFT_491679 [Arabidopsis lyrata subsp. lyrata] >gi|297313167|gb|EFH43590.1| hypothetical protein ARALYDRAFT_491679 [Arabidopsis lyrata subsp. lyrata]	gi|332656411|gb|CP002687.1|	115	4e-23	Arabidopsis thaliana chromosome 4, complete genome	--	--	--	--	--	--	--	--	--	--	--	--	--	--	-	-	-	--
CL13045.Contig1	2805	135	572	150.955	499.635	1.72676	Up	2.92522e-05	0.000580432	gi|567161440|ref|XP_006396461.1|	559.3	0	hypothetical protein EUTSA_v10028641mg [Eutrema salsugineum] >gi|557097478|gb|ESQ37914.1| hypothetical protein EUTSA_v10028641mg [Eutrema salsugineum]	gi|198285670|gb|AC232397.1|	2196	0	Brassica rapa subsp. pekinensis clone KBrH007D13, complete sequence	sp|Q9LZJ3|XT1_ARATH	483	3e-162	Xyloglucan 6-xylosyltransferase OS=Arabidopsis thaliana GN=XT1 PE=1 SV=1	--	--	--	--	--	K08238	0	551	aly:ARALYDRAFT_490316	xyloglucan 6-xylosyltransferase [EC:2.4.2.39]	GO:0009825//multidimensional cell growth;GO:0009612//response to mechanical stimulus;GO:0010200//response to chitin;GO:0043481//anthocyanin accumulation in tissues in response to UV light;GO:0048767//root hair elongation;GO:0010817//regulation of hormone levels;GO:0019761//glucosinolate biosynthetic process;GO:0009969//xyloglucan biosynthetic process;GO:0009932//cell tip growth;GO:0071555//cell w…	GO:0005515//protein binding;GO:0016758//transferase activity, transferring hexosyl groups;GO:0033843//xyloglucan 6-xylosyltransferase activity;GO:0035252//UDP-xylosyltransferase activity	GO:0005802//trans-Golgi network;GO:0005794//Golgi apparatus;GO:0016021//integral to membrane;GO:0005768//endosome	--
CL13045.Contig5	536	5.33333	63.3333	6.15043	54.1301	3.13767	Up	6.29913e-06	0.000148075	gi|567197535|ref|XP_006406598.1|	35	1e-06	hypothetical protein EUTSA_v10020568mg [Eutrema salsugineum] >gi|312281631|dbj|BAJ33681.1| unnamed protein product [Thellungiella halophila] >gi|557107744|gb|ESQ48051.1| hypothetical protein EUTSA_v10020568mg [Eutrema salsugineum]	--	--	--	--	--	--	--	--	--	--	--	--	--	--	--	--	--	--	-	-	-	--
CL13055.Contig1	678	1122.33	0.333333	1275.59	0.298631	-12.0605	Down	1.51451e-12	1.06099e-10	gi|297847052|ref|XP_002891407.1|	307.8	5e-106	invertase/pectin methylesterase inhibitor family protein [Arabidopsis lyrata subsp. lyrata] >gi|297337249|gb|EFH67666.1| invertase/pectin methylesterase inhibitor family protein [Arabidopsis lyrata subsp. lyrata]	gi|199580238|gb|AC189546.2|	1328	0	Brassica rapa subsp. pekinensis clone KBrH004M10, complete sequence	sp|Q9LNF2|PMEI1_ARATH	304	2e-106	Pectinesterase inhibitor 1 OS=Arabidopsis thaliana GN=PMEI1 PE=1 SV=1	--	--	--	--	--	--	--	--	--	--	GO:0009860//pollen tube growth;GO:0043086//negative regulation of catalytic activity;GO:0009827//plant-type cell wall modification	GO:0046910//pectinesterase inhibitor activity;GO:0030599//pectinesterase activity	GO:0090404//pollen tube tip;GO:0012505//endomembrane system;GO:0005576//extracellular region	--
CL13055.Contig2	709	1374.33	0	1552.94	0.0001	-23.8885	Down	7.77976e-34	2.29469e-31	gi|567134424|ref|XP_006393493.1|	298.5	3e-102	hypothetical protein EUTSA_v10011818mg [Eutrema salsugineum] >gi|557090071|gb|ESQ30779.1| hypothetical protein EUTSA_v10011818mg [Eutrema salsugineum]	gi|57900807|gb|AC155345.1|	1398	0	Brassica rapa subsp. pekinensis clone KBrH080L24, complete sequence	sp|Q9LNF2|PMEI1_ARATH	291	3e-101	Pectinesterase inhibitor 1 OS=Arabidopsis thaliana GN=PMEI1 PE=1 SV=1	--	--	--	--	--	K01051	5e-06	48.1	ath:AT1G53830	pectinesterase [EC:3.1.1.11]	GO:0009860//pollen tube growth;GO:0043086//negative regulation of catalytic activity	GO:0046910//pectinesterase inhibitor activity;GO:0030599//pectinesterase activity	GO:0090404//pollen tube tip;GO:0012505//endomembrane system;GO:0005576//extracellular region	ko00040//Pentose and glucuronate interconversions;ko01100//Metabolic pathways;ko00500//Starch and sucrose metabolism
CL13064.Contig2	795	100.667	494.667	114.713	421.888	1.87883	Up	4.53379e-06	0.0001101	gi|567125156|ref|XP_006391375.1|	40	1e-64	hypothetical protein EUTSA_v10018612mg [Eutrema salsugineum] >gi|557087809|gb|ESQ28661.1| hypothetical protein EUTSA_v10018612mg [Eutrema salsugineum]	gi|21405419|gb|AY086709.1|	351	8e-94	Arabidopsis thaliana clone 269548 mRNA, complete sequence	--	--	--	--	--	--	--	--	--	--	--	--	--	--	GO:0010150//leaf senescence;GO:0010264//myo-inositol hexakisphosphate biosynthetic process;GO:0034599//cellular response to oxidative stress;GO:0072593//reactive oxygen species metabolic process;GO:0010228//vegetative to reproductive phase transition of meristem	-	GO:0009507//chloroplast	--
CL13071.Contig1	480	8931.67	0.666667	10055.8	0.501994	-14.29	Down	7.46072e-88	2.51234e-84	gi|1653972|emb|CAA65766.1|	57.8	6e-10	pollen coat protein [Brassica oleracea var. alboglabra]	gi|1263099|emb|X97055.1|	101	8e-19	B.oleraceae PCP2 gene	--	--	--	--	--	--	--	--	--	--	--	--	--	--	-	-	-	--
CL13071.Contig2	455	438	1	490.959	0.895892	-9.09806	Down	4.04743e-41	1.63936e-38	--	--	--	--	gi|1263099|emb|X97055.1|	206	2e-50	B.oleraceae PCP2 gene	--	--	--	--	--	--	--	--	--	--	--	--	--	--	-	-	-	--
CL13072.Contig3	547	0	25.3333	0.0001	21.1821	17.6925	Up	5.47636e-06	0.000130557	gi|3133287|gb|AAC16442.1|	67	5e-12	stearoyl-ACP desaturase [Pelargonium x hortorum]	gi|42463348|emb|BX823227.1|	131	1e-27	Arabidopsis thaliana Full-length cDNA Complete sequence from clone GSLTLS13ZD04 of Adult vegetative tissue of strain col-0 of Arabidopsis thaliana (thale cress)	sp|Q9LF04|STAD1_ARATH	67.4	2e-13	Acyl-[acyl-carrier-protein] desaturase 1, chloroplastic OS=Arabidopsis thaliana GN=S-ACP-DES1 PE=1 SV=1	--	--	--	--	--	K03921	5e-13	67.4	pop:POPTR_770126	acyl-[acyl-carrier-protein] desaturase [EC:1.14.19.2]	-	-	-	ko01040//Biosynthesis of unsaturated fatty acids;ko00061//Fatty acid biosynthesis
CL13092.Contig1	737	32	0	36.3864	0.0001	-18.473	Down	5.58605e-06	0.000132976	--	--	--	--	gi|199580270|gb|AC189575.2|	61.9	1e-06	Brassica rapa subsp. pekinensis clone KBrH011C10, complete sequence	--	--	--	--	--	--	--	--	--	--	--	--	--	--	-	-	-	--
CL13092.Contig2	816	20	0	22.7028	0.0001	-17.7925	Down	2.59311e-06	6.67846e-05	--	--	--	--	gi|199580270|gb|AC189575.2|	61.9	1e-06	Brassica rapa subsp. pekinensis clone KBrH011C10, complete sequence	--	--	--	--	--	--	--	--	--	--	--	--	--	--	-	-	-	--
CL13095.Contig2	1304	12842	1.33333	14370	1.05162	-13.7382	Down	2.99267e-74	3.90099e-71	gi|297801612|ref|XP_002868690.1|	270.4	7e-87	hypothetical protein ARALYDRAFT_493997 [Arabidopsis lyrata subsp. lyrata] >gi|297314526|gb|EFH44949.1| hypothetical protein ARALYDRAFT_493997 [Arabidopsis lyrata subsp. lyrata]	gi|332002898|gb|CP002688.1|	121	2e-24	Arabidopsis thaliana chromosome 5, complete sequence	sp|O80560|IP5PC_ARATH	49.7	3e-06	Type I inositol 1,4,5-trisphosphate 5-phosphatase 12 OS=Arabidopsis thaliana GN=5PTASE12 PE=1 SV=1	--	--	--	--	--	K14823	4e-07	52.8	vvi:100249807	rRNA-processing protein EBP2	GO:0009860//pollen tube growth;GO:0009827//plant-type cell wall modification	-	GO:0043231//intracellular membrane-bounded organelle	ko03008//Ribosome biogenesis in eukaryotes
CL13107.Contig1	1738	621.667	0	691.455	0.0001	-22.7212	Down	4.53545e-14	3.74792e-12	gi|567136992|ref|XP_006394112.1|	919.8	0	hypothetical protein EUTSA_v10004092mg [Eutrema salsugineum] >gi|557090751|gb|ESQ31398.1| hypothetical protein EUTSA_v10004092mg [Eutrema salsugineum]	gi|297794072|ref|XM_002864875.1|	1459	0	Arabidopsis lyrata subsp. lyrata glycosyl hydrolase family 17 protein, mRNA	sp|Q6NKW9|E138_ARATH	506	5e-176	Glucan endo-1,3-beta-glucosidase 8 OS=Arabidopsis thaliana GN=At1g64760 PE=1 SV=2	--	--	--	--	--	--	--	--	--	--	GO:0005975//carbohydrate metabolic process	GO:0004553//hydrolase activity, hydrolyzing O-glycosyl compounds	GO:0031225//anchored to membrane;GO:0005886//plasma membrane	--
CL13107.Contig2	613	129	0	145.137	0.0001	-20.469	Down	1.76473e-25	3.41641e-23	gi|297794073|ref|XP_002864921.1|	392.5	2e-135	glycosyl hydrolase family 17 protein [Arabidopsis lyrata subsp. lyrata] >gi|297310756|gb|EFH41180.1| glycosyl hydrolase family 17 protein [Arabidopsis lyrata subsp. lyrata]	gi|223950802|gb|AC234756.1|	906	0	Brassica rapa subsp. pekinensis clone KBrH067G23, complete sequence	sp|Q9M088|E135_ARATH	251	9e-82	Glucan endo-1,3-beta-glucosidase 5 OS=Arabidopsis thaliana GN=At4g31140 PE=1 SV=1	--	--	--	--	--	--	--	--	--	--	GO:0005975//carbohydrate metabolic process	GO:0042973//glucan endo-1,3-beta-D-glucosidase activity	GO:0031225//anchored to membrane;GO:0005886//plasma membrane	--
CL13111.Contig1	2004	1720.67	172.333	1930.58	150.087	-3.68516	Down	9.44443e-10	4.60362e-08	gi|297844444|ref|XP_002890103.1|	545	0	aspartate-glutamate racemase family [Arabidopsis lyrata subsp. lyrata] >gi|297335945|gb|EFH66362.1| aspartate-glutamate racemase family [Arabidopsis lyrata subsp. lyrata]	gi|297844443|ref|XM_002890057.1|	900	0	Arabidopsis lyrata subsp. lyrata aspartate-glutamate racemase family, mRNA	sp|O49816|LEA1_CICAR	47	7e-06	Late embryogenesis abundant protein 1 OS=Cicer arietinum PE=2 SV=1	STM4510	82.4	6e-17	COG1794	Aspartate racemase	--	--	--	--	--	GO:0006520//cellular amino acid metabolic process	GO:0036361//racemase activity, acting on amino acids and derivatives	GO:0009507//chloroplast	--
CL13116.Contig1	1946	5.66667	71	6.40147	60.665	3.24439	Up	1.82635e-06	4.85852e-05	gi|567194806|ref|XP_006405858.1|	847.4	0	hypothetical protein EUTSA_v10027712mg [Eutrema salsugineum] >gi|557106996|gb|ESQ47311.1| hypothetical protein EUTSA_v10027712mg [Eutrema salsugineum]	gi|334188053|ref|NM_123118.6|	1520	0	Arabidopsis thaliana tetratricopeptide repeat domain-containing protein mRNA, complete cds	sp|Q96301|SPY_ARATH	60.5	3e-09	Probable UDP-N-acetylglucosamine--peptide N-acetylglucosaminyltransferase SPINDLY OS=Arabidopsis thaliana GN=SPY PE=1 SV=1	all1466	104	3e-23	COG0457	FOG: TPR repeat	K09667	3e-07	55.5	zma:100381672	polypeptide N-acetylglucosaminyltransferase [EC:2.4.1.-]	-	-	GO:0009507//chloroplast	ko00514//Other types of O-glycan biosynthesis
CL13119.Contig1	531	1221.33	0	1385.09	0.0001	-23.7235	Down	9.9904e-20	1.33015e-17	gi|20197614|gb|AAM15154.1|	63.5	3e-10	unknown protein [Arabidopsis thaliana] >gi|20198162|gb|AAM15435.1| unknown protein [Arabidopsis thaliana]	--	--	--	--	--	--	--	--	--	--	--	--	--	--	--	--	--	--	-	-	-	--
CL13119.Contig2	604	304.333	0.333333	339.52	0.31979	-10.0522	Down	2.44997e-09	1.11992e-07	gi|77554232|gb|ABA97028.1|	59.7	1e-08	hypothetical protein LOC_Os12g16630 [Oryza sativa Japonica Group]	--	--	--	--	--	--	--	--	--	--	--	--	--	--	--	--	--	--	-	-	-	--
CL13119.Contig3	510	335.333	0	373.45	0.0001	-21.8325	Down	1.0818e-07	3.69677e-06	--	--	--	--	--	--	--	--	--	--	--	--	--	--	--	--	--	--	--	--	--	--	-	-	-	--
CL13121.Contig2	545	0	26.3333	0.0001	22.9458	17.8079	Up	2.63949e-06	6.78061e-05	gi|195615336|gb|ACG29498.1|	57.8	6e-10	hypothetical protein [Zea mays]	gi|391416913|gb|BT085256.2|	690	0	Zea mays full-length cDNA clone ZM_BFb0345E14 mRNA, complete cds	--	--	--	--	--	--	--	--	--	--	--	--	--	--	-	-	-	--
CL13130.Contig1	282	43.3333	0	48.088	0.0001	-18.8753	Down	2.1894e-05	0.000449322	gi|565483714|ref|XP_006299497.1|	114.4	5e-31	hypothetical protein CARUB_v10015666mg [Capsella rubella] >gi|482568206|gb|EOA32395.1| hypothetical protein CARUB_v10015666mg [Capsella rubella]	gi|199580071|gb|AC189384.2|	111	4e-22	Brassica rapa subsp. pekinensis clone KBrB052E10, complete sequence	sp|Q9LRK3|CRR34_ARATH	102	3e-28	Cysteine-rich repeat secretory protein 34 OS=Arabidopsis thaliana GN=CRRSP34 PE=2 SV=1	--	--	--	--	--	--	--	--	--	--	-	-	GO:0005576//extracellular region	--
CL13130.Contig2	488	24	0	26.6101	0.0001	-18.0216	Down	4.55838e-05	0.000850414	gi|565483132|ref|XP_006299206.1|	91.7	1e-22	hypothetical protein CARUB_v10015352mg [Capsella rubella] >gi|482567915|gb|EOA32104.1| hypothetical protein CARUB_v10015352mg [Capsella rubella]	gi|199580071|gb|AC189384.2|	143	2e-31	Brassica rapa subsp. pekinensis clone KBrB052E10, complete sequence	sp|Q9LRK3|CRR34_ARATH	72.4	7e-16	Cysteine-rich repeat secretory protein 34 OS=Arabidopsis thaliana GN=CRRSP34 PE=2 SV=1	--	--	--	--	--	--	--	--	--	--	-	-	GO:0005576//extracellular region	--
CL13133.Contig2	2455	116.667	3.33333	130.471	2.79046	-5.54708	Down	7.97692e-16	7.88116e-14	gi|567126786|ref|XP_006391646.1|	1312	0	hypothetical protein EUTSA_v10023305mg [Eutrema salsugineum] >gi|557088152|gb|ESQ28932.1| hypothetical protein EUTSA_v10023305mg [Eutrema salsugineum]	gi|297840044|ref|XM_002887858.1|	2032	0	Arabidopsis lyrata subsp. lyrata kinase family protein, mRNA	sp|P25848|PHY1_CERPU	163	5e-41	Light-sensor Protein kinase OS=Ceratodon purpureus GN=PHY1 PE=3 SV=3	lin1934_1	72.4	7e-13	COG0515	Serine/threonine protein kinase	K04424	6e-16	84	aly:ARALYDRAFT_909157	sterile alpha motif and leucine zipper containing kinase AZK [EC:2.7.11.25]	GO:0006468//protein phosphorylation;GO:0030968//endoplasmic reticulum unfolded protein response	GO:0004712//protein serine/threonine/tyrosine kinase activity;GO:0005524//ATP binding	-	ko04075//Plant hormone signal transduction
CL13134.Contig1	286	285.667	0	321.47	0.0001	-21.6163	Down	9.55743e-38	3.32936e-35	gi|567202736|ref|XP_006408050.1|	171.4	3e-50	hypothetical protein EUTSA_v10020314mg [Eutrema salsugineum] >gi|557109196|gb|ESQ49503.1| hypothetical protein EUTSA_v10020314mg [Eutrema salsugineum]	gi|110743978|gb|AC189193.1|	543	1e-152	Brassica rapa subsp. pekinensis clone KBrB003A10, complete sequence	sp|Q8GX86|PME21_ARATH	166	5e-50	Probable pectinesterase/pectinesterase inhibitor 21 OS=Arabidopsis thaliana GN=PME21 PE=2 SV=2	--	--	--	--	--	K01051	3e-16	73.2	aly:ARALYDRAFT_494979	pectinesterase [EC:3.1.1.11]	GO:0009827//plant-type cell wall modification;GO:0043086//negative regulation of catalytic activity;GO:0045490//pectin catabolic process	GO:0030599//pectinesterase activity;GO:0045330;GO:0004857//enzyme inhibitor activity	GO:0009505//plant-type cell wall;GO:0005634//nucleus	ko00040//Pentose and glucuronate interconversions;ko01100//Metabolic pathways;ko00500//Starch and sucrose metabolism
CL13134.Contig2	2747	2929.33	1	3286.59	0.752991	-12.0917	Down	1.18774e-70	1.27988e-67	gi|565484226|ref|XP_006299753.1|	64.7	1e-08	hypothetical protein CARUB_v10015948mg [Capsella rubella] >gi|482568462|gb|EOA32651.1| hypothetical protein CARUB_v10015948mg [Capsella rubella]	gi|110743978|gb|AC189193.1|	1814	0	Brassica rapa subsp. pekinensis clone KBrB003A10, complete sequence	sp|Q8GX86|PME21_ARATH	602	0	Probable pectinesterase/pectinesterase inhibitor 21 OS=Arabidopsis thaliana GN=PME21 PE=2 SV=2	CAC3373	103	9e-32	COG4677	Pectin methylesterase	K01051	6e-154	284	ath:AT5G49180	pectinesterase [EC:3.1.1.11]	GO:0009827//plant-type cell wall modification;GO:0043086//negative regulation of catalytic activity;GO:0045490//pectin catabolic process	GO:0030599//pectinesterase activity;GO:0045330;GO:0004857//enzyme inhibitor activity	GO:0009505//plant-type cell wall;GO:0005634//nucleus	ko00040//Pentose and glucuronate interconversions;ko01100//Metabolic pathways;ko00500//Starch and sucrose metabolism
CL1314.Contig3	1521	138.333	588	154.73	514.166	1.73248	Up	2.6772e-05	0.000537421	gi|297792973|ref|XP_002864371.1|	612.5	0	GDSL-motif lipase/hydrolase family protein [Arabidopsis lyrata subsp. lyrata] >gi|297310206|gb|EFH40630.1| GDSL-motif lipase/hydrolase family protein [Arabidopsis lyrata subsp. lyrata]	gi|297792972|ref|XM_002864325.1|	803	0	Arabidopsis lyrata subsp. lyrata GDSL-motif lipase/hydrolase family protein, mRNA	sp|Q9FIA1|GDL87_ARATH	610	0	GDSL esterase/lipase At5g55050 OS=Arabidopsis thaliana GN=At5g55050 PE=2 SV=1	all3634	82	2e-16	COG3240	Phospholipase/lecithinase/hemolysin	K00514	8e-23	103	rcu:RCOM_1428040	zeta-carotene desaturase [EC:1.3.5.6]	GO:0015824//proline transport;GO:0006629//lipid metabolic process	GO:0016298//lipase activity	GO:0005576//extracellular region	ko01100//Metabolic pathways;ko00511//Other glycan degradation;ko00906//Carotenoid biosynthesis;ko01110//Biosynthesis of secondary metabolites
CL13142.Contig2	1734	111	0.333333	126.014	0.31979	-8.62224	Down	7.60185e-08	2.68165e-06	gi|567189516|ref|XP_006404416.1|	669.5	0	hypothetical protein EUTSA_v10010262mg [Eutrema salsugineum] >gi|557105535|gb|ESQ45869.1| hypothetical protein EUTSA_v10010262mg [Eutrema salsugineum]	gi|297819315|ref|XM_002877495.1|	248	2e-62	Arabidopsis lyrata subsp. lyrata binding protein, mRNA	--	--	--	--	--	--	--	--	--	--	--	--	--	--	GO:0044262//cellular carbohydrate metabolic process;GO:0044763;GO:0044260;GO:0044723	-	GO:0005634//nucleus	--
CL13147.Contig1	6144	2.33333	272.333	2.56606	234.628	6.51468	Up	4.88629e-07	1.46585e-05	gi|297802496|ref|XP_002869132.1|	57	5e-06	squalene synthase 2 [Arabidopsis lyrata subsp. lyrata] >gi|297314968|gb|EFH45391.1| squalene synthase 2 [Arabidopsis lyrata subsp. lyrata]	gi|199580032|gb|AC189348.2|	1051	0	Brassica rapa subsp. pekinensis clone KBrB042O03, complete sequence	sp|P53799|FDFT_ARATH	364	1e-112	Squalene synthase OS=Arabidopsis thaliana GN=SQS1 PE=2 SV=1	YHR190w	179	1e-47	COG1562	Phytoene/squalene synthetase	K00801	1e-123	397	aly:ARALYDRAFT_491190	farnesyl-diphosphate farnesyltransferase [EC:2.5.1.21]	GO:0016132//brassinosteroid biosynthetic process;GO:0006598//polyamine catabolic process;GO:0006084//acetyl-CoA metabolic process;GO:0009698//phenylpropanoid metabolic process;GO:0042398//cellular modified amino acid biosynthetic process;GO:0016126//sterol biosynthetic process	GO:0004310//farnesyl-diphosphate farnesyltransferase activity	GO:0005789//endoplasmic reticulum membrane;GO:0005886//plasma membrane	ko01100//Metabolic pathways;ko01110//Biosynthesis of secondary metabolites;ko00909//Sesquiterpenoid and triterpenoid biosynthesis
CL13147.Contig2	3341	1	40.6667	1.1489	34.8396	4.9224	Up	9.37265e-07	2.64298e-05	gi|565449714|ref|XP_006285506.1|	46.2	8e-19	hypothetical protein CARUB_v10006947mg [Capsella rubella] >gi|482554211|gb|EOA18404.1| hypothetical protein CARUB_v10006947mg [Capsella rubella]	gi|199580234|gb|AC232540.1|	168	3e-38	Brassica rapa subsp. pekinensis clone KBrH004A02, complete sequence	sp|Q9C660|PEK10_ARATH	65.9	1e-10	Proline-rich receptor-like protein kinase PERK10 OS=Arabidopsis thaliana GN=PERK10 PE=1 SV=2	SPBC28F2.12	57	3e-07	COG0086	DNA-directed RNA polymerase, beta' subunit/160 kD subunit	K03006	1e-08	60.8	bdi:100841250	DNA-directed RNA polymerase II subunit RPB1 [EC:2.7.7.6]	-	GO:0003824//catalytic activity	-	ko01100//Metabolic pathways;ko03020//RNA polymerase;ko00240//Pyrimidine metabolism;ko00230//Purine metabolism
CL13151.Contig1	1527	87.3333	9.66667	98.6914	7.42181	-3.73308	Down	1.59654e-06	4.29381e-05	gi|15219131|ref|NP_175703.1|	239.6	2e-70	nucleic acid-binding, OB-fold-like protein [Arabidopsis thaliana] >gi|332194750|gb|AEE32871.1| nucleic acid-binding, OB-fold-like protein [Arabidopsis thaliana]	--	--	--	--	--	--	--	--	--	--	--	--	--	K07466	7e-12	69.3	sbi:SORBI_04g034780	replication factor A1	-	-	GO:0009506//plasmodesma	ko03440//Homologous recombination;ko03430//Mismatch repair;ko03030//DNA replication;ko03420//Nucleotide excision repair
CL13151.Contig2	307	110.667	6.66667	122.674	5.67618	-4.43377	Down	1.68404e-05	0.000355446	--	--	--	--	--	--	--	--	--	--	--	--	--	--	--	--	--	--	--	--	--	--	-	-	-	--
CL13181.Contig2	769	23.6667	1.66667	26.6429	1.509	-4.14209	Down	3.38159e-05	0.000656956	gi|567173942|ref|XP_006399983.1|	318.2	5e-109	hypothetical protein EUTSA_v10014646mg [Eutrema salsugineum] >gi|557101073|gb|ESQ41436.1| hypothetical protein EUTSA_v10014646mg [Eutrema salsugineum]	gi|199579912|gb|AC189227.2|	1423	0	Brassica rapa subsp. pekinensis clone KBrB012O13, complete sequence	--	--	--	--	--	--	--	--	--	--	--	--	--	--	GO:0046685//response to arsenic-containing substance	-	GO:0005634//nucleus	--
CL13189.Contig1	1239	53.6667	259.333	59.8797	220.535	1.88087	Up	2.70233e-05	0.000541733	gi|567136257|ref|XP_006393904.1|	391.3	4e-135	hypothetical protein EUTSA_v10004846mg [Eutrema salsugineum] >gi|557090543|gb|ESQ31190.1| hypothetical protein EUTSA_v10004846mg [Eutrema salsugineum]	gi|332002898|gb|CP002688.1|	622	1e-175	Arabidopsis thaliana chromosome 5, complete sequence	sp|Q9FHA7|HEC1_ARATH	384	6e-134	Transcription factor HEC1 OS=Arabidopsis thaliana GN=HEC1 PE=1 SV=1	--	--	--	--	--	K10863	2e-17	85.9	aly:ARALYDRAFT_486946	aprataxin [EC:3.-.-.-]	GO:0048462//carpel formation;GO:0006355//regulation of transcription, DNA-dependent;GO:0010500//transmitting tissue development;GO:0080126//ovary septum development	GO:0003677//DNA binding;GO:0046983//protein dimerization activity;GO:0003700//sequence-specific DNA binding transcription factor activity	GO:0005634//nucleus	ko04626//Plant-pathogen interaction;ko04712//Circadian rhythm - plant;ko04075//Plant hormone signal transduction
CL13196.Contig4	609	0.333333	29	0.371497	24.7316	6.05686	Up	6.13206e-06	0.000144695	gi|469403185|dbj|BAN04706.1|	263.5	6e-81	putative disease resistance protein, partial [Brassica rapa subsp. pekinensis]	gi|444739191|dbj|AB605024.1|	73.8	2e-10	Brassica rapa Crr1 mRNA for clubroot disease resistance protein, complete cds	sp|O82500|Y4117_ARATH	47	3e-06	Putative disease resistance protein At4g11170 OS=Arabidopsis thaliana GN=At4g11170 PE=2 SV=1	--	--	--	--	--	--	--	--	--	--	GO:0050896//response to stimulus	GO:0043168;GO:0032559;GO:0032550	-	--
CL132.Contig1	1129	95.3333	403.333	107.366	353.558	1.71941	Up	5.04143e-05	0.000928106	gi|567222740|ref|XP_006414999.1|	364.8	2e-125	hypothetical protein EUTSA_v10026151mg [Eutrema salsugineum] >gi|557116169|gb|ESQ56452.1| hypothetical protein EUTSA_v10026151mg [Eutrema salsugineum]	gi|297790801|ref|XM_002863240.1|	311	1e-81	Arabidopsis lyrata subsp. lyrata gamma interferon responsive lysosomal thiol reductase family protein, mRNA	--	--	--	--	--	--	--	--	--	K08059	4e-110	322	aly:ARALYDRAFT_497114	interferon, gamma-inducible protein 30	-	GO:0003824//catalytic activity	GO:0005576//extracellular region	--
CL13201.Contig1	699	81.6667	0	91.7651	0.0001	-19.8076	Down	2.60505e-19	3.39573e-17	gi|297852626|ref|XP_002894194.1|	147.5	2e-42	predicted protein [Arabidopsis lyrata subsp. lyrata] >gi|297340036|gb|EFH70453.1| predicted protein [Arabidopsis lyrata subsp. lyrata]	gi|297207308|gb|AC241128.1|	1378	0	Brassica rapa subsp. pekinensis clone KBrH040N18, complete sequence	sp|Q9XIB6|PLRX2_ARATH	138	2e-37	Pollen-specific leucine-rich repeat extensin-like protein 2 OS=Arabidopsis thaliana GN=PEX2 PE=1 SV=1	SPBC28F2.12	62	2e-10	COG0086	DNA-directed RNA polymerase, beta' subunit/160 kD subunit	K14709	3e-11	64.3	vcn:VOLCADRAFT_104214	solute carrier family 39 (zinc transporter), member 1/2/3	GO:0009860//pollen tube growth	-	-	--
CL13201.Contig2	471	53	0	59.5841	0.0001	-19.1846	Down	2.19479e-14	1.87901e-12	gi|30685162|ref|NP_188532.2|	60.1	2e-09	pollen-specific leucine-rich repeat extensin-like protein 1 [Arabidopsis thaliana] >gi|75335059|sp|Q9LJ64.1|PLRX1_ARATH RecName: Full=Pollen-specific leucine-rich repeat extensin-like protein 1; Short=AtPEX1; Short=Pollen-specific LRR/EXTENSIN1; AltName: Full=Cell wall hydroxyproline-rich glycoprotein; Flags: Precursor >gi|9280319|dbj|BAB01698.1| extensin protein-like [Arabidopsis thaliana] >gi|3…	gi|297207308|gb|AC241128.1|	882	0	Brassica rapa subsp. pekinensis clone KBrH040N18, complete sequence	sp|Q9LJ64|PLRX1_ARATH	283	9e-91	Pollen-specific leucine-rich repeat extensin-like protein 1 OS=Arabidopsis thaliana GN=PEX1 PE=2 SV=1	YDL140c	95.1	8e-23	COG0086	DNA-directed RNA polymerase, beta' subunit/160 kD subunit	K01115	1e-41	144	vcn:VOLCADRAFT_99471	phospholipase D [EC:3.1.4.4]	GO:0009860//pollen tube growth	GO:0005199//structural constituent of cell wall	GO:0005634//nucleus	ko01100//Metabolic pathways;ko00564//Glycerophospholipid metabolism;ko00565//Ether lipid metabolism;ko04144//Endocytosis
CL13201.Contig3	830	147.667	0.333333	165.889	0.250997	-9.36833	Down	3.77855e-26	7.54011e-24	gi|30685162|ref|NP_188532.2|	68.6	4e-11	pollen-specific leucine-rich repeat extensin-like protein 1 [Arabidopsis thaliana] >gi|75335059|sp|Q9LJ64.1|PLRX1_ARATH RecName: Full=Pollen-specific leucine-rich repeat extensin-like protein 1; Short=AtPEX1; Short=Pollen-specific LRR/EXTENSIN1; AltName: Full=Cell wall hydroxyproline-rich glycoprotein; Flags: Precursor >gi|9280319|dbj|BAB01698.1| extensin protein-like [Arabidopsis thaliana] >gi|3…	gi|332640072|gb|CP002686.1|	293	2e-76	Arabidopsis thaliana chromosome 3, complete sequence	sp|Q9LJ64|PLRX1_ARATH	382	2e-126	Pollen-specific leucine-rich repeat extensin-like protein 1 OS=Arabidopsis thaliana GN=PEX1 PE=2 SV=1	YDL140c	105	7e-25	COG0086	DNA-directed RNA polymerase, beta' subunit/160 kD subunit	K01115	4e-44	155	vcn:VOLCADRAFT_99471	phospholipase D [EC:3.1.4.4]	GO:0009860//pollen tube growth	GO:0005199//structural constituent of cell wall	GO:0005634//nucleus	ko01100//Metabolic pathways;ko00564//Glycerophospholipid metabolism;ko00565//Ether lipid metabolism;ko04144//Endocytosis
CL1321.Contig1	1542	236	0	264.336	0.0001	-21.3339	Down	1.13338e-34	3.44352e-32	gi|186478687|ref|NP_001117317.1|	174.5	1e-47	GDSL-like Lipase/Acylhydrolase superfamily protein [Arabidopsis thaliana] >gi|332191820|gb|AEE29941.1| GDSL-like Lipase/Acylhydrolase superfamily protein [Arabidopsis thaliana]	gi|186478686|ref|NM_001123845.1|	472	1e-130	Arabidopsis thaliana GDSL-like Lipase/Acylhydrolase superfamily protein mRNA, complete cds	sp|P40602|APG_ARATH	173	7e-57	Anther-specific proline-rich protein APG OS=Arabidopsis thaliana GN=APG PE=2 SV=2	--	--	--	--	--	K00514	3e-07	54.7	rcu:RCOM_1428040	zeta-carotene desaturase [EC:1.3.5.6]	GO:0006629//lipid metabolic process	GO:0016298//lipase activity	GO:0005576//extracellular region	ko01100//Metabolic pathways;ko00511//Other glycan degradation;ko00906//Carotenoid biosynthesis;ko01110//Biosynthesis of secondary metabolites
CL1321.Contig2	1153	527.333	0	591.966	0.0001	-22.4971	Down	1.07136e-47	5.4116e-45	gi|186478687|ref|NP_001117317.1|	249.2	6e-142	GDSL-like Lipase/Acylhydrolase superfamily protein [Arabidopsis thaliana] >gi|332191820|gb|AEE29941.1| GDSL-like Lipase/Acylhydrolase superfamily protein [Arabidopsis thaliana]	gi|186478686|ref|NM_001123845.1|	660	0	Arabidopsis thaliana GDSL-like Lipase/Acylhydrolase superfamily protein mRNA, complete cds	sp|P40602|APG_ARATH	190	5e-94	Anther-specific proline-rich protein APG OS=Arabidopsis thaliana GN=APG PE=2 SV=2	--	--	--	--	--	K01206	7e-15	59.3	ath:AT1G67830	alpha-L-fucosidase [EC:3.2.1.51]	GO:0006629//lipid metabolic process;GO:0019761//glucosinolate biosynthetic process	GO:0016298//lipase activity;GO:0016746//transferase activity, transferring acyl groups	GO:0005576//extracellular region	ko01100//Metabolic pathways;ko00511//Other glycan degradation;ko00906//Carotenoid biosynthesis;ko01110//Biosynthesis of secondary metabolites
CL13212.Contig1	358	23.3333	0	26.2456	0.0001	-18.0017	Down	1.07011e-07	3.66304e-06	gi|594097099|gb|AHL77720.1|	104	1e-25	mitogen activated kinase kinase kinase Raf46 [Brassica napus]	gi|594097098|gb|KF129403.1|	232	2e-58	Brassica napus cultivar DH12075 mitogen activated kinase kinase kinase Raf46 (Raf46) mRNA, complete cds	--	--	--	--	--	--	--	--	--	--	--	--	--	--	GO:0046777//protein autophosphorylation;GO:0009860//pollen tube growth;GO:0009966//regulation of signal transduction;GO:0009827//plant-type cell wall modification	GO:0004674//protein serine/threonine kinase activity;GO:0004712//protein serine/threonine/tyrosine kinase activity;GO:0005524//ATP binding	GO:0005886//plasma membrane	--
CL13218.Contig1	975	305.667	0.333333	344.955	0.298631	-10.1738	Down	1.51499e-12	1.06099e-10	gi|567131174|ref|XP_006392621.1|	649	0	hypothetical protein EUTSA_v10011364mg [Eutrema salsugineum] >gi|557089199|gb|ESQ29907.1| hypothetical protein EUTSA_v10011364mg [Eutrema salsugineum]	gi|186491186|ref|NM_104433.4|	997	0	Arabidopsis thaliana protein SKU5 similar 12 mRNA, complete cds	sp|Q00624|ASOL_BRANA	615	0	L-ascorbate oxidase homolog OS=Brassica napus GN=Bp10 PE=2 SV=1	SPAC1F7.08	54.3	2e-07	COG2132	Putative multicopper oxidases	K00423	0	627	ath:AT1G55570	L-ascorbate oxidase [EC:1.10.3.3]	GO:0055114//oxidation-reduction process	GO:0016491//oxidoreductase activity;GO:0005507//copper ion binding	GO:0005576//extracellular region	ko01100//Metabolic pathways;ko00053//Ascorbate and aldarate metabolism
CL13218.Contig2	1038	484.667	0.666667	546.978	0.501994	-10.0896	Down	7.18686e-10	3.55464e-08	gi|567131174|ref|XP_006392621.1|	553.9	0	hypothetical protein EUTSA_v10011364mg [Eutrema salsugineum] >gi|557089199|gb|ESQ29907.1| hypothetical protein EUTSA_v10011364mg [Eutrema salsugineum]	gi|186491186|ref|NM_104433.4|	1015	0	Arabidopsis thaliana protein SKU5 similar 12 mRNA, complete cds	sp|Q00624|ASOL_BRANA	527	0	L-ascorbate oxidase homolog OS=Brassica napus GN=Bp10 PE=2 SV=1	--	--	--	--	--	K00423	0	549	aly:ARALYDRAFT_892557	L-ascorbate oxidase [EC:1.10.3.3]	GO:0055114//oxidation-reduction process	GO:0016491//oxidoreductase activity;GO:0005507//copper ion binding	GO:0005576//extracellular region	ko01100//Metabolic pathways;ko00053//Ascorbate and aldarate metabolism
CL13218.Contig3	2406	2969.67	78	3304.03	66.8356	-5.62747	Down	8.43964e-13	6.07373e-11	gi|567199764|ref|XP_006407229.1|	712.6	0	hypothetical protein EUTSA_v10019932mg [Eutrema salsugineum] >gi|557108375|gb|ESQ48682.1| hypothetical protein EUTSA_v10019932mg [Eutrema salsugineum]	gi|17788|emb|X64257.1|	2020	0	B.napus gene Bp10	sp|Q9LJF3|BRL3_ARATH	702	0	Receptor-like protein kinase BRI1-like 3 OS=Arabidopsis thaliana GN=BRL3 PE=1 SV=1	YAR019c	102	2e-21	COG0515	Serine/threonine protein kinase	K00423	0	587	ath:AT1G55570	L-ascorbate oxidase [EC:1.10.3.3]	GO:0010103//stomatal complex morphogenesis;GO:0009691//cytokinin biosynthetic process;GO:0043090//amino acid import;GO:0006468//protein phosphorylation;GO:0007165//signal transduction;GO:0006888//ER to Golgi vesicle-mediated transport;GO:0055114//oxidation-reduction process;GO:0002237//response to molecule of bacterial origin;GO:0048443//stamen development	GO:0005515//protein binding;GO:0016491//oxidoreductase activity;GO:0004674//protein serine/threonine kinase activity;GO:0005507//copper ion binding;GO:0005524//ATP binding	GO:0005576//extracellular region;GO:0016021//integral to membrane;GO:0005886//plasma membrane	ko01100//Metabolic pathways;ko00053//Ascorbate and aldarate metabolism;ko04075//Plant hormone signal transduction
CL13218.Contig5	225	28.6667	0	32.3014	0.0001	-18.3012	Down	3.82062e-08	1.4315e-06	gi|17795|emb|CAA47177.1|	161.8	3e-47	Bplo [Brassica napus]	gi|17794|emb|X66608.1|	272	2e-70	B.napus mRNA Bp10 (cBp1002)	sp|Q00624|ASOL_BRANA	158	7e-48	L-ascorbate oxidase homolog OS=Brassica napus GN=Bp10 PE=2 SV=1	--	--	--	--	--	K00423	2e-48	161	aly:ARALYDRAFT_892557	L-ascorbate oxidase [EC:1.10.3.3]	GO:0055114//oxidation-reduction process	GO:0016491//oxidoreductase activity;GO:0005507//copper ion binding	GO:0005576//extracellular region	ko01100//Metabolic pathways;ko00053//Ascorbate and aldarate metabolism
CL13228.Contig1	672	0	42.6667	0.0001	37.4568	18.5149	Up	2.89371e-09	1.3065e-07	gi|565396317|ref|XP_006363770.1|	42.7	1e-11	PREDICTED: proteasome subunit beta type-5-like isoform X1 [Solanum tuberosum] >gi|565396319|ref|XP_006363771.1| PREDICTED: proteasome subunit beta type-5-like isoform X2 [Solanum tuberosum]	gi|334182540|ref|NM_001198049.1|	111	1e-21	Arabidopsis thaliana 20S proteasome beta subunit E1 mRNA, complete cds	sp|O23717|PSB5A_ARATH	49.3	7e-12	Proteasome subunit beta type-5-A OS=Arabidopsis thaliana GN=PBE1 PE=1 SV=1	--	--	--	--	--	K02737	1e-12	49.7	vvi:100261458	20S proteasome subunit beta 5 [EC:3.4.25.1]	-	-	-	ko03050//Proteasome
CL13232.Contig1	1339	3014.67	0.666667	3440.54	0.501994	-12.7427	Down	6.26756e-09	2.68037e-07	gi|567177679|ref|XP_006401086.1|	517.7	0	hypothetical protein EUTSA_v10014097mg [Eutrema salsugineum] >gi|557102176|gb|ESQ42539.1| hypothetical protein EUTSA_v10014097mg [Eutrema salsugineum]	gi|297207284|gb|AC241103.1|	1580	0	Brassica rapa subsp. pekinensis clone KBrH015L02, complete sequence	sp|Q9LVL1|PER68_ARATH	482	8e-171	Peroxidase 68 OS=Arabidopsis thaliana GN=PER68 PE=2 SV=1	--	--	--	--	--	K00430	2e-170	482	ath:AT5G58400	peroxidase [EC:1.11.1.7]	GO:0055114//oxidation-reduction process;GO:0006979//response to oxidative stress	GO:0020037//heme binding;GO:0046872//metal ion binding;GO:0004601//peroxidase activity	GO:0005576//extracellular region	ko01100//Metabolic pathways;ko00940//Phenylpropanoid biosynthesis;ko01110//Biosynthesis of secondary metabolites;ko00360//Phenylalanine metabolism
[truncated: 3,888 more rows]
