# Supplementary material for: Comparative Transcriptome Analysis between Fertile and CMS Flower Buds in Wucai (Brassica campestris L.)
Source: BMC Genomics. 2018 Dec 12;19:908. doi: 10.1186/s12864-018-5331-4 (PMC6292171; doi:10.1186/s12864-018-5331-4)
Supplement: Supplementary file 5 — Table S4. Novel genes. (XLS 50 kb) [file 12864_2018_5331_MOESM5_ESM.xls]

## Sheet: Table S4
Additional file 5: Table S4. Novel genes
#	Gene ID	length	Reads Mean F	Reads Mean S	Base Mean F	Base Mean S	log2Ratio (S/F)	Up-Down-Regulation(S/F)	P-value	FDR
1	CL6585.Contig1	571	5742.33	0	6459.09	0.0001	-25.9448	Down	2.95058e-84	7.01354e-81
2	CL3580.Contig1	618	1728.33	0	1961.88	0.0001	-24.2257	Down	4.21332e-17	4.62025e-15
3	Unigene34214	1034	822	0	917.194	0.0001	-23.1288	Down	3.4166e-35	1.06201e-32
4	CL13119.Contig3	510	335.333	0	373.45	0.0001	-21.8325	Down	1.0818e-07	3.69677e-06
5	Unigene35990	250	255.333	0	281.959	0.0001	-21.4271	Down	1.02497e-07	3.52643e-06
6	CL11469.Contig1	1290	191	0	215.827	0.0001	-21.0414	Down	5.14172e-24	9.05323e-22
7	Unigene20089	694	119.667	0	135.44	0.0001	-20.3692	Down	5.09812e-06	0.000122589
8	Unigene25517	467	86.6667	0	96.7095	0.0001	-19.8833	Down	7.84274e-10	3.85779e-08
9	Unigene13452	1508	79.3333	0	88.2612	0.0001	-19.7514	Down	6.65863e-09	2.83379e-07
10	CL10071.Contig2	532	75.3333	0	85.6101	0.0001	-19.7074	Down	3.243e-08	1.23222e-06
11	Unigene6956	339	71	0	79.9287	0.0001	-19.6084	Down	4.96797e-08	1.81183e-06
12	Unigene20842	1084	58	0	65.3889	0.0001	-19.3187	Down	2.40981e-15	2.27785e-13
13	Unigene18562	616	52.3333	0	58.7551	0.0001	-19.1643	Down	2.9948e-14	2.53704e-12
14	CL11374.Contig2	995	51.3333	0	57.1588	0.0001	-19.1246	Down	1.03226e-13	8.17894e-12
15	CL11469.Contig2	1384	49.3333	0	55.8934	0.0001	-19.0923	Down	9.39134e-12	5.9669e-10
16	Unigene30719	768	46.6667	0	52.6031	0.0001	-19.0048	Down	3.95065e-13	2.93729e-11
17	CL7813.Contig2	564	45.6667	0	52.0307	0.0001	-18.989	Down	1.67867e-05	0.000354684
18	Unigene14266	976	44.3333	0	50.1403	0.0001	-18.9356	Down	4.22115e-05	0.00079299
19	CL6585.Contig2	292	39.6667	0	44.0876	0.0001	-18.75	Down	6.18121e-09	2.64874e-07
20	Unigene1128	294	37.6667	0	41.9016	0.0001	-18.6766	Down	6.49142e-08	2.31724e-06
21	CL8462.Contig1	778	31	0	34.661	0.0001	-18.403	Down	1.30183e-09	6.22551e-08
22	CL11707.Contig3	1042	29.6667	0	32.8308	0.0001	-18.3247	Down	6.27758e-06	0.000147612
23	Unigene23563	305	28.6667	0	32.4133	0.0001	-18.3062	Down	4.48164e-09	1.9536e-07
24	Unigene18002	620	27.3333	0	30.5745	0.0001	-18.222	Down	1.03735e-08	4.2752e-07
25	CL1191.Contig2	635	24.3333	0	26.9987	0.0001	-18.0425	Down	2.22898e-07	7.13446e-06
26	CL3580.Contig2	489	23.6667	0	26.815	0.0001	-18.0327	Down	3.62167e-06	9.01435e-05
27	Unigene29308	476	24	0	26.5412	0.0001	-18.0179	Down	1.73096e-05	0.000363642
28	Unigene8765	440	22.3333	0	25.372	0.0001	-17.9529	Down	1.44166e-05	0.000309297
29	Unigene11228	853	22.6667	0	25.2531	0.0001	-17.9461	Down	1.69936e-07	5.58288e-06
30	CL6658.Contig1	390	21.6667	0	24.5	0.0001	-17.9024	Down	2.88054e-07	9.02675e-06
31	CL10331.Contig4	420	20.3333	0	23.057	0.0001	-17.8148	Down	6.51956e-07	1.91182e-05
32	Unigene16823	529	20	0	22.3156	0.0001	-17.7677	Down	8.78625e-07	2.49591e-05
33	CL7614.Contig1	517	19.6667	0	22.1592	0.0001	-17.7575	Down	1.02853e-06	2.87626e-05
34	Unigene34681	374	19.3333	0	21.6328	0.0001	-17.7229	Down	1.31882e-06	3.61795e-05
35	Unigene35460	695	19.3333	0	21.607	0.0001	-17.7211	Down	1.32723e-06	3.63855e-05
36	CL10490.Contig2	630	18	0	20.3447	0.0001	-17.6343	Down	2.94197e-06	7.46511e-05
37	Unigene16663	718	17.6667	0	20.0937	0.0001	-17.6164	Down	9.81896e-06	0.000220798
38	Unigene24563	520	17.6667	0	19.8441	0.0001	-17.5983	Down	3.76718e-06	9.34202e-05
39	Unigene37250	791	16.6667	0	18.8673	0.0001	-17.5255	Down	6.96983e-06	0.000162237
40	CL12393.Contig2	1022	14.6667	0	16.5351	0.0001	-17.3352	Down	2.69115e-05	0.000539819
41	Unigene20606	736	14.6667	0	16.3372	0.0001	-17.3178	Down	2.83587e-05	0.000564923
42	CL3732.Contig2	535	14.3333	0	16.2153	0.0001	-17.307	Down	3.32119e-05	0.000648339
43	Unigene5826	686	9342.67	1	10574	0.752991	-13.7775	Down	1.10293e-34	3.36363e-32
44	Unigene11515	609	5862.33	0.666667	6569.3	0.501994	-13.6758	Down	7.69932e-82	1.48153e-78
45	Unigene31094	647	15024.7	32.6667	17123.1	28.4396	-9.23383	Down	1.76222e-08	6.99216e-07
46	CL10764.Contig1	1533	224.333	0.666667	250.826	0.597261	-8.71411	Down	2.00921e-31	5.23809e-29
47	Unigene36931	296	241.667	1	274.049	0.821784	-8.38146	Down	6.18641e-08	2.21619e-06
48	Unigene16795	265	48.6667	0.333333	54.5052	0.298631	-7.51189	Down	1.82407e-12	1.2643e-10
49	Unigene19336	440	31	0.333333	34.377	0.250997	-7.09763	Down	5.62383e-06	0.000133757
50	CL4450.Contig2	493	31	0.333333	34.6868	0.31979	-6.76112	Down	6.66522e-06	0.000155685
51	Unigene36909	964	55	0.666667	61.6926	0.597261	-6.69059	Down	7.22573e-13	5.24209e-11
52	Unigene31545	615	64	1	72.007	0.752991	-6.57936	Down	9.63187e-14	7.67681e-12
53	Unigene25212	867	19.6667	0.333333	21.9183	0.250997	-6.44832	Down	6.58441e-06	0.000154154
54	CL11130.Contig1	445	18.6667	0.333333	21.1221	0.250997	-6.39494	Down	1.11679e-05	0.000247346
55	Unigene36910	989	87	1.33333	97.3563	1.21568	-6.32344	Down	1.48468e-16	1.55225e-14
56	CL5022.Contig2	548	17.6667	0.333333	19.999	0.250997	-6.31612	Down	2.04493e-05	0.000422461
57	Unigene2181	460	16.3333	0.333333	18.3324	0.250997	-6.19058	Down	4.79963e-05	0.000889263
58	Unigene20800	2279	56	1.33333	62.6952	1.00399	-5.96454	Down	8.62608e-12	5.50666e-10
59	Unigene13554	664	26.3333	0.666667	29.2707	0.501994	-5.86565	Down	5.96163e-07	1.7597e-05
60	CL6553.Contig1	1370	70.3333	1.66667	79.9516	1.37141	-5.86539	Down	3.53024e-05	0.000679626
61	Unigene31437	1220	69.3333	1.66667	78.2864	1.39789	-5.80744	Down	5.61437e-06	0.000133572
62	Unigene8127	627	29	0.666667	32.7159	0.597261	-5.77549	Down	1.31765e-07	4.42968e-06
63	CL4123.Contig2	2067	67.3333	2	75.1111	1.69652	-5.46838	Down	2.1117e-10	1.11327e-08
64	CL2603.Contig2	1111	33.6667	1	37.5297	0.848258	-5.46738	Down	4.60268e-08	1.69235e-06
65	CL4077.Contig1	577	46.3333	1.33333	51.8358	1.21037	-5.42043	Down	1.63413e-07	5.3883e-06
66	Unigene17369	574	22.6667	0.666667	25.7522	0.618421	-5.37996	Down	1.25003e-05	0.000273423
67	CL2603.Contig1	736	52.6667	1.66667	58.6017	1.41905	-5.36795	Down	1.03568e-10	5.71733e-09
68	Unigene15787	566	21	0.666667	23.344	0.570787	-5.35396	Down	1.08002e-05	0.000240321
69	Unigene35041	599	44	1.66667	48.96	1.25498	-5.28586	Down	3.65309e-09	1.61861e-07
70	Unigene28796	525	21	0.666667	23.3698	0.618421	-5.23991	Down	1.06484e-05	0.00023742
71	CL8679.Contig2	399	38.6667	1.33333	43.128	1.18921	-5.18055	Down	1.9905e-07	6.4373e-06
72	Unigene33715	681	76	3	86.1294	2.44951	-5.13594	Down	1.37573e-08	5.52605e-07
73	Unigene2339	494	22.3333	1	25.2086	0.917051	-4.78077	Down	1.33378e-05	0.000289067
74	CL5875.Contig1	431	118.333	5.66667	133.344	5.1031	-4.70763	Down	5.47892e-15	4.99205e-13
75	Unigene19503	852	23.3333	1.33333	26.1252	1.00399	-4.70163	Down	2.00577e-05	0.000415221
76	Unigene26000	562	81	4	90.222	3.70521	-4.60585	Down	1.54651e-06	4.17595e-05
77	Unigene12634	769	43.6667	2.66667	48.7348	2.00798	-4.60114	Down	4.96126e-08	1.8102e-06
78	Unigene24988	1559	32	2	35.7152	1.50598	-4.56776	Down	1.55155e-06	4.18534e-05
79	CL13151.Contig2	307	110.667	6.66667	122.674	5.67618	-4.43377	Down	1.68404e-05	0.000355446
80	Unigene18357	753	45.6667	2.66667	50.8261	2.39958	-4.40472	Down	2.20813e-08	8.63778e-07
81	Unigene9490	260	36	2.33333	40.4227	2.10626	-4.26241	Down	5.21729e-07	1.55763e-05
82	Unigene31181	276	24.3333	2	27.4203	1.50598	-4.18647	Down	4.90444e-05	0.000906397
83	Unigene13608	774	488	35.6667	550.556	31.1913	-4.14167	Down	1.99801e-19	2.62135e-17
84	Unigene30360	1268	27.3333	2.33333	30.4885	1.75698	-4.1171	Down	2.39398e-05	0.00048747
85	Unigene28900	1426	36.6667	3	41.0968	2.6612	-3.94888	Down	1.4449e-06	3.92516e-05
86	CL9082.Contig1	928	209.333	21.3333	236.75	16.0638	-3.88148	Down	9.94482e-09	4.1111e-07
87	Unigene16813	629	30.6667	3.33333	34.2293	2.76398	-3.63041	Down	2.82104e-05	0.000562523
88	CL6753.Contig3	1452	38.6667	5	43.5237	4.19366	-3.37552	Down	1.2134e-05	0.000266335
89	Unigene10594	768	47	6.33333	53.0693	5.6104	-3.2417	Down	3.43769e-06	8.60946e-05
90	Unigene27416	1825	44.3333	5.66667	50.1317	5.43643	-3.20499	Down	3.69632e-06	9.1832e-05
91	CL1933.Contig2	249	218.333	39	244.13	29.3666	-3.0554	Down	6.22481e-08	2.22699e-06
92	CL4706.Contig2	903	287.667	45.3333	321.857	39.4277	-3.02914	Down	2.36241e-11	1.42801e-09
93	CL2238.Contig1	406	95.3333	15.6667	106.669	13.9772	-2.932	Down	8.08604e-08	2.8346e-06
94	Unigene16188	409	452.667	77.6667	506.608	68.0501	-2.8962	Down	2.72413e-10	1.42038e-08
95	Unigene1587	950	269.333	57.6667	301.872	49.1111	-2.61982	Down	5.96038e-09	2.56363e-07
96	Unigene35380	5036	88.3333	19.6667	98.5238	17.0102	-2.53407	Down	1.95907e-05	0.000406804
97	Unigene19195	1336	305.667	73.3333	344.129	65.0568	-2.40318	Down	2.38084e-08	9.27299e-07
98	Unigene36416	1319	90.3333	24	101.51	20.3579	-2.31796	Down	1.79656e-05	0.000376346
99	Unigene19940	1068	84.3333	22	94.324	19.196	-2.29682	Down	2.16532e-05	0.000445285
100	CL6298.Contig2	1710	171	58.3333	191.989	50.8462	-1.91681	Down	2.51965e-05	0.000510871
101	Unigene	1008	47.3333	326	52.7524	284.531	2.43128	Up	7.89821e-08	2.77529e-06
102	Unigene	719	111.333	1416.67	125.362	1235.31	3.30071	Up	8.0406e-10	3.9503e-08
103	CL11601.Contig1	1271	0.333333	26	0.362891	22.9012	5.97974	Up	1.69599e-05	0.000357877
104	CL11239.Contig2	909	1.66667	165	1.91771	141.999	6.21035	Up	7.76448e-19	9.77429e-17
105	CL7496.Contig2	782	0.333333	42	0.371497	35.8382	6.592	Up	4.07224e-08	1.51524e-06
106	Unigene13793	1471	0.666667	151.667	0.777408	129.202	7.37674	Up	7.22652e-20	9.68546e-18
107	Unigene20931	1481	0.333333	102.667	0.362891	90.4373	7.96124	Up	6.23714e-06	0.000146917
108	Unigene2	682	1	446	1.10589	388.623	8.45702	Up	1.15113e-34	3.48435e-32
109	Unigene16844	1500	0.666667	411.667	0.760201	342.217	8.81432	Up	1.12563e-08	4.60149e-07
110	CL7811.Contig7	683	0.333333	215.667	0.388704	197.201	8.98678	Up	5.23099e-06	0.000125262
111	Unigene3	379	0	20	0.0001	17.5365	17.42	Up	4.54239e-05	0.000848017
112	Unigene	340	0	22.6667	0.0001	18.8778	17.5263	Up	1.82845e-05	0.000382433
113	Unigene25864	1045	0	22.6667	0.0001	20.1477	17.6203	Up	1.20802e-05	0.000265369
114	Unigene1184	1266	0	26.3333	0.0001	22.5964	17.7857	Up	1.45669e-05	0.000312108
115	Unigene20401	421	0	26	0.0001	22.9382	17.8074	Up	2.80176e-06	7.14974e-05
116	Unigene13806	535	0	29	0.0001	25.5147	17.961	Up	7.64154e-07	2.20878e-05
117	Unigene22817	526	0	31	0.0001	27.2588	18.0564	Up	3.24811e-07	1.00809e-05
118	Unigene10710	1644	0	30.6667	0.0001	27.3994	18.0638	Up	2.88442e-06	7.3352e-05
119	Unigene	349	0	32.3333	0.0001	28.5433	18.1228	Up	1.7867e-07	5.84369e-06
120	Unigene15916	932	0	34	0.0001	30.1052	18.1996	Up	8.65858e-08	3.02146e-06
121	CL260.Contig7	1635	0	34.6667	0.0001	30.581	18.2223	Up	2.83591e-06	7.23005e-05
122	Unigene3	624	0	36	0.0001	31.4472	18.2626	Up	4.27662e-08	1.58182e-06
123	CL12506.Contig1	1705	0	37.6667	0.0001	31.4481	18.2626	Up	7.34914e-07	2.13267e-05
124	Unigene	619	0	35.6667	0.0001	31.4501	18.2627	Up	1.5929e-05	0.000338242
125	Unigene22512	906	0	36.6667	0.0001	32.5735	18.3133	Up	3.4619e-05	0.000669179
126	Unigene2	766	0	37	0.0001	32.6553	18.317	Up	2.5955e-08	1.00365e-06
127	Unigene22382	454	0	38	0.0001	33.2706	18.3439	Up	1.8658e-08	7.36638e-07
128	CL9288.Contig3	543	0	39	0.0001	33.6956	18.3622	Up	1.41769e-08	5.67765e-07
129	Unigene3	1031	0	38.6667	0.0001	34.0266	18.3763	Up	1.36273e-08	5.47654e-07
130	Unigene15608	462	0	38.6667	0.0001	34.2119	18.3841	Up	1.81443e-08	7.18464e-07
131	Unigene19768	483	0	39.6667	0.0001	34.7585	18.407	Up	9.52941e-09	3.94948e-07
132	Unigene	361	0	40.3333	0.0001	35.467	18.4361	Up	7.08101e-09	2.99462e-07
133	Unigene16412	1496	0	43.6667	0.0001	36.9556	18.4954	Up	2.84942e-09	1.28866e-07
134	Unigene3	1225	0	47.3333	0.0001	40.7167	18.6353	Up	6.10436e-10	3.04908e-08
135	Unigene19861	1368	0	50.6667	0.0001	43.9463	18.7454	Up	1.64804e-10	8.82063e-09
136	Unigene10486	379	0	49.6667	0.0001	44.2041	18.7538	Up	2.36965e-07	7.5368e-06
137	Unigene3	395	0	54	0.0001	46.3294	18.8216	Up	5.67166e-11	3.22343e-09
138	CL7811.Contig2	748	0	53	0.0001	47.963	18.8716	Up	2.25777e-06	5.88798e-05
139	Unigene20738	1159	0	73.6667	0.0001	65.9699	19.3315	Up	1.21196e-09	5.82676e-08
140	Unigene11997	379	0	78	0.0001	68.8993	19.3941	Up	3.66084e-14	3.06275e-12
141	Unigene19706	1120	0	80.3333	0.0001	71.5029	19.4476	Up	8.36928e-08	2.92936e-06
142	Unigene10393	948	0	82.3333	0.0001	72.8766	19.4751	Up	1.65908e-09	7.77748e-08
143	Unigene17823	723	0	88.3333	0.0001	77.7968	19.5694	Up	3.60633e-12	2.4008e-10
144	CL10869.Contig2	1511	0	90	0.0001	77.9301	19.5718	Up	6.66455e-16	6.65779e-14
145	Unigene13084	781	0	292	0.0001	252.807	21.2696	Up	1.4869e-31	3.9529e-29
146	CL12875.Contig1	347	0	369.667	0.0001	313.328	21.5792	Up	6.20018e-11	3.49921e-09
147	Unigene16941	970	0	683	0.0001	562.112	22.4224	Up	5.42289e-06	0.000129435
