# Supplementary material for: Comparative Transcriptome Analysis between Fertile and CMS Flower Buds in Wucai (Brassica campestris L.)
Source: BMC Genomics. 2018 Dec 12;19:908. doi: 10.1186/s12864-018-5331-4 (PMC6292171; doi:10.1186/s12864-018-5331-4)
Supplement: Supplementary file 7 — Table S5. Statistics of DEGs matched in KEGG pathways. (XLS 41 kb) [file 12864_2018_5331_MOESM7_ESM.xls]

## Sheet: Table S5
Additional file 7: Table S5. Statistics of DEGs matched in KEGG pathways
#	Pathway	DEGs genes with pathway	All genes with pathway	P-value	Q-value	Pathway ID
		annotation (2217)	Annotation (38832)
1	Pentose and glucuronate interconversions	106	596	1.2e-25	1.42e-23	ko00040
2	Metabolic pathways	676	9090	1.92e-15	1.14e-13	ko01100
3	Starch and sucrose metabolism	124	1064	3.71e-14	1.47e-12	ko00500
4	Glycolysis / Gluconeogenesis	66	552	1.32e-08	3.94e-07	ko00010
5	Photosynthesis	38	247	2.65e-08	6.3e-07	ko00195
6	Other glycan degradation	35	219	3.49e-08	6.92e-07	ko00511
7	Ascorbate and aldarate metabolism	31	215	2.02e-06	3.05e-05	ko00053
8	Glycerophospholipid metabolism	100	1088	2.05e-06	3.05e-05	ko00564
9	Arachidonic acid metabolism	14	70	3.53e-05	0.000466	ko00590
10	Ether lipid metabolism	69	741	5.03e-05	0.000599	ko00565
11	alpha-Linolenic acid metabolism	29	231	6.03e-05	0.000652	ko00592
12	Carotenoid biosynthesis	31	261	9.78e-05	0.00097	ko00906
13	Plant-pathogen interaction	162	2137	0.000136121	0.00125	ko04626
14	Biosynthesis of unsaturated fatty acids	20	151	0.000393022	0.00334	ko01040
15	Glycosphingolipid biosynthesis - ganglio series	11	60	0.000524981	0.00416	ko00604
16	Photosynthesis - antenna proteins	13	86	0.00115744	0.00861	ko00196
17	Tryptophan metabolism	24	223	0.00221557	0.0155	ko00380
18	Phenylpropanoid biosynthesis	52	614	0.00315359	0.0208	ko00940
19	Galactose metabolism	26	262	0.00452696	0.0284	ko00052
20	Glycosaminoglycan degradation	11	79	0.00514996	0.0306	ko00531
21	Endocytosis	84	1130	0.00844283	0.0478	ko04144
22	Biosynthesis of secondary metabolites	284	4365	0.00963936	0.0521	ko01110
23	Phagosome	45	550	0.0102818	0.0532	ko04145
24	Sphingolipid metabolism	14	134	0.0211508	0.105	ko00600
25	Linoleic acid metabolism	9	76	0.0288466	0.137	ko00591
26	Fatty acid metabolism	21	238	0.0323392	0.148	ko00071
27	Zeatin biosynthesis	20	226	0.0351131	0.155	ko00908
28	Carbon fixation in photosynthetic organisms	28	346	0.0409335	0.174	ko00710
29	Inositol phosphate metabolism	23	279	0.0501332	0.206	ko00562
30	Glycerolipid metabolism	19	225	0.0577544	0.229	ko00561
31	ABC transporters	25	317	0.0649185	0.249	ko02010
32	RNA transport	106	1608	0.0685924	0.255	ko03013
33	Terpenoid backbone biosynthesis	20	247	0.0740335	0.267	ko00900
34	Flavonoid biosynthesis	23	296	0.0839063	0.294	ko00941
35	Phosphatidylinositol signaling system	25	328	0.0878244	0.296	ko04070
36	Non-homologous end-joining	5	42	0.0895232	0.296	ko03450
37	Steroid biosynthesis	15	186	0.112695	0.358	ko00100
38	Fructose and mannose metabolism	21	277	0.114327	0.358	ko00051
39	Phenylalanine metabolism	21	292	0.16518	0.504	ko00360
40	RNA polymerase	24	349	0.200534	0.597	ko03020
41	Histidine metabolism	7	85	0.211557	0.614	ko00340
42	Pyruvate metabolism	26	388	0.226271	0.641	ko00620
43	Limonene and pinene degradation	17	253	0.278919	0.772	ko00903
44	Homologous recombination	19	287	0.285627	0.772	ko03440
45	Other types of O-glycan biosynthesis	4	48	0.293009	0.775	ko00514
46	Stilbenoid, diarylheptanoid and gingerol biosynthesis	21	323	0.300785	0.777	ko00945
47	Lysine degradation	9	129	0.316791	0.777	ko00310
48	Indole alkaloid biosynthesis	5	66	0.324507	0.777	ko00901
49	Fatty acid elongation	8	114	0.326174	0.777	ko00062
50	Glucosinolate biosynthesis	7	98	0.326898	0.777	ko00966
51	Fatty acid biosynthesis	9	131	0.332849	0.777	ko00061
52	Sesquiterpenoid and triterpenoid biosynthesis	6	84	0.34708	0.794	ko00909
53	Arginine and proline metabolism	22	352	0.36178	0.798	ko00330
54	Cutin, suberine and wax biosynthesis	14	218	0.364281	0.798	ko00073
55	Alanine, aspartate and glutamate metabolism	16	253	0.373265	0.798	ko00250
56	Natural killer cell mediated cytotoxicity	13	203	0.375653	0.798	ko04650
57	Pentose phosphate pathway	13	205	0.38906	0.81	ko00030
58	Mismatch repair	10	156	0.399809	0.81	ko03430
59	Isoflavonoid biosynthesis	3	40	0.401841	0.81	ko00943
60	Circadian rhythm - plant	24	409	0.474862	0.935	ko04712
61	SNARE interactions in vesicular transport	12	201	0.479084	0.935	ko04130
62	Oxidative phosphorylation	36	625	0.502716	0.965	ko00190
63	Basal transcription factors	14	242	0.518802	0.966	ko03022
64	Glycosylphosphatidylinositol(GPI)-anchor biosynthesis	12	208	0.527294	0.966	ko00563
65	Selenocompound metabolism	5	84	0.527383	0.966	ko00450
66	Nicotinate and nicotinamide metabolism	3	50	0.549486	0.981	ko00760
67	Glycosphingolipid biosynthesis - globo series	2	32	0.552378	0.981	ko00603
68	Nitrogen metabolism	14	251	0.574586	1	ko00910
69	Glycine, serine and threonine metabolism	15	272	0.592402	1	ko00260
70	DNA replication	12	220	0.606215	1	ko03030
71	Tyrosine metabolism	12	222	0.618765	1	ko00350
72	Glyoxylate and dicarboxylate metabolism	16	305	0.671981	1	ko00630
73	Proteasome	14	270	0.682486	1	ko03050
74	Taurine and hypotaurine metabolism	2	42	0.700185	1	ko00430
75	Cysteine and methionine metabolism	18	349	0.704905	1	ko00270
76	Peroxisome	22	424	0.708442	1	ko04146
77	mRNA surveillance pathway	49	921	0.716782	1	ko03015
78	Citrate cycle (TCA cycle)	11	221	0.721916	1	ko00020
79	Spliceosome	80	1485	0.723204	1	ko03040
80	Vitamin B6 metabolism	2	44	0.724354	1	ko00750
81	Cyanoamino acid metabolism	13	260	0.727234	1	ko00460
82	Amino sugar and nucleotide sugar metabolism	26	503	0.727429	1	ko00520
83	Nucleotide excision repair	15	298	0.728255	1	ko03420
84	Monoterpenoid biosynthesis	1	23	0.741404	1	ko00902
85	RNA degradation	37	722	0.774821	1	ko03018
86	beta-Alanine metabolism	7	156	0.7931	1	ko00410
87	Riboflavin metabolism	3	76	0.816136	1	ko00740
88	Pyrimidine metabolism	36	723	0.824456	1	ko00240
89	C5-Branched dibasic acid metabolism	1	30	0.82869	1	ko00660
90	Base excision repair	8	185	0.834672	1	ko03410
91	Plant hormone signal transduction	103	1986	0.860664	1	ko04075
92	Purine metabolism	37	763	0.868506	1	ko00230
93	Lysine biosynthesis	2	63	0.881592	1	ko00300
94	Diterpenoid biosynthesis	3	92	0.902105	1	ko00904
95	N-Glycan biosynthesis	7	191	0.923933	1	ko00510
96	Porphyrin and chlorophyll metabolism	8	214	0.926117	1	ko00860
97	Valine, leucine and isoleucine degradation	9	239	0.932608	1	ko00280
98	Glutathione metabolism	12	311	0.944736	1	ko00480
99	Flavone and flavonol biosynthesis	4	131	0.945356	1	ko00944
100	Ubiquinone and other terpenoid-quinone biosynthesis	6	179	0.946214	1	ko00130
101	Sulfur relay system	1	53	0.955747	1	ko04122
102	Propanoate metabolism	6	185	0.956251	1	ko00640
103	Benzoxazinoid biosynthesis	1	54	0.958277	1	ko00402
104	Sulfur metabolism	4	144	0.967438	1	ko00920
105	Valine, leucine and isoleucine biosynthesis	4	146	0.969983	1	ko00290
106	Pantothenate and CoA biosynthesis	3	120	0.97043	1	ko00770
107	Brassinosteroid biosynthesis	1	66	0.979417	1	ko00905
108	Regulation of autophagy	7	235	0.982517	1	ko04140
109	One carbon pool by folate	2	105	0.984746	1	ko00670
110	Ribosome biogenesis in eukaryotes	28	717	0.988896	1	ko03008
111	Protein export	6	223	0.989158	1	ko03060
112	Tropane, piperidine and pyridine alkaloid biosynthesis	2	117	0.991737	1	ko00960
113	Circadian rhythm - mammal	1	101	0.997382	1	ko04710
114	Butanoate metabolism	1	123	0.999285	1	ko00650
115	Ubiquitin mediated proteolysis	26	784	0.999351	1	ko04120
116	Phenylalanine, tyrosine and tryptophan biosynthesis	2	182	0.999734	1	ko00400
117	Aminoacyl-tRNA biosynthesis	4	258	0.999808	1	ko00970
118	Protein processing in endoplasmic reticulum	41	1194	0.999912	1	ko04141
119	Ribosome	46	1367	0.999983	1	ko03010
