# Supplementary material for: Comparative Transcriptome Analysis between Fertile and CMS Flower Buds in Wucai (Brassica campestris L.)
Source: BMC Genomics. 2018 Dec 12;19:908. doi: 10.1186/s12864-018-5331-4 (PMC6292171; doi:10.1186/s12864-018-5331-4)
Supplement: Supplementary file 8 — Table S6. DEGs associated with starch and sucrose metabolism. (XLS 46 kb) [file 12864_2018_5331_MOESM8_ESM.xls]

## Sheet: Table S6
Additional file 8: Table S6. DEGs associated with starch and sucrose metabolism
#	Gene ID	Length	Reads Mean F	Reads Mean S	Base Mean F	Base Mean S	log2Ratio (S/F)	Up-Down-Regulation (S/F)	P-value	FDR
1	Unigene15276	690	9914.33	0	11059.6	0.0001	-26.7207	Down	7.99742e-61	6.09751e-58
2	Unigene34078	909	6549.33	0	7283.61	0.0001	-26.1181	Down	9.13971e-30	2.15981e-27
3	CL11478.Contig5	734	4840.33	0	5413.44	0.0001	-25.69	Down	8.49845e-82	1.59727e-78
4	Unigene14803	546	2374.33	0	2654.62	0.0001	-24.662	Down	2.78747e-71	3.17292e-68
5	CL10916.Contig1	1613	2316	0	2625.29	0.0001	-24.646	Down	4.72623e-09	2.05468e-07
6	Unigene37636	240	2212	0	2472.33	0.0001	-24.5594	Down	3.24286e-70	3.44844e-67
7	CL13055.Contig2	709	1374.33	0	1552.94	0.0001	-23.8885	Down	7.77976e-34	2.29469e-31
8	Unigene28307	399	1328.33	0	1486.16	0.0001	-23.8251	Down	4.30505e-62	3.44481e-59
9	Unigene37635	450	1243	0	1389.86	0.0001	-23.7284	Down	1.26494e-37	4.38756e-35
10	CL2890.Contig2	2441	1020	0	1151.87	0.0001	-23.4575	Down	2.80863e-26	5.61852e-24
11	Unigene36648	1240	1039	0	1147.8	0.0001	-23.4524	Down	3.3298e-07	1.03146e-05
12	Unigene35734	2010	1024.33	0	1134.09	0.0001	-23.435	Down	3.66425e-11	2.13202e-09
13	Unigene24462	584	612	0	688.812	0.0001	-22.7157	Down	4.1214e-50	2.22056e-47
14	Unigene31139	705	519	0	588.116	0.0001	-22.4877	Down	1.14793e-14	1.00622e-12
15	Unigene18298	1771	480.333	0	542.657	0.0001	-22.3716	Down	1.7953e-32	4.95198e-30
16	CL3009.Contig7	3362	395	0	445.945	0.0001	-22.0884	Down	1.11367e-08	4.5595e-07
17	CL13134.Contig1	286	285.667	0	321.47	0.0001	-21.6163	Down	9.55743e-38	3.32936e-35
18	CL9091.Contig2	913	274.333	0	311.222	0.0001	-21.5695	Down	1.73111e-14	1.49471e-12
19	CL3144.Contig2	642	238	0	269.679	0.0001	-21.3628	Down	2.30146e-13	1.75141e-11
20	CL1368.Contig2	1451	200.667	0	226.85	0.0001	-21.1133	Down	2.24231e-05	0.000458607
21	CL4834.Contig3	1984	172.333	0	195.453	0.0001	-20.8984	Down	1.7595e-13	1.35946e-11
22	Unigene12291	639	170.333	0	194.094	0.0001	-20.8883	Down	7.95605e-08	2.79077e-06
23	Unigene1345	929	93.3333	0	105.404	0.0001	-20.0075	Down	2.59488e-07	8.19512e-06
24	Unigene37365	2027	86.6667	0	98.6109	0.0001	-19.9114	Down	2.10108e-07	6.76513e-06
25	CL9576.Contig3	1167	85.6667	0	96.6789	0.0001	-19.8828	Down	6.73257e-07	1.96928e-05
26	Unigene22960	534	75.6667	0	85.0781	0.0001	-19.6984	Down	2.24505e-18	2.692e-16
27	CL6697.Contig5	1145	69.3333	0	76.4538	0.0001	-19.5442	Down	3.80732e-05	0.000726737
28	CL4834.Contig1	1893	67	0	76.1076	0.0001	-19.5377	Down	7.25655e-09	3.06726e-07
29	CL2311.Contig2	1368	53	0	59.3862	0.0001	-19.1798	Down	1.13963e-09	5.49865e-08
30	CL12115.Contig1	633	33.3333	0	36.9517	0.0001	-18.4953	Down	2.63031e-07	8.29961e-06
31	CL93.Contig1	247	23.6667	0	26.2041	0.0001	-17.9994	Down	4.82407e-06	0.00011638
32	CL12946.Contig5	262	23.6667	0	26.1869	0.0001	-17.9985	Down	4.67922e-05	0.000870146
33	Unigene30924	548	23	0	26.0462	0.0001	-17.9907	Down	1.11805e-05	0.000247557
34	CL6773.Contig2	952	23	0	25.9602	0.0001	-17.9859	Down	1.28358e-07	4.32955e-06
35	CL2372.Contig3	941	23	0	25.9258	0.0001	-17.984	Down	1.29379e-07	4.35899e-06
36	CL3116.Contig1	424	16.3333	0	18.2635	0.0001	-17.4786	Down	9.20365e-06	0.000208003
37	CL6773.Contig3	1411	14.3333	0	16.0862	0.0001	-17.2955	Down	3.43667e-05	0.000665736
38	CL11799.Contig2	729	14	0	15.5856	0.0001	-17.2499	Down	4.45556e-05	0.000833155
39	CL963.Contig1	2111	32996.7	1	37032.7	0.752991	-15.5858	Down	3.78355e-105	1.52889e-100
40	CL8672.Contig1	411	5972.67	0.333333	6703.14	0.250997	-14.7049	Down	2.53011e-83	5.38101e-80
41	CL11478.Contig2	2186	19230.3	1.33333	21505.7	1.05162	-14.3198	Down	1.10431e-96	1.1156e-92
42	CL3116.Contig6	1426	4491.67	0.333333	5045.45	0.250997	-14.295	Down	3.41035e-79	5.20033e-76
43	Unigene34075	1899	41789.3	3	46677.6	2.32777	-14.2915	Down	9.48781e-104	2.55595e-99
44	CL93.Contig2	1533	81691.3	6	91466.2	4.61321	-14.2752	Down	2.44665e-108	1.97734e-103
45	Unigene23088	835	12110	1	13477.1	0.752991	-14.1275	Down	3.35159e-32	9.05916e-30
46	CL3116.Contig3	1441	8017	0.666667	8971.57	0.501994	-14.1254	Down	2.47736e-86	7.15056e-83
47	CL12946.Contig1	1571	50090	4.66667	56186	3.72565	-13.8804	Down	1.96974e-103	3.97975e-99
48	CL11478.Contig4	1550	16919	1.66667	18915.9	1.30262	-13.8259	Down	4.99824e-94	3.10729e-90
49	Unigene12188	1130	28629.7	3	32069.1	2.30661	-13.7631	Down	1.73741e-98	2.00591e-94
50	Unigene34076	424	3071	0.333333	3418.52	0.250997	-13.7334	Down	2.93819e-30	7.13089e-28
51	CL8672.Contig2	1579	46441.3	5	52096.5	3.86022	-13.7202	Down	6.81374e-102	1.10135e-97
52	CL3116.Contig2	1451	14888	1.66667	16657	1.25498	-13.6962	Down	3.13791e-92	1.33474e-88
53	Unigene12189	536	16837.7	2	18867.7	1.57477	-13.5485	Down	3.70559e-93	1.99652e-89
54	CL460.Contig2	969	8397.67	1	9457.6	0.800625	-13.5281	Down	6.44083e-86	1.79495e-82
55	CL93.Contig3	884	16740.3	2.33333	18799.5	1.75698	-13.3853	Down	2.49332e-92	1.11947e-88
56	CL12946.Contig2	1542	27671	4.66667	30997	3.74681	-13.0142	Down	3.34197e-95	2.45538e-91
57	CL12191.Contig2	2161	2746.67	0.666667	3111.17	0.549628	-12.4667	Down	5.79618e-25	1.09192e-22
58	CL3116.Contig5	1497	2341.33	0.666667	2623.72	0.501994	-12.3517	Down	2.31875e-68	2.34246e-65
59	CL7809.Contig2	1689	11490.7	3.33333	12878.7	2.5576	-12.2979	Down	4.4074e-85	1.14902e-81
60	CL3287.Contig3	763	989	0.333333	1125.49	0.250997	-12.1306	Down	2.19786e-11	1.33554e-09
61	Unigene920	1634	978	0.333333	1110.98	0.250997	-12.1119	Down	4.23427e-06	0.000103604
62	CL13134.Contig2	2747	2929.33	1	3286.59	0.752991	-12.0917	Down	1.18774e-70	1.27988e-67
63	CL3116.Contig4	1445	4202.67	1.33333	4761.81	1.12041	-12.0533	Down	1.45808e-24	2.70272e-22
64	CL963.Contig4	1374	2158	0.666667	2419.85	0.570787	-12.0497	Down	3.91106e-67	3.76291e-64
65	CL9091.Contig1	927	2161.67	0.666667	2413.29	0.618421	-11.9301	Down	8.11407e-52	4.68402e-49
66	Unigene11402	2035	3268.33	1.33333	3693.76	1.05162	-11.7783	Down	4.51293e-40	1.76196e-37
67	CL4834.Contig2	1896	1335	0.666667	1512.6	0.501994	-11.5571	Down	1.04392e-20	1.47755e-18
68	CL10995.Contig1	496	2041.33	1	2312.96	0.869418	-11.3774	Down	2.01411e-22	3.19169e-20
69	CL9829.Contig1	1363	641.333	0.333333	724.921	0.298631	-11.2452	Down	1.4508e-06	3.93592e-05
70	CL11211.Contig1	1886	411.667	0.333333	466.283	0.250997	-10.8593	Down	2.83479e-17	3.15134e-15
71	Unigene16889	2157	968.667	0.666667	1097.49	0.63958	-10.7448	Down	1.14299e-19	1.50938e-17
72	CL10995.Contig2	484	307.667	0.333333	350.394	0.250997	-10.4471	Down	3.16839e-08	1.20557e-06
73	CL460.Contig1	939	3812	4.33333	4305.84	3.78162	-10.1531	Down	3.7801e-43	1.65135e-40
74	CL9829.Contig2	1319	243	0.333333	276.198	0.250997	-10.1038	Down	2.77503e-09	1.25784e-07
75	Unigene33165	369	141.667	0.333333	160.286	0.298631	-9.06807	Down	6.28231e-18	7.32646e-16
76	CL3144.Contig5	1141	113.333	0.333333	128.477	0.250997	-8.99962	Down	6.0176e-10	3.00947e-08
77	Unigene15181	1004	4837.67	12.6667	5407.82	10.6334	-8.99031	Down	4.72595e-43	2.04247e-40
78	Unigene17448	1444	347.667	1	394.207	0.800625	-8.94361	Down	4.25154e-14	3.51689e-12
79	Unigene27248	1247	129	0.333333	146.987	0.298631	-8.94311	Down	2.37863e-06	6.18521e-05
80	CL9576.Contig1	1955	236.333	0.666667	268.243	0.570787	-8.87637	Down	5.55304e-11	3.15824e-09
81	CL7809.Contig1	1640	396	1.33333	449.124	1.18921	-8.56097	Down	3.49648e-11	2.04323e-09
82	Unigene96	1896	151	0.666667	166.644	0.549628	-8.2441	Down	1.93035e-05	0.000401252
83	Unigene16285	745	845.333	6.33333	954.822	5.32992	-7.48498	Down	9.72541e-29	2.17725e-26
84	Unigene30359	2370	193.667	1.66667	219.926	1.48784	-7.20766	Down	5.79636e-08	2.09038e-06
85	CL5998.Contig1	1720	166.667	2	187.047	1.62241	-6.84912	Down	6.21517e-24	1.08722e-21
86	Unigene7963	303	28.6667	0.333333	32.3273	0.298631	-6.75825	Down	1.21305e-05	0.000266335
87	CL4704.Contig2	3630	769.333	10	857.275	9.03283	-6.56844	Down	1.71307e-20	2.39114e-18
88	Unigene8690	955	902.333	14.3333	1022.87	12.3382	-6.37335	Down	1.32026e-11	8.22677e-10
89	Unigene29387	480	38.6667	0.666667	43.8679	0.63958	-6.0999	Down	7.61479e-07	2.20183e-05
90	CL4704.Contig1	1074	203	4.33333	226.731	3.91389	-5.85624	Down	2.63102e-11	1.57436e-09
91	Unigene32054	503	32.6667	1	37.138	0.895892	-5.37343	Down	2.06895e-05	0.000427027
92	Unigene28945	362	31.6667	1	35.3351	0.895892	-5.30163	Down	1.20514e-07	4.08373e-06
93	CL7458.Contig2	1482	57.6667	2	65.1808	1.73884	-5.22825	Down	3.75474e-11	2.1831e-09
94	Unigene34182	466	91.6667	4	102.884	3.54646	-4.8585	Down	1.28793e-13	1.00958e-11
95	Unigene3352	1291	58.6667	3	65.65	2.53946	-4.6922	Down	3.75648e-10	1.9239e-08
96	CL9120.Contig1	880	43.6667	2.66667	49.0101	2.44721	-4.32387	Down	4.59934e-08	1.6919e-06
97	CL1370.Contig1	1644	483.667	31.3333	549.417	28.219	-4.28316	Down	4.20955e-05	0.000791181
98	CL12686.Contig2	3663	841.333	58.3333	945.675	52.5931	-4.1684	Down	1.76121e-21	2.60691e-19
99	Unigene30360	1268	27.3333	2.33333	30.4885	1.75698	-4.1171	Down	2.39398e-05	0.00048747
100	CL4101.Contig2	2925	6409	536	7266.53	474.326	-3.93732	Down	9.2181e-07	2.60304e-05
101	CL8912.Contig2	2066	162	14.3333	181.571	13.0367	-3.79989	Down	2.23152e-13	1.70622e-11
102	Unigene7546	2222	152.333	15.6667	170.677	12.7812	-3.73917	Down	3.71085e-12	2.46834e-10
103	Unigene28754	2124	3375.33	421.333	3802.11	363.132	-3.38823	Down	1.00171e-16	1.06943e-14
104	CL4800.Contig2	2229	33.6667	4.33333	38.0546	3.90336	-3.28528	Down	3.14316e-05	0.000618062
105	CL5154.Contig3	1407	230.667	31	259.467	29.3066	-3.14626	Down	6.34505e-12	4.10564e-10
106	CL4783.Contig1	2262	763	147	862.693	125.889	-2.7767	Down	1.51557e-07	5.02813e-06
107	CL8639.Contig5	3483	956.333	279	1070.16	247.309	-2.11344	Down	5.9767e-08	2.14582e-06
108	CL4857.Contig5	2168	5044	2177	5657.09	2004.1	-1.49711	Down	2.6684e-05	0.000536055
109	Unigene2472	1542	38.6667	212	43.9109	182.132	2.05233	Up	2.13815e-05	0.000440146
110	CL12053.Contig3	2001	37.6667	258.333	42.134	224.031	2.41065	Up	2.27546e-07	7.26584e-06
111	Unigene6605	1901	184	1338	205.806	1173.82	2.51186	Up	6.45593e-10	3.21476e-08
112	CL10215.Contig2	2596	67	515	75.8408	438.167	2.53043	Up	2.73454e-09	1.24018e-07
113	Unigene24673	785	13.6667	112.667	15.6701	96.8237	2.62734	Up	2.21013e-06	5.78428e-05
114	CL8073.Contig2	2320	6.66667	66.3333	7.65362	56.1085	2.874	Up	1.60809e-05	0.000341198
115	CL3012.Contig2	1207	5.33333	71.3333	5.95253	62.5249	3.39285	Up	9.19213e-07	2.59752e-05
116	CL4857.Contig4	1348	3.66667	52.3333	4.22412	45.1327	3.41745	Up	8.3861e-06	0.000191491
117	CL3723.Contig2	2003	8.33333	172.333	9.33043	151.304	4.01937	Up	1.41015e-12	9.8956e-11
118	CL9026.Contig5	1404	6	134	6.72134	116.793	4.11906	Up	1.41114e-11	8.76598e-10
119	CL10161.Contig1	2314	1.66667	59.3333	1.8919	51.6791	4.77167	Up	1.70219e-08	6.76673e-07
120	CL5861.Contig2	1888	52.3333	1966.33	58.9531	1758.35	4.89851	Up	6.81976e-06	0.000159019
121	Unigene35047	862	0.666667	51	0.760201	44.4197	5.86868	Up	6.86243e-09	2.91439e-07
122	Unigene16954	1155	1	83.6667	1.11449	72.6692	6.02689	Up	1.69974e-12	1.1832e-10
123	Unigene23056	758	0	37	0.0001	32.5813	18.3137	Up	2.64959e-08	1.02184e-06
124	Unigene11909	2793	0	57.6667	0.0001	51.2759	18.9679	Up	2.80405e-11	1.66753e-09
