# Supplementary material for: Comparative Transcriptome Analysis between Fertile and CMS Flower Buds in Wucai (Brassica campestris L.)
Source: BMC Genomics. 2018 Dec 12;19:908. doi: 10.1186/s12864-018-5331-4 (PMC6292171; doi:10.1186/s12864-018-5331-4)
Supplement: Supplementary file 9 — Table S7. Annotation and relative expression of differentially expressed transcription factors in Wucai. (XLS 60 kb) [file 12864_2018_5331_MOESM9_ESM.xls]

## Sheet: Table S7
Additional file 9: Table S7. Annotation and relative expression of differentially expressed transcription factor genes in Wucai
#	Gene ID	Base Mean F	Base Mean S	log2Ratio (S/F)	Up-Down-Regulation (S/F)	P-value	FDR	Annotation
1	CL8022.Contig1	935.592	0.0001	-23.1575	Down	1.95878e-12	1.34842e-10	PGIP
2	Unigene11170	572.135	0.0001	-22.4479	Down	1.44045e-30	3.52771e-28	NAC25
3	Unigene8581	498.48	0.0001	-22.2491	Down	6.11641e-21	8.79566e-19	DOF44
4	CL4783.Contig2	486.288	0.0001	-22.2134	Down	1.5496e-44	7.11566e-42	NFYB7
5	CL8360.Contig2	474.334	0.0001	-22.1775	Down	1.43343e-07	4.77522e-06	BH100
6	CL11406.Contig2	451.917	0.0001	-22.1076	Down	1.45837e-16	1.52672e-14	TRP5
7	Unigene2340	363.062	0.0001	-21.7918	Down	1.35503e-12	9.55594e-11	PGIP1
8	CL11996.Contig1	312.279	0.0001	-21.5744	Down	3.46806e-12	2.31829e-10	TRP5
9	CL3910.Contig1	211.676	0.0001	-21.0134	Down	3.84283e-31	9.76636e-29	AGL104
10	CL12836.Contig2	152.804	0.0001	-20.5433	Down	2.73164e-26	5.47805e-24	PMTR
11	CL7820.Contig1	114.709	0.0001	-20.1295	Down	3.58319e-22	5.54763e-20	NAC25
12	CL3910.Contig2	109.416	0.0001	-20.0614	Down	1.32477e-21	1.97173e-19	AGL104
13	Unigene16830	97.0237	0.0001	-19.888	Down	1.8536e-07	6.03479e-06	PHL1
14	CL3910.Contig5	68.6103	0.0001	-19.3881	Down	7.59247e-16	7.53818e-14	MADS6
15	Unigene37103	65.0518	0.0001	-19.3112	Down	2.76e-15	2.59e-13	WRKY66
16	Unigene14358	64.365	0.0001	-19.2959	Down	2.94654e-09	1.32739e-07	DOF35
17	Unigene16994	62.2002	0.0001	-19.2466	Down	5.44554e-13	3.97919e-11	WRK10
18	CL10733.Contig2	54.412	0.0001	-19.0536	Down	4.56e-10	2.32e-08	ZAT3
19	Unigene9456	39.4919	0.0001	-18.5912	Down	8.9123e-07	2.52905e-05	ALKR3
20	CL10091.Contig2	37.5398	0.0001	-18.5181	Down	4.38675e-05	0.000821047	GAM1
21	Unigene20308	25.3032	0.0001	-17.949	Down	3.91574e-07	1.1942e-05	AGL18
22	CL1378.Contig4	21.1566	0.0001	-17.6908	Down	1.88707e-06	5.00688e-05	WRKY58
23	CL801.Contig5	18.3926	0.0001	-17.4888	Down	8.90297e-06	0.000202113	ZAT5
24	Unigene29999	18.0915	0.0001	-17.465	Down	1.68284e-05	0.0003553	BH126
25	CL12866.Contig2	17.3125	0.0001	-17.4015	Down	1.71e-05	0.000360205	ZAT5
26	CL3910.Contig4	17.1921	0.0001	-17.3914	Down	1.76336e-05	0.000369967	MADS3
27	Unigene36454	16.3802	0.0001	-17.3216	Down	2.80362e-05	0.000559325	TF2B2
28	Unigene12025	821.229	0.298631	-11.4252	Down	1.81769e-51	1.02729e-48	ZAT3
29	CL12075.Contig1	1117.92	0.869418	-10.3285	Down	1.39375e-26	2.83728e-24	Y4598
30	CL4494.Contig9	219.379	0.250997	-9.77154	Down	2.63e-06	6.77e-05	MUT11
31	CL7820.Contig2	4465.49	7.82246	-9.15698	Down	4.64165e-38	1.65986e-35	NAC25
32	Unigene1680	2848.72	6.10177	-8.86687	Down	1.03272e-21	1.54847e-19	MY1R1
33	CL7749.Contig1	116.894	0.31979	-8.51386	Down	3.93e-06	9.71e-05	REM2
34	Unigene3770	166.905	0.501994	-8.37714	Down	2.66654e-14	2.26608e-12	YCF2
35	CL1378.Contig2	287.562	0.890577	-8.33491	Down	1.47683e-32	4.10153e-30	WRKY58
36	Unigene1086	198.266	0.618421	-8.32464	Down	1.60638e-09	7.53918e-08	WRK64
37	Unigene18795	906.967	3.22366	-8.13621	Down	7.57562e-10	3.73549e-08	CBF5
38	CL6025.Contig2	1367.48	5.30344	-8.01038	Down	5.22363e-48	2.67192e-45	SF3
39	CL6929.Contig3	289.172	1.18921	-7.92578	Down	7.09e-06	0.00016481	ZAT1
40	CL8320.Contig1	354.186	2.68236	-7.04486	Down	7.68409e-30	1.83098e-27	BH091
41	CL8118.Contig3	81.9114	0.63958	-7.00079	Down	2.21488e-06	5.79483e-05	REM3
42	CL3910.Contig3	36.1814	0.298631	-6.92074	Down	5.2764e-09	2.28403e-07	MAD13
43	CL1378.Contig1	239.517	2.26199	-6.72639	Down	5.39926e-17	5.86502e-15	WRKY58
44	CL6952.Contig3	292.467	2.77231	-6.72104	Down	1.20401e-08	4.89219e-07	ZAT3
45	Unigene9528	201.769	1.9422	-6.69887	Down	1.09029e-05	0.000242407	LEA34
46	Unigene18850	64.2101	0.618421	-6.69807	Down	3.02699e-06	7.65203e-05	WRKY9
47	CL3382.Contig2	29.3209	0.298631	-6.61742	Down	1.57137e-07	5.19195e-06	IAA29
48	CL644.Contig6	23.6639	0.250997	-6.55887	Down	4.27881e-06	0.000104631	RB47A
49	CL12124.Contig2	78.1933	0.848258	-6.5264	Down	1.18343e-14	1.03621e-12	MYB86
50	CL228.Contig3	22.7114	0.250997	-6.4996	Down	7.77411e-06	0.000178796	AMS
51	CL801.Contig4	26.5655	0.31979	-6.37628	Down	6.03856e-07	1.77981e-05	ZAT5
52	CL3235.Contig1	23.463	0.298631	-6.29588	Down	3.45788e-06	8.65467e-05	DRE1D
53	CL5029.Contig2	470.608	6.22351	-6.24065	Down	5.29248e-31	1.33248e-28	HMG15
54	CL801.Contig1	264.62	3.93203	-6.07251	Down	6.22e-16	6.25e-14	ZAT5
55	CL5152.Contig2	41.2705	0.618421	-6.06038	Down	2.48979e-09	1.13619e-07	TRP5
56	CL13033.Contig1	462.362	7.37561	-5.97012	Down	1.89223e-29	4.38183e-27	MY101
57	Unigene29804	125.135	2.03747	-5.94057	Down	3.48131e-09	1.55015e-07	WUS
58	CL8320.Contig2	234.633	4.47415	-5.71265	Down	1.02749e-12	7.32915e-11	BH091
59	CL9183.Contig2	40.1904	0.821784	-5.61195	Down	1.49608e-08	5.97971e-07	AGL14
60	CL12124.Contig1	174.667	3.59941	-5.60071	Down	4.3901e-20	5.99323e-18	MYB86
61	CL1573.Contig1	39.291	0.821784	-5.5793	Down	2.33077e-08	9.09113e-07	NAC18
62	Unigene37358	56.1445	1.258	-5.47994	Down	1.0151e-10	5.61139e-09	EF120
63	CL782.Contig1	42.5672	0.95937	-5.47151	Down	1.07057e-07	3.66305e-06	MY1R1
64	CL11283.Contig1	87.7631	2.11157	-5.37722	Down	9.93974e-14	7.89882e-12	TF2B
65	CL1378.Contig3	44.8533	1.21037	-5.2117	Down	7.66211e-09	3.22687e-07	WRKY58
66	CL4981.Contig2	20.4237	0.570787	-5.16115	Down	4.80678e-05	0.000890179	BH055
67	Unigene263	130.031	3.74983	-5.11588	Down	5.2921e-16	5.32623e-14	HMG15
68	CL10167.Contig2	55.8965	1.73884	-5.00656	Down	7.71148e-10	3.80016e-08	MYB44
69	CL9183.Contig1	83.9307	2.69821	-4.95913	Down	1.59891e-12	1.11783e-10	AGL14
70	CL1573.Contig3	505.118	17.1162	-4.88319	Down	1.48334e-22	2.37859e-20	NAC18
71	Unigene29630	43.8608	1.53016	-4.84118	Down	2.84424e-08	1.08941e-06	AGL17
72	CL9664.Contig3	65.4663	2.39958	-4.7699	Down	2.0192e-10	1.06868e-08	AGL17
73	Unigene1657	35.2663	1.509	-4.54663	Down	8.10836e-07	2.32789e-05	MYB44
74	CL10167.Contig3	22.3844	0.95937	-4.54426	Down	4.74916e-05	0.000881123	MYB44
75	Unigene7797	53.4063	2.36257	-4.49858	Down	1.07998e-08	4.43708e-07	BH095
76	CL7766.Contig1	322.975	14.8224	-4.44557	Down	8.43971e-13	6.07373e-11	BPC3
77	Unigene29543	142.357	6.62794	-4.42481	Down	1.68933e-14	1.4602e-12	AGL19
78	CL10109.Contig1	36.5342	1.71768	-4.41072	Down	1.22955e-06	3.3961e-05	MY1R1
79	Unigene3610	38.8264	1.82879	-4.40808	Down	1.46824e-05	0.000314163	ZAT4
80	CL13033.Contig2	552.967	27.32	-4.33916	Down	6.9937e-21	1.00038e-18	MY101
81	CL1215.Contig4	39.2753	1.96336	-4.32223	Down	1.39e-05	0.000300157	MATE9
82	Unigene35364	1343.85	69.027	-4.28307	Down	2.55185e-23	4.31454e-21	BH089
83	CL3862.Contig2	142.957	7.46035	-4.2602	Down	3.50783e-12	2.34101e-10	ARR1
84	CL668.Contig2	72.9463	3.90336	-4.22405	Down	1.19741e-06	3.3164e-05	MYB39
85	CL11996.Contig2	124.549	7.07177	-4.1385	Down	2.5091e-05	0.000508987	TRP5
86	CL668.Contig1	752.275	43.387	-4.11592	Down	2.4303e-06	6.30537e-05	MYB38
87	Unigene28160	30.4783	1.8341	-4.05464	Down	1.36195e-05	0.0002947	AGL93
88	CL3897.Contig1	176.651	10.814	-4.02993	Down	4.13244e-14	3.42539e-12	FLC
89	CL228.Contig11	929.754	58.8604	-3.98148	Down	6.96411e-15	6.28153e-13	AMS
90	CL228.Contig2	846.326	57.1645	-3.88802	Down	1.88065e-12	1.29574e-10	AMS
91	CL11406.Contig1	96.0985	6.61439	-3.86083	Down	5.16167e-05	0.000948082	TRP5
92	Unigene19761	63.375	4.47946	-3.82252	Down	5.42939e-07	1.61677e-05	NAC78
93	CL7683.Contig2	75.3919	5.39871	-3.80372	Down	2.67844e-08	1.03079e-06	BH129
94	CL228.Contig4	230.214	16.7699	-3.77902	Down	5.58447e-14	4.54966e-12	AMS
95	Unigene9457	189.159	14.5579	-3.69973	Down	1.44957e-06	3.9339e-05	ALKR4
96	CL228.Contig1	33.7186	2.72999	-3.62657	Down	2.14278e-05	0.000440987	AMS
97	CL228.Contig8	1219	99.2244	-3.61886	Down	1.69628e-09	7.93345e-08	AMS
98	Unigene27566	40.5259	3.32194	-3.60875	Down	5.37561e-06	0.00012842	NAC6
99	Unigene12017	84.3397	7.02413	-3.58582	Down	4.92424e-05	0.000909224	TRP5
100	CL9883.Contig2	53.21	4.4582	-3.57716	Down	2.11007e-05	0.000434698	AGL14
101	CL11348.Contig1	37.8652	3.36958	-3.49024	Down	1.32e-05	0.000286238	MS1
102	CL13237.Contig1	102.055	9.26195	-3.46189	Down	4.28747e-09	1.87502e-07	HSF8
103	CL3045.Contig7	86.1785	8.04928	-3.4204	Down	1.10768e-06	3.08479e-05	EF118
104	CL228.Contig7	176.572	16.7312	-3.39964	Down	1.80027e-11	1.10642e-09	AMS
105	CL8689.Contig2	85.4653	8.6677	-3.30162	Down	5.51841e-08	2.00174e-06	MYB44
106	CL228.Contig9	209.088	21.4881	-3.28251	Down	9.96182e-10	4.84122e-08	AMS
107	CL12380.Contig1	1245.72	129.67	-3.26406	Down	5.83809e-15	5.30606e-13	E2FA
108	CL228.Contig10	409.175	44.1586	-3.21195	Down	1.49278e-09	7.07173e-08	AMS
109	CL3133.Contig1	3693.47	413.479	-3.15909	Down	4.17585e-07	1.26683e-05	LRX3_
110	CL1394.Contig1	376.771	42.4873	-3.14858	Down	3.24e-11	1.91e-09	NAC69
111	CL9650.Contig1	68.5932	8.28443	-3.04959	Down	7.26101e-06	0.000168143	BH010
112	CL11661.Contig3	331.132	43.2494	-2.93666	Down	6.71e-11	3.77e-09	APRR1
113	Unigene9965	668.018	98.6383	-2.75967	Down	1.52e-11	9.41e-10	PGIP2
114	Unigene15930	123	18.2948	-2.74915	Down	1.76031e-05	0.000369437	TCP3
115	CL1573.Contig2	872.222	131.169	-2.73327	Down	2.46182e-11	1.48256e-09	NAC18
116	CL6908.Contig2	71.6355	11.1732	-2.68064	Down	8.29392e-06	0.000189565	AGL16
117	CL10484.Contig2	119.081	19.8537	-2.58446	Down	9.4e-07	2.65e-05	ZAT12
118	Unigene23538	74.5229	12.4736	-2.57881	Down	1.00623e-05	0.000225517	ESR2
119	CL877.Contig6	79.4268	14.1829	-2.48547	Down	1.78561e-05	0.000374343	ICE1
120	CL12960.Contig2	252.661	48.9179	-2.36877	Down	6.74325e-07	1.97027e-05	ERF11
121	CL2271.Contig1	290.595	63.6768	-2.19017	Down	4.94691e-07	1.48294e-05	HBP1C
122	Unigene16408	393.458	87.2095	-2.17365	Down	4.76e-07	1.43e-05	ERS1
123	Unigene2176	321.668	80.2101	-2.00372	Down	4.10659e-06	0.000100816	MYB86
124	CL10234.Contig5	193.743	50.4745	-1.94052	Down	2.84723e-05	0.000566906	WIN1
125	CL11878.Contig2	273.284	71.4511	-1.93537	Down	3.31323e-05	0.000647096	BH069
126	CL5787.Contig1	302.657	79.8301	-1.92268	Down	9.911e-06	0.000222682	WRI1
127	Unigene16369	311.487	83.6675	-1.89643	Down	3.40902e-05	0.000661013	MY104
128	CL11391.Contig3	352.311	104.783	-1.74945	Down	3.10168e-05	0.000611096	WRKY2
129	CL7309.Contig3	194.733	614.157	1.65711	Up	3.06e-05	0.000602925	OCS1
130	CL12131.Contig3	367.961	1215.03	1.72337	Up	1.11502e-05	0.00024709	ATB40
131	CL10884.Contig3	323.07	1086.31	1.74952	Up	7.749e-06	0.00017832	NAC29
132	Unigene4430	82.9853	296.388	1.83656	Up	1.76885e-05	0.000371023	STHY
133	CL1206.Contig1	64.5411	234.729	1.86271	Up	2.75e-05	0.000550783	MYST2
134	CL13189.Contig1	59.8797	220.535	1.88087	Up	2.70233e-05	0.000541733	HEC1
135	CL5000.Contig5	53.0363	195.967	1.88556	Up	3.33082e-05	0.000649466	LHY
136	CL6.Contig2	77.6654	292.488	1.91303	Up	1.15774e-05	0.000255552	GAT27
137	CL2773.Contig10	60.3099	235.716	1.96658	Up	3.43913e-05	0.000666052	LHWL3
138	CL4630.Contig4	127.756	505.579	1.98455	Up	1.56591e-06	4.21987e-05	ATHB6
139	CL4630.Contig2	42.6861	176.781	2.05013	Up	1.38696e-05	0.00029931	ATHB6
140	CL9063.Contig3	59.1696	246.408	2.05812	Up	1.30252e-05	0.000283358	KAN2
141	Unigene1322	637.984	2792.21	2.12982	Up	4.22667e-08	1.56543e-06	BH075
142	CL10877.Contig2	46.4011	203.915	2.13574	Up	4.02554e-06	9.90067e-05	BH149
143	CL5650.Contig1	134.118	613.922	2.19455	Up	7.75713e-08	2.73166e-06	NAC31
144	CL3150.Contig4	47.9042	240.607	2.32845	Up	3.66256e-07	1.12462e-05	BH104
145	CL555.Contig1	17.6324	88.5901	2.32892	Up	3.21e-05	0.000630278	TOE2
146	CL326.Contig1	45.5204	244.31	2.42413	Up	9.67e-08	3.35e-06	OCS1
147	CL13421.Contig5	19.7667	129.938	2.71668	Up	2.06793e-07	6.66902e-06	AP3
148	CL10057.Contig1	34.1331	228.057	2.74015	Up	8.2008e-09	3.43762e-07	SPL5
149	CL671.Contig2	18.4629	123.776	2.74502	Up	3.05057e-07	9.51896e-06	TSO1
150	CL1202.Contig2	17.555	122.821	2.80661	Up	1.94069e-07	6.28915e-06	NAC42
151	CL5000.Contig6	7.87885	55.2172	2.80906	Up	2.61e-05	0.000526918	LHY
152	CL6176.Contig3	10.125	76.3569	2.91483	Up	2.0617e-06	5.43807e-05	MB3R1
153	Unigene6538	11.1191	85.9398	2.95029	Up	5.85862e-06	0.00013881	MYB29
154	CL4008.Contig1	6.73855	57.6968	3.09798	Up	5.46254e-06	0.000130266	WRK32
155	Unigene425	15.577	144.839	3.21696	Up	6.03956e-06	0.000142804	MYB28
156	CL3882.Contig3	21.2871	228.039	3.42123	Up	5.173e-12	3.38794e-10	GLTA
157	Unigene23962	7.16167	101.911	3.83086	Up	9.70815e-07	2.72902e-05	CCH11
158	CL4392.Contig3	8.25034	156.546	4.24599	Up	4.33266e-10	2.20225e-08	MYB28
159	Unigene36318	1.53761	29.713	4.27233	Up	1.86484e-05	0.000389238	PGIP
160	CL2450.Contig3	7.4041	152.762	4.36682	Up	3.25705e-09	1.45591e-07	ALC
161	Unigene5097	5.20094	112.424	4.43403	Up	1.06297e-07	3.64323e-06	HMGB7
162	CL11062.Contig2	1.47738	46.1602	4.96554	Up	3.38876e-07	1.04772e-05	KAN1
163	Unigene2597	1.08867	36.7803	5.07829	Up	1.20828e-06	3.34076e-05	NFYC1
164	Unigene33665	1.10589	38.476	5.12068	Up	2.32835e-07	7.41713e-06	RCA
165	CL3730.Contig2	1.48598	67.4645	5.50464	Up	2.9347e-11	1.73883e-09	BH135
166	CL8330.Contig1	1.12309	58.9595	5.71418	Up	1.47646e-10	7.95496e-09	SIGC
167	CL2120.Contig3	2.21177	127.967	5.85443	Up	6.60888e-16	6.61035e-14	WRK19
168	Unigene16954	1.11449	72.6692	6.02689	Up	1.69974e-12	1.1832e-10	TSJT1
169	CL1654.Contig1	1.49459	109.339	6.19292	Up	2.70395e-16	2.7838e-14	NAC78
170	CL7862.Contig2	1.12309	116.69	6.69906	Up	2.05506e-15	1.96088e-13	VAL2
171	Unigene21099	0.734388	78.8336	6.74612	Up	4.78139e-14	3.94309e-12	TFB1A
172	CL7862.Contig4	0.388704	42.0944	6.75881	Up	1.9239e-05	0.000400089	VAL2
173	Unigene36155	0.742994	262.163	8.4629	Up	8.60833e-14	6.87458e-12	MYB48
174	CL7862.Contig7	0.388704	148.465	8.57723	Up	1.62264e-19	2.1358e-17	VAL2
175	Unigene25355	0.0001	21.0196	17.6814	Up	7.23625e-06	0.000167618	HMOX1
176	CL6466.Contig2	0.0001	22.3675	17.771	Up	3.75e-06	9.32e-05	Y1475
177	CL6643.Contig1	0.0001	26.3979	18.0101	Up	2.72025e-06	6.96153e-05	BH077
178	Unigene22467	0.0001	26.7275	18.028	Up	4.01985e-07	1.22318e-05	NAC18
179	Unigene4420	0.0001	35.6582	18.4439	Up	2.69625e-07	8.48212e-06	MYB59
180	Unigene3849	0.0001	42.2456	18.6884	Up	3.37092e-06	8.45055e-05	WRK19
181	CL2284.Contig2	0.0001	44.6223	18.7674	Up	1.50233e-07	4.9924e-06	WRK19
182	Unigene31751	0.0001	45.3511	18.7908	Up	7.93942e-11	4.41298e-09	NAMB2
