# Supplementary material for: Comparative Transcriptome Analysis between Fertile and CMS Flower Buds in Wucai (Brassica campestris L.)
Source: BMC Genomics. 2018 Dec 12;19:908. doi: 10.1186/s12864-018-5331-4 (PMC6292171; doi:10.1186/s12864-018-5331-4)
Supplement: Supplementary file 10 — Table S8. Flowering genes identified from the DEGs. (XLS 21 kb) [file 12864_2018_5331_MOESM10_ESM.xls]

## Sheet: Table S8
Additional file 10: Table S8. Flowering genes identified from the DEGs
#	GeneID	ReadsMeanF	ReadsMeanS	baseMeanF	baseMeanS	log2Ratio(S/F)	Up-Down-Regulation(S/F)	P-value	FDR	Annotation
1	CL3897.Contig1	156.667	12	176.651	10.814	-4.02993	Down	4.13244e-14	3.42539e-12	FLC
2	Unigene20308	22.3333	0	25.3032	0.0001	-17.949	Down	3.91574e-07	1.1942e-05	AGL18
3	CL3910.Contig1	188.333	0	211.676	0.0001	-21.0134	Down	3.84283e-31	9.76636e-29	AGL104
4	CL3910.Contig2	97.6667	0	109.416	0.0001	-20.0614	Down	1.32477e-21	1.97173e-19	AGL104
5	Unigene36778	0.666667	31.6667	0.734388	27.5334	5.22849	Up	7.06431e-06	0.0001642	CO
6	CL2127.Contig2	45.6667	236.667	51.4972	203.928	1.98549	Up	1.36378e-05	0.000294937	FT
7	CL8770.Contig1	0	69.6667	0.0001	58.6026	19.1606	Up	3.99123e-13	2.96473e-11	VIN3
8	CL13421.Contig5	17.6667	153.333	19.7667	129.938	2.71668	Up	2.06793e-07	6.66902e-06	AP3
