# Supplementary material for: Comparative Transcriptome Analysis between Fertile and CMS Flower Buds in Wucai (Brassica campestris L.)
Source: BMC Genomics. 2018 Dec 12;19:908. doi: 10.1186/s12864-018-5331-4 (PMC6292171; doi:10.1186/s12864-018-5331-4)
Supplement: Supplementary file 11 — Table S9. Primers used in this study. (XLS 26 kb) [file 12864_2018_5331_MOESM11_ESM.xls]

## Sheet: Table S9
Additional file 11: Table S9. Primers used in this study
Gene name	Sequences (5’->3’)		Gene name	Sequences (5’->3’)
CL5312.Contig6	F: GTCAAGTGTGGTGCGTACTGGTC		Unigene16369	F:TGGTGGCTCCTCCTTCTTACAGAC
(A6)	R: GCTCGTAACATTCTCTGCCAGGAG		(MY104)	R:TTGCGGTTAGGCGGTTGTTGG
CL228.Contig1	F:TACGCTCTCCGGTCTCTTGTTCC		Unigene6538	F:AGGCTCCATGTCTCCAGAGTCAC
(AMS)	R:CCTTGCTGCCTATTAGCTCCATCC		(MYB29)	R:CTCGGTGTCTCGTCACTGTTGC
CL9725.Contig1	F:GTGACGGCGGCTGCTCTTATAG		Unigene35364	F:CCTTGAGATGCTCGTGGCTGAAG
(ENL2)	R:TCGGCTGCTCCTCCAACTGG		(BH089)	R:CTGTGGTGCTCTCCAATCTGTGC
CL11348.Contig1	F:GTGCTGGAGTATTGCTTGGAGGAC		CL6643.Contig1	F:GATCGAGTTCAGACAGCCAAGCC
(MS1)	R:CGTTCGTGGCTGTAGTCGTCTTC		(BH077)	R:GCCATTACCTCCAGAAGCAGAAGC
CL668.Contig2	F:GCTTCCTGGTCGAACAGACAACG		CL11374.Contig2	F:AGTCACACCGATCTGAGGCT
(MYB39)	R:GCTTCAGCGAGGTGTGAGACTTG			R:AAAGGAGCCAAAGCACGTCA
CL8531.Contig2	F:TGACGACGACGAGGATCATGGAG		Unigene36778	GCCAAGGACATGAAGCTGGACTAC
(ORTH2)	R:GTTAGTCCTTCTGTTGCCGCTGAG		(CO)	GAGGAGTGCTTAACGCCGATGC
Unigene4469	F:ACCTGATGATGGCCGCATTACTG		CL3897.Contig1	GCTGGAGGAACACCTTGAGAACG
(TSM1)	R:ACGTAGTTCGACTTGTCAGCATCC		(FLC)	AGCTTCGGCTCGCACAAGATTAC
Unigene37636	F:GTTCAACAACCGTGGACCAGGAG		CL2127.Contig2	ATCGTCTCGTGCTGGTATTGTTCC
(PME5)	R:GAGCCAACCAGTTAGCCACAGAG		(FT)	CTTCGTCCTCCGCAGCCATTATC
CL801.Contig1	F:TGATTCACTCGCCACAACCACAAC		CL8770.Contig1	GCTCAGCTCATCAACAGCCTCTTG
(ZAT5)	R:CTCGGCTCCACAGATTCCACATTC		(VIN3)	AGCGAGTAGGAGTAGCGTTCTTCC
CL5431.Contig2	F:CGGAGATCCTTCCAAGACCATTGC		CL3910.Contig1	GCAGCTATCAAGTCCGATGTCGAG
(RGP1)	R:CCGAAGCAGCGACAAGCAGAG		(AGL104-1)	TGCTCTCGTCGTTGGACAACATG
Unigene16869	F:GCCGCACACTCCTACGTTCTTG		CL3910.Contig2	CGTACTCATCCTCGGCGTTATTCG
(BT2)	R:AGTAGGTGGAGGAAGGCGATGAC		(AGL104-2)	TGTGCCTCCGTCGTCACTACC
Unigene18850	F:ACCGTGGCTCCAGGATGTCC		Unigene20308	GCTCACTCGATGTCTTGGCTTCC
(WRYK9)	R:GAAGAAGTGGAGGCAGTGGAAGC		(AGL18)	AACTGCTGACCTTGGTTGCTACAC
CL2120.Contig3	F:AGCGTTGTCAATCTGAAGGAGGTG		CL13421.Contig5	GAAAGCTCACGAGCTCACGG
(WRKY19)	R:CGACCACGAGCACTCTTAGTACAC		(AP3)	TTCGTTGTGGTGTTAGGGCTG
Unigene19761	F:CGGAGTGAACCAGTGCCAGTTG		Actin	TGGGTTTGCTGGTGACGAT
(NAC91)	R:CAATCTGCTGCCTCTCCTTCTGC			TGCCTAGGACGACCAACAATACT
CL1654.Contig1	F:GGCCGTGTGGATGAAGAAGACC
(NAC78)	R:GTTACTTGTGGCACACCAGCAATC
